# Supplementary material for: Epigenomic analysis reveals prevalent contribution of transposable elements to cis-regulatory elements, tissue-specific expression, and alternative promoters in zebrafish
Source: Genome Res. 2022 Jul;32(7):1424–36. doi: 10.1101/gr.276052.121 (PMC9341505; doi:10.1101/gr.276052.121)
Supplement: Supplemental Material [file supp_gr.276052.121_Supplemental_code.zip]

Archive with 429 entries (375 files):
- Supplemental_code/
- Supplemental_code/README.md
- Supplemental_code/TEprof_zebrafish.gz
- Supplemental_code/TEprof_zebrafish_script.gz
- Supplemental_code/.git/
- Supplemental_code/.git/config
- Supplemental_code/.git/description
- Supplemental_code/.git/HEAD
- Supplemental_code/.git/index
- Supplemental_code/.git/packed-refs
- Supplemental_code/.git/branches/
- Supplemental_code/.git/hooks/
- Supplemental_code/.git/hooks/applypatch-msg.sample
- Supplemental_code/.git/hooks/commit-msg.sample
- Supplemental_code/.git/hooks/post-update.sample
- Supplemental_code/.git/hooks/pre-applypatch.sample
- Supplemental_code/.git/hooks/pre-commit.sample
- Supplemental_code/.git/hooks/pre-push.sample
- Supplemental_code/.git/hooks/pre-rebase.sample
- Supplemental_code/.git/hooks/prepare-commit-msg.sample
- Supplemental_code/.git/hooks/update.sample
- Supplemental_code/.git/info/
- Supplemental_code/.git/info/exclude
- Supplemental_code/.git/logs/
- Supplemental_code/.git/logs/HEAD
- Supplemental_code/.git/logs/refs/
- Supplemental_code/.git/logs/refs/heads/
- Supplemental_code/.git/logs/refs/heads/main
- Supplemental_code/.git/logs/refs/remotes/
- Supplemental_code/.git/logs/refs/remotes/origin/
- Supplemental_code/.git/logs/refs/remotes/origin/HEAD
- Supplemental_code/.git/objects/
- Supplemental_code/.git/objects/info/
- Supplemental_code/.git/objects/pack/
- Supplemental_code/.git/objects/pack/pack-fecf55184ac1a0d2fde6b052bc6ea5384d0d8ee1.idx
- Supplemental_code/.git/objects/pack/pack-fecf55184ac1a0d2fde6b052bc6ea5384d0d8ee1.pack
- Supplemental_code/.git/refs/
- Supplemental_code/.git/refs/heads/
- Supplemental_code/.git/refs/heads/main
- Supplemental_code/.git/refs/remotes/
- Supplemental_code/.git/refs/remotes/origin/
- Supplemental_code/.git/refs/remotes/origin/HEAD
- Supplemental_code/.git/refs/tags/
- Supplemental_code/0_CRE_file_prepared/
- Supplemental_code/0_CRE_file_prepared/features.txt
- Supplemental_code/0_CRE_file_prepared/TEfeatures.txt
- Supplemental_code/0_CRE_file_prepared/tissues-e.txt
- Supplemental_code/0_CRE_file_prepared/tissue_specific/
- Supplemental_code/0_CRE_file_prepared/tissue_specific/blood_active_enhancer.tissue-specific.bed.gz
- Supplemental_code/0_CRE_file_prepared/tissue_specific/blood_active_promoter.tissue-specific.bed.gz
- Supplemental_code/0_CRE_file_prepared/tissue_specific/blood_distal_ATAC.tissue-specific.bed.gz
- Supplemental_code/0_CRE_file_prepared/tissue_specific/blood_LMR.tissue-specific.bed.gz
- Supplemental_code/0_CRE_file_prepared/tissue_specific/blood_proximal_ATAC.tissue-specific.bed.gz
- Supplemental_code/0_CRE_file_prepared/tissue_specific/blood_UMR.tissue-specific.bed.gz
- Supplemental_code/0_CRE_file_prepared/tissue_specific/blood_weak_promoter.tissue-specific.bed.gz
- Supplemental_code/0_CRE_file_prepared/tissue_specific/brain_active_enhancer.tissue-specific.bed.gz
- Supplemental_code/0_CRE_file_prepared/tissue_specific/brain_active_promoter.tissue-specific.bed.gz
- Supplemental_code/0_CRE_file_prepared/tissue_specific/brain_distal_ATAC.tissue-specific.bed.gz
- Supplemental_code/0_CRE_file_prepared/tissue_specific/brain_LMR.tissue-specific.bed.gz
- Supplemental_code/0_CRE_file_prepared/tissue_specific/brain_proximal_ATAC.tissue-specific.bed.gz
- Supplemental_code/0_CRE_file_prepared/tissue_specific/brain_UMR.tissue-specific.bed.gz
- Supplemental_code/0_CRE_file_prepared/tissue_specific/brain_weak_promoter.tissue-specific.bed.gz
- Supplemental_code/0_CRE_file_prepared/tissue_specific/colon_active_enhancer.tissue-specific.bed.gz
- Supplemental_code/0_CRE_file_prepared/tissue_specific/colon_active_promoter.tissue-specific.bed.gz
- Supplemental_code/0_CRE_file_prepared/tissue_specific/colon_distal_ATAC.tissue-specific.bed.gz
- Supplemental_code/0_CRE_file_prepared/tissue_specific/colon_LMR.tissue-specific.bed.gz
- Supplemental_code/0_CRE_file_prepared/tissue_specific/colon_proximal_ATAC.tissue-specific.bed.gz
- Supplemental_code/0_CRE_file_prepared/tissue_specific/colon_UMR.tissue-specific.bed.gz
- Supplemental_code/0_CRE_file_prepared/tissue_specific/colon_weak_promoter.tissue-specific.bed.gz
- Supplemental_code/0_CRE_file_prepared/tissue_specific/heart_active_enhancer.tissue-specific.bed.gz
- Supplemental_code/0_CRE_file_prepared/tissue_specific/heart_active_promoter.tissue-specific.bed.gz
- Supplemental_code/0_CRE_file_prepared/tissue_specific/heart_distal_ATAC.tissue-specific.bed.gz
- Supplemental_code/0_CRE_file_prepared/tissue_specific/heart_LMR.tissue-specific.bed.gz
- Supplemental_code/0_CRE_file_prepared/tissue_specific/heart_proximal_ATAC.tissue-specific.bed.gz
- Supplemental_code/0_CRE_file_prepared/tissue_specific/heart_UMR.tissue-specific.bed.gz
- Supplemental_code/0_CRE_file_prepared/tissue_specific/heart_weak_promoter.tissue-specific.bed.gz
- Supplemental_code/0_CRE_file_prepared/tissue_specific/intestine_active_enhancer.tissue-specific.bed.gz
- Supplemental_code/0_CRE_file_prepared/tissue_specific/intestine_active_promoter.tissue-specific.bed.gz
- Supplemental_code/0_CRE_file_prepared/tissue_specific/intestine_distal_ATAC.tissue-specific.bed.gz
- Supplemental_code/0_CRE_file_prepared/tissue_specific/intestine_LMR.tissue-specific.bed.gz
- Supplemental_code/0_CRE_file_prepared/tissue_specific/intestine_proximal_ATAC.tissue-specific.bed.gz
- Supplemental_code/0_CRE_file_prepared/tissue_specific/intestine_UMR.tissue-specific.bed.gz
- Supplemental_code/0_CRE_file_prepared/tissue_specific/intestine_weak_promoter.tissue-specific.bed.gz
- Supplemental_code/0_CRE_file_prepared/tissue_specific/kidney_active_enhancer.tissue-specific.bed.gz
- Supplemental_code/0_CRE_file_prepared/tissue_specific/kidney_active_promoter.tissue-specific.bed.gz
- Supplemental_code/0_CRE_file_prepared/tissue_specific/kidney_distal_ATAC.tissue-specific.bed.gz
- Supplemental_code/0_CRE_file_prepared/tissue_specific/kidney_LMR.tissue-specific.bed.gz
- Supplemental_code/0_CRE_file_prepared/tissue_specific/kidney_proximal_ATAC.tissue-specific.bed.gz
- Supplemental_code/0_CRE_file_prepared/tissue_specific/kidney_UMR.tissue-specific.bed.gz
- Supplemental_code/0_CRE_file_prepared/tissue_specific/kidney_weak_promoter.tissue-specific.bed.gz
- Supplemental_code/0_CRE_file_prepared/tissue_specific/liver_active_enhancer.tissue-specific.bed.gz
- Supplemental_code/0_CRE_file_prepared/tissue_specific/liver_active_promoter.tissue-specific.bed.gz
- Supplemental_code/0_CRE_file_prepared/tissue_specific/liver_distal_ATAC.tissue-specific.bed.gz
- Supplemental_code/0_CRE_file_prepared/tissue_specific/liver_LMR.tissue-specific.bed.gz
- Supplemental_code/0_CRE_file_prepared/tissue_specific/liver_proximal_ATAC.tissue-specific.bed.gz
- Supplemental_code/0_CRE_file_prepared/tissue_specific/liver_UMR.tissue-specific.bed.gz
- Supplemental_code/0_CRE_file_prepared/tissue_specific/liver_weak_promoter.tissue-specific.bed.gz
- Supplemental_code/0_CRE_file_prepared/tissue_specific/muscle_active_enhancer.tissue-specific.bed.gz
- Supplemental_code/0_CRE_file_prepared/tissue_specific/muscle_active_promoter.tissue-specific.bed.gz
- Supplemental_code/0_CRE_file_prepared/tissue_specific/muscle_distal_ATAC.tissue-specific.bed.gz
- Supplemental_code/0_CRE_file_prepared/tissue_specific/muscle_LMR.tissue-specific.bed.gz
- Supplemental_code/0_CRE_file_prepared/tissue_specific/muscle_proximal_ATAC.tissue-specific.bed.gz
- Supplemental_code/0_CRE_file_prepared/tissue_specific/muscle_UMR.tissue-specific.bed.gz
- Supplemental_code/0_CRE_file_prepared/tissue_specific/muscle_weak_promoter.tissue-specific.bed.gz
- Supplemental_code/0_CRE_file_prepared/tissue_specific/skin_active_enhancer.tissue-specific.bed.gz
- Supplemental_code/0_CRE_file_prepared/tissue_specific/skin_active_promoter.tissue-specific.bed.gz
- Supplemental_code/0_CRE_file_prepared/tissue_specific/skin_distal_ATAC.tissue-specific.bed.gz
- Supplemental_code/0_CRE_file_prepared/tissue_specific/skin_LMR.tissue-specific.bed.gz
- Supplemental_code/0_CRE_file_prepared/tissue_specific/skin_proximal_ATAC.tissue-specific.bed.gz
- Supplemental_code/0_CRE_file_prepared/tissue_specific/skin_UMR.tissue-specific.bed.gz
- Supplemental_code/0_CRE_file_prepared/tissue_specific/skin_weak_promoter.tissue-specific.bed.gz
- Supplemental_code/0_CRE_file_prepared/tissue_specific/spleen_active_enhancer.tissue-specific.bed.gz
- Supplemental_code/0_CRE_file_prepared/tissue_specific/spleen_active_promoter.tissue-specific.bed.gz
- Supplemental_code/0_CRE_file_prepared/tissue_specific/spleen_distal_ATAC.tissue-specific.bed.gz
- Supplemental_code/0_CRE_file_prepared/tissue_specific/spleen_LMR.tissue-specific.bed.gz
- Supplemental_code/0_CRE_file_prepared/tissue_specific/spleen_proximal_ATAC.tissue-specific.bed.gz
- Supplemental_code/0_CRE_file_prepared/tissue_specific/spleen_UMR.tissue-specific.bed.gz
- Supplemental_code/0_CRE_file_prepared/tissue_specific/spleen_weak_promoter.tissue-specific.bed.gz
- Supplemental_code/0_CRE_file_prepared/tissue_specific/testis_active_enhancer.tissue-specific.bed.gz
- Supplemental_code/0_CRE_file_prepared/tissue_specific/testis_active_promoter.tissue-specific.bed.gz
- Supplemental_code/0_CRE_file_prepared/tissue_specific/testis_distal_ATAC.tissue-specific.bed.gz
- Supplemental_code/0_CRE_file_prepared/tissue_specific/testis_LMR.tissue-specific.bed.gz
- Supplemental_code/0_CRE_file_prepared/tissue_specific/testis_proximal_ATAC.tissue-specific.bed.gz
- Supplemental_code/0_CRE_file_prepared/tissue_specific/testis_UMR.tissue-specific.bed.gz
- Supplemental_code/0_CRE_file_prepared/tissue_specific/testis_weak_promoter.tissue-specific.bed.gz
- Supplemental_code/0_CRE_file_prepared/universal/
- Supplemental_code/0_CRE_file_prepared/universal/uni_active_enhancer.bed.gz
- Supplemental_code/0_CRE_file_prepared/universal/uni_active_promoter.bed.gz
- Supplemental_code/0_CRE_file_prepared/universal/uni_distal_ATAC.bed.gz
- Supplemental_code/0_CRE_file_prepared/universal/uni_LMR.bed.gz
- Supplemental_code/0_CRE_file_prepared/universal/uni_proximal_ATAC.bed.gz
- Supplemental_code/0_CRE_file_prepared/universal/uni_UMR.bed.gz
- Supplemental_code/0_CRE_file_prepared/universal/uni_weak_promoter.bed.gz
- Supplemental_code/1_TE_annotations/
- Supplemental_code/1_TE_annotations/0_make_ctcf_atac_anchors_bedtools.sh
- Supplemental_code/1_TE_annotations/0_make_ctcf_genome.sh
- Supplemental_code/1_TE_annotations/0_make_genomic_features_ensembl_91.sh
- Supplemental_code/1_TE_annotations/0_make_quiescense.sh
- Supplemental_code/1_TE_annotations/0_make_tad_boundaries_loop_anchors.sh
- Supplemental_code/1_TE_annotations/0_make_te_bed_rmsk.sh
- Supplemental_code/1_TE_annotations/1_annotate_features_with_ctcf_atac.sh
- Supplemental_code/1_TE_annotations/1_annotate_features_with_ctcf_atac_union.sh
- Supplemental_code/1_TE_annotations/1_annotate_features_with_dname.sh
- Supplemental_code/1_TE_annotations/1_annotate_features_with_epidata.sh
- Supplemental_code/1_TE_annotations/1_annotate_features_with_epidata_union.sh
- Supplemental_code/1_TE_annotations/1_annotate_features_with_hic.sh
- Supplemental_code/1_TE_annotations/1_annotate_features_with_hic_union.sh
- Supplemental_code/1_TE_annotations/1_annotate_features_with_quiescent_union.sh
- Supplemental_code/1_TE_annotations/2_overlap_te_with_atac_ctcf.sh
- Supplemental_code/1_TE_annotations/2_overlap_te_with_atac_ctcf_union.sh
- Supplemental_code/1_TE_annotations/2_overlap_te_with_atac_ctcf_zf.sh
- Supplemental_code/1_TE_annotations/2_overlap_te_with_atac_ctcf_zf_union.sh
- Supplemental_code/1_TE_annotations/2_overlap_te_with_ctcf.sh
- Supplemental_code/1_TE_annotations/2_overlap_te_with_ctcf_atac.sh
- Supplemental_code/1_TE_annotations/2_overlap_te_with_ctcf_atac_union.sh
- Supplemental_code/1_TE_annotations/2_overlap_te_with_ctcf_union.sh
- Supplemental_code/1_TE_annotations/2_overlap_te_with_dname_by_tissue.sh
- Supplemental_code/1_TE_annotations/2_overlap_te_with_epidata.sh
- Supplemental_code/1_TE_annotations/2_overlap_te_with_epidata_by_tissue.sh
- Supplemental_code/1_TE_annotations/2_overlap_te_with_epidata_union.sh
- Supplemental_code/1_TE_annotations/2_overlap_te_with_hic_union.sh
- Supplemental_code/1_TE_annotations/2_overlap_te_with_quiescent_hic.sh
- Supplemental_code/1_TE_annotations/2_overlap_te_with_quiescent_union.sh
- Supplemental_code/1_TE_annotations/3_cal_mean_me_te_frag_min5.sh
- Supplemental_code/1_TE_annotations/3_proportion_individual_te_with_atac_ctcf.sh
- Supplemental_code/1_TE_annotations/3_proportion_individual_te_with_atac_ctcf_union.sh
- Supplemental_code/1_TE_annotations/3_proportion_individual_te_with_atac_ctcf_zebrafish.sh
- Supplemental_code/1_TE_annotations/3_proportion_individual_te_with_atac_ctcf_zf_union.sh
- Supplemental_code/1_TE_annotations/3_proportion_individual_te_with_ctcf.sh
- Supplemental_code/1_TE_annotations/3_proportion_individual_te_with_ctcf_atac.sh
- Supplemental_code/1_TE_annotations/3_proportion_individual_te_with_ctcf_atac_union.sh
- Supplemental_code/1_TE_annotations/3_proportion_individual_te_with_ctcf_union.sh
- Supplemental_code/1_TE_annotations/3_proportion_individual_te_with_dname.sh
- Supplemental_code/1_TE_annotations/3_proportion_individual_te_with_dname_ever.sh
- Supplemental_code/1_TE_annotations/3_proportion_individual_te_with_epi_annot.sh
- Supplemental_code/1_TE_annotations/3_proportion_individual_te_with_epi_annot_union.sh
- Supplemental_code/1_TE_annotations/3_proportion_individual_te_with_hic.sh
- Supplemental_code/1_TE_annotations/3_proportion_individual_te_with_hic_union.sh
- Supplemental_code/1_TE_annotations/3_shared_tissue_individual_te_with_dname.sh
- Supplemental_code/2_annotation_dynamics/
- Supplemental_code/2_annotation_dynamics/1_te_with_dyanmic_dname.sh
- Supplemental_code/2_annotation_dynamics/1_te_with_dyanmic_dname_by_class.sh
- Supplemental_code/2_annotation_dynamics/2_combine_te_cres.sh
- Supplemental_code/2_annotation_dynamics/2_determine_te_cres.sh
- Supplemental_code/2_annotation_dynamics/2_determine_te_ctcf_atac.sh
- Supplemental_code/2_annotation_dynamics/2_determine_te_frag_cres.sh
- Supplemental_code/2_annotation_dynamics/2_determine_te_frag_prox_dist_atac.sh
- Supplemental_code/2_annotation_dynamics/2_determine_te_frag_umr_lmr.sh
- Supplemental_code/2_annotation_dynamics/2_determine_te_hic.sh
- Supplemental_code/2_annotation_dynamics/2_determine_te_prox_dist_atac.sh
- Supplemental_code/2_annotation_dynamics/2_determine_te_umr_lmr.sh
- Supplemental_code/2_annotation_dynamics/3_shared_tissue_individual_te_cres.sh
- Supplemental_code/2_annotation_dynamics/3_shared_tissue_individual_te_ctcf_atac.sh
- Supplemental_code/2_annotation_dynamics/3_shared_tissue_individual_te_frag_cres.sh
- Supplemental_code/2_annotation_dynamics/3_shared_tissue_individual_te_hic.sh
- Supplemental_code/2_annotation_dynamics/4_te_with_dynamic_atac.sh
- Supplemental_code/2_annotation_dynamics/4_te_with_dynamic_cres.sh
- Supplemental_code/2_annotation_dynamics/4_te_with_dynamic_dname.sh
- Supplemental_code/2_annotation_dynamics/4_te_with_dynamic_umr_lmr.sh
- Supplemental_code/2_annotation_dynamics/test3.txt
- Supplemental_code/3_subfamily_enrichment/
- Supplemental_code/3_subfamily_enrichment/1_cal_enrich_bp_subfam_ts_epi_annot.sh
- Supplemental_code/3_subfamily_enrichment/1_cal_enrich_bp_subfam_univ_epi_annot.sh
- Supplemental_code/3_subfamily_enrichment/2_combine_ts_univ.sh
- Supplemental_code/4_TE_expression/
- Supplemental_code/4_TE_expression/TACO_assembly.metadata.tsv
- Supplemental_code/4_TE_expression/TACO_assembly.TEoverlap.txt
- Supplemental_code/5_TEprof_zebrafish/
- Supplemental_code/5_TEprof_zebrafish/All TE-derived Alternative Isoforms Statistics.xlsx
- Supplemental_code/5_TEprof_zebrafish/alt_isoform_by_tissue.txt
- Supplemental_code/5_TEprof_zebrafish/tissue_specific_TETSS/
- Supplemental_code/5_TEprof_zebrafish/tissue_specific_TETSS/Blood.bed.gz
- Supplemental_code/5_TEprof_zebrafish/tissue_specific_TETSS/Brain.bed.gz
- Supplemental_code/5_TEprof_zebrafish/tissue_specific_TETSS/Colon.bed.gz
- Supplemental_code/5_TEprof_zebrafish/tissue_specific_TETSS/Heart.bed.gz
- Supplemental_code/5_TEprof_zebrafish/tissue_specific_TETSS/Intestine.bed.gz
- Supplemental_code/5_TEprof_zebrafish/tissue_specific_TETSS/Kidney.bed.gz
- Supplemental_code/5_TEprof_zebrafish/tissue_specific_TETSS/Liver.bed.gz
- Supplemental_code/5_TEprof_zebrafish/tissue_specific_TETSS/Muscle.bed.gz
- Supplemental_code/5_TEprof_zebrafish/tissue_specific_TETSS/Skin.bed.gz
- Supplemental_code/5_TEprof_zebrafish/tissue_specific_TETSS/Spleen.bed.gz
- Supplemental_code/5_TEprof_zebrafish/tissue_specific_TETSS/Testis.bed.gz
- Supplemental_code/Supplemental/
- Supplemental_code/Supplemental/TE_age_distribution.r
- Supplemental_code/Supplemental/TE_age_distribution.sh
- Supplemental_code/Supplemental/TE_DE_expression_by_tissue.r
- __MACOSX/
- __MACOSX/._Supplemental_code
- __MACOSX/Supplemental_code/
- __MACOSX/Supplemental_code/._.git
- __MACOSX/Supplemental_code/._0_CRE_file_prepared
- __MACOSX/Supplemental_code/._1_TE_annotations
- __MACOSX/Supplemental_code/._2_annotation_dynamics
- __MACOSX/Supplemental_code/._3_subfamily_enrichment
- __MACOSX/Supplemental_code/._4_TE_expression
- __MACOSX/Supplemental_code/._5_TEprof_zebrafish
- __MACOSX/Supplemental_code/._README.md
- __MACOSX/Supplemental_code/._Supplemental
- __MACOSX/Supplemental_code/._TEprof_zebrafish.gz
- __MACOSX/Supplemental_code/._TEprof_zebrafish_script.gz
- __MACOSX/Supplemental_code/.git/
- __MACOSX/Supplemental_code/.git/._branches
- __MACOSX/Supplemental_code/.git/._config
- __MACOSX/Supplemental_code/.git/._description
- __MACOSX/Supplemental_code/.git/._HEAD
- __MACOSX/Supplemental_code/.git/._hooks
- __MACOSX/Supplemental_code/.git/._index
- __MACOSX/Supplemental_code/.git/._info
- __MACOSX/Supplemental_code/.git/._logs
- __MACOSX/Supplemental_code/.git/._objects
- __MACOSX/Supplemental_code/.git/._packed-refs
- __MACOSX/Supplemental_code/.git/._refs
- __MACOSX/Supplemental_code/.git/hooks/
- __MACOSX/Supplemental_code/.git/hooks/._applypatch-msg.sample
- __MACOSX/Supplemental_code/.git/hooks/._commit-msg.sample
- __MACOSX/Supplemental_code/.git/hooks/._post-update.sample
- __MACOSX/Supplemental_code/.git/hooks/._pre-applypatch.sample
- __MACOSX/Supplemental_code/.git/hooks/._pre-commit.sample
- __MACOSX/Supplemental_code/.git/hooks/._pre-push.sample
- __MACOSX/Supplemental_code/.git/hooks/._pre-rebase.sample
- __MACOSX/Supplemental_code/.git/hooks/._prepare-commit-msg.sample
- __MACOSX/Supplemental_code/.git/hooks/._update.sample
- __MACOSX/Supplemental_code/.git/info/
- __MACOSX/Supplemental_code/.git/info/._exclude
- __MACOSX/Supplemental_code/.git/logs/
- __MACOSX/Supplemental_code/.git/logs/._HEAD
- __MACOSX/Supplemental_code/.git/logs/._refs
- __MACOSX/Supplemental_code/.git/logs/refs/
- __MACOSX/Supplemental_code/.git/logs/refs/._heads
- __MACOSX/Supplemental_code/.git/logs/refs/._remotes
- __MACOSX/Supplemental_code/.git/logs/refs/heads/
- __MACOSX/Supplemental_code/.git/logs/refs/heads/._main
- __MACOSX/Supplemental_code/.git/logs/refs/remotes/
- __MACOSX/Supplemental_code/.git/logs/refs/remotes/._origin
- __MACOSX/Supplemental_code/.git/logs/refs/remotes/origin/
- __MACOSX/Supplemental_code/.git/logs/refs/remotes/origin/._HEAD
- __MACOSX/Supplemental_code/.git/objects/
- __MACOSX/Supplemental_code/.git/objects/._info
- __MACOSX/Supplemental_code/.git/objects/._pack
- __MACOSX/Supplemental_code/.git/objects/pack/
- __MACOSX/Supplemental_code/.git/objects/pack/._pack-fecf55184ac1a0d2fde6b052bc6ea5384d0d8ee1.idx
- __MACOSX/Supplemental_code/.git/objects/pack/._pack-fecf55184ac1a0d2fde6b052bc6ea5384d0d8ee1.pack
- __MACOSX/Supplemental_code/.git/refs/
- __MACOSX/Supplemental_code/.git/refs/._heads
- __MACOSX/Supplemental_code/.git/refs/._remotes
- __MACOSX/Supplemental_code/.git/refs/._tags
- __MACOSX/Supplemental_code/.git/refs/heads/
- __MACOSX/Supplemental_code/.git/refs/heads/._main
- __MACOSX/Supplemental_code/.git/refs/remotes/
- __MACOSX/Supplemental_code/.git/refs/remotes/._origin
- __MACOSX/Supplemental_code/.git/refs/remotes/origin/
- __MACOSX/Supplemental_code/.git/refs/remotes/origin/._HEAD
- __MACOSX/Supplemental_code/0_CRE_file_prepared/
- __MACOSX/Supplemental_code/0_CRE_file_prepared/._features.txt
- __MACOSX/Supplemental_code/0_CRE_file_prepared/._TEfeatures.txt
- __MACOSX/Supplemental_code/0_CRE_file_prepared/._tissues-e.txt
- __MACOSX/Supplemental_code/0_CRE_file_prepared/._tissue_specific
- __MACOSX/Supplemental_code/0_CRE_file_prepared/._universal
- __MACOSX/Supplemental_code/0_CRE_file_prepared/tissue_specific/
- __MACOSX/Supplemental_code/0_CRE_file_prepared/tissue_specific/._blood_distal_ATAC.tissue-specific.bed.gz
[truncated: 129 more entries]
