# Supplementary material for: Epigenomic analysis reveals prevalent contribution of transposable elements to cis-regulatory elements, tissue-specific expression, and alternative promoters in zebrafish
Source: Genome Res. 2022 Jul;32(7):1424–36. doi: 10.1101/gr.276052.121 (PMC9341505; doi:10.1101/gr.276052.121)
Supplement: Supplemental Material [file supp_gr.276052.121_Supplemental_code.zip › Supplemental_code/1_TE_annotations/0_make_quiescense.sh]

#!/bin/bash
# Author: Hyung Joo Lee

#SBATCH --mem=2G
#SBATCH --array=1-11
#SBATCH --job-name=queiscnt


# SOFTWARE
module load bedtools/2.27.1

ID=$SLURM_ARRAY_TASK_ID
workdir=`pwd`


### INPUT
chrSize=danRer10.chrom.sizes

tissue_list=tissues-e.txt
tissue=$( cat $tissue_list | sed "${ID}q;d" )

dir_in=0_cres
prom=${dir_in}/activepromoter/${tissue}.active.promoter
weak=${dir_in}/weakpromoter/${tissue}.weak.promoter
enhc=${dir_in}/enhancer/${tissue}.active.enhancer
hete=${dir_in}/heterochromatin/${tissue}.Hetero-chromatin.bed


### OUTPUT
dir_out=0_cres/queiscent
queiscent=${dir_out}/queiscent_${tissue}.bed.gz


### Commands
sort -k1,1 $chrSize |
    awk -vOFS="\t" '{print $1,0,$2}' |
    subtractBed -a stdin -b $prom $weak $enhc $hete |
    gzip -nc > $queiscent
