# Supplementary material for: Epigenomic analysis reveals prevalent contribution of transposable elements to cis-regulatory elements, tissue-specific expression, and alternative promoters in zebrafish
Source: Genome Res. 2022 Jul;32(7):1424–36. doi: 10.1101/gr.276052.121 (PMC9341505; doi:10.1101/gr.276052.121)
Supplement: Supplemental Material [file supp_gr.276052.121_Supplemental_code.zip › Supplemental_code/1_TE_annotations/1_annotate_features_with_hic.sh]

#!/bin/bash
# Author: Hyung Joo Lee

##SBATCH --mem=2G
#SBATCH --array=1-14
#SBATCH --job-name=annot_feat_hic

# SOFTWARE
module load bedtools/2.27.1
ID=$SLURM_ARRAY_TASK_ID
workdir=`pwd`

# GENOME FEATURES
list=features.txt
feature=$( cat $list | sed "${ID}q;d" )
bed_feature=${feature}.bed.gz


# INPUT DATA
tissue_list=${workdir}/tissues-e.txt
dir_in=${workdir}/0_cres


# OUTPUT
dir_out=${workdir}/1_annot
feature=${feature##*/}
feature=${feature#danRer10.}
feature=${feature#GRCz10.91.}
out=${dir_out}/${feature}.annotation_hic.txt


# COMMANDS
echo $feature > $out

for tissue_id in {2,8}
do
	tissue=$( cat $tissue_list | sed "${tissue_id}q;d" )
	out_tissue=${dir_out}/${feature}_${tissue}.annotation_hic.txt

	tad=${dir_in}/TADs/TAD_boundaries_${tissue}.bed.gz
	anchor=${dir_in}/loop_anchors/loop_anchors_${tissue}.bed.gz

## TAD boundaris and loop anchors 
	intersectBed -a $bed_feature -b $tad | sort -k1,1 -k2,2n |
	    mergeBed -i stdin |
	    awk 'BEGIN{s=0} {s+=$3-$2} END{print s}' > $out_tissue

	intersectBed -a $bed_feature -b $anchor | sort -k1,1 -k2,2n |
	    mergeBed -i stdin |
	    awk 'BEGIN{s=0} {s+=$3-$2} END{print s}' >> $out_tissue

## Genomic feature size
	zcat $bed_feature | sort -k1,1 -k2,2n |
	    mergeBed -i stdin |
	    awk 'BEGIN{s=0} {s+=$3-$2} END{print s}' >> $out_tissue

done

#out_list=$( cat $tissue_list | tr "\n" "," | sed "s/^/{/g; s/,$/}/g" )
#out_list=${dir_out}/${feature}_${out_list}.annotation_epigenome.txt

#paste ${dir_out}/${feature}_{brain,muscle}.annotation_hic.txt |
#	awk -F"\t" '{s=0; for (i=1;i<=NF;i++) {s+=$i} print s}' >> $out
