# Supplementary material for: Epigenomic analysis reveals prevalent contribution of transposable elements to cis-regulatory elements, tissue-specific expression, and alternative promoters in zebrafish
Source: Genome Res. 2022 Jul;32(7):1424–36. doi: 10.1101/gr.276052.121 (PMC9341505; doi:10.1101/gr.276052.121)
Supplement: Supplemental Material [file supp_gr.276052.121_Supplemental_code.zip › Supplemental_code/1_TE_annotations/3_shared_tissue_individual_te_with_dname.sh]

#!/bin/bash
# Author: Hyung Joo Lee

#SBATCH --mem=2G
##SBATCH --array=1-10
#SBATCH --job-name=share_tissue

# SOFTWARE
module load bedtools/2.27.1
ID=$SLURM_ARRAY_TASK_ID

# TE classes
bed_te_cg=danRer10.TE_wCG.bed.gz

# INPUT DATA
te_me=2_dynamic/danRer10.TE_wCG.DNAme_*_cov5.bed.gz


# OUTPUT
dir_out=2_dynamic
out_te_me=${dir_out}/cnt_te_me_num_shared_tissue.txt


# COMMANDS
intersectBed -sorted -wo -f 1 -F 1 -a $bed_te_cg -b $te_me |
    groupBy -c 13 -o collapse | sed "s/,/\t/g" |
    awk -F"\t" 'BEGIN{ for (i=0; i<=10; i++) {cnt_na[i]=0; cnt_lo[i]=0; cnt_me[i]=0; cnt_hi[i]=0 } }
        { na=0; lo=0; me=0; hi=0;
        for(i=4; i<=NF; i++) {
            if( $i=="NA" ) {na++}
            if( $i!="NA" && $i<0.25 ) {lo++}
            if( $i!="NA" && $i>=0.25 && $i<0.75 ) {me++}
            if( $i!="NA" && $i>=0.75 ) {hi++} }
        cnt_na[na]++; cnt_lo[lo]++; cnt_me[me]++; cnt_hi[hi]++ }
        END{ OFS="\t"; print "NA", "Low", "Intermediate", "High";
        for(i=1; i<=11; i++) { print cnt_na[i],cnt_lo[i],cnt_me[i],cnt_hi[i] } } ' > $out_te_me
