# Supplementary material for: Epigenomic analysis reveals prevalent contribution of transposable elements to cis-regulatory elements, tissue-specific expression, and alternative promoters in zebrafish
Source: Genome Res. 2022 Jul;32(7):1424–36. doi: 10.1101/gr.276052.121 (PMC9341505; doi:10.1101/gr.276052.121)
Supplement: Supplemental Material [file supp_gr.276052.121_Supplemental_code.zip › Supplemental_code/2_annotation_dynamics/2_determine_te_prox_dist_atac.sh]

#!/bin/bash
# Author: Hyung Joo Lee

#SBATCH --array=1-11
#SBATCH --mem=2G
#SBATCH --job-name=te_umr_lmr_tissue

# SOFTWARE
module load bedtools/2.27.1
ID=$SLURM_ARRAY_TASK_ID


# TE classes
bed_te=danRer10.TE_frag.bed.gz


# INPUT DATA
list=tissues-e.txt
tissue=$( cat $list | sed "${ID}q;d" )

dir_in=0_cres
bed_prox=${dir_in}/proximalatacseq/${tissue}.proximal.open.bed
bed_dist=${dir_in}/distalatacseq/${tissue}.distal.open.bed


# OUTPUT
dir_out=2_dynamic
out=${dir_out}/danRer10.TEs_${tissue}_ATAC.bed.gz


# COMMANDS
intersectBed -sorted -wao -a $bed_te -b <(sort -k1,1 -k2,2n $bed_prox) <(sort -k1,1 -k2,2n $bed_dist) |
    groupBy -g 1,2,3,8 -c 13 -o sum |
    groupBy -c 5 -o max -full |
    awk 'BEGIN{OFS="\t"} $4==1 {$4="Proximal"} $4==2 {$4="Distal"} {print $1,$2,$3,$4}' | gzip -nc > $out
