# Supplementary material for: Epigenomic analysis reveals prevalent contribution of transposable elements to cis-regulatory elements, tissue-specific expression, and alternative promoters in zebrafish
Source: Genome Res. 2022 Jul;32(7):1424–36. doi: 10.1101/gr.276052.121 (PMC9341505; doi:10.1101/gr.276052.121)
Supplement: Supplemental Material [file supp_gr.276052.121_Supplemental_code.zip › Supplemental_code/2_annotation_dynamics/test3.txt]

test3
