# Supplementary material for: Epigenomic analysis reveals prevalent contribution of transposable elements to cis-regulatory elements, tissue-specific expression, and alternative promoters in zebrafish
Source: Genome Res. 2022 Jul;32(7):1424–36. doi: 10.1101/gr.276052.121 (PMC9341505; doi:10.1101/gr.276052.121)
Supplement: Supplemental Material [file supp_gr.276052.121_Supplemental_code.zip › Supplemental_code/3_subfamily_enrichment/1_cal_enrich_bp_subfam_univ_epi_annot.sh]

#!/bin/bash
# Author: Hyung Joo Lee


# SOFTWARE
module load bedtools/2.27.1

# GENOME FEATURES
subfam_bed=$(ls ../annotation/TEsubfamily/*bed.gz)
genome_size=../annotation/danRer10.chrom.sizes


# INPUT DATA
bed_prom=../0_CRE_file_prepared/universal/uni_active_promoter.bed.gz
bed_weak=../0_CRE_file_prepared/universal/uni_weak_promoter.bed.gz
bed_enhc=../0_CRE_file_prepared/universal/uni_active_enhancer.bed.gz

bed_prox=../0_CRE_file_prepared/universal/uni_proximal_ATAC.bed.gz
bed_dist=../0_CRE_file_prepared/universal/uni_distal_ATAC.bed.gz

bed_umr=../0_CRE_file_prepared/universal/uni_UMR.bed.gz
bed_lmr=../0_CRE_file_prepared/universal/uni_LMR.bed.gz


# OUTPUT
dir_out=`pwd`
out_prom=${dir_out}/subfam_enriched_active_promoter_univ.txt
out_weak=${dir_out}/subfam_enriched_weak_promoter_univ.txt
out_enhc=${dir_out}/subfam_enriched_enhancer_univ.txt

out_prox=${dir_out}/subfam_enriched_proximal_ATAC_univ.txt
out_dist=${dir_out}/subfam_enriched_distal_ATAC_univ.txt

out_umr=${dir_out}/subfam_enriched_UMR_univ.txt
out_lmr=${dir_out}/subfam_enriched_LMR_univ.txt


# COMMANDS
len_genome=$( awk 'BEGIN{s=0} {s+=$2} END{print s}' $genome_size )

len_prom=$( mergeBed -i $bed_prom | awk 'BEGIN{s=0} {s+=$3-$2} END{print s}' )
len_weak=$( mergeBed -i $bed_weak | awk 'BEGIN{s=0} {s+=$3-$2} END{print s}' )
len_enhc=$( mergeBed -i $bed_enhc | awk 'BEGIN{s=0} {s+=$3-$2} END{print s}' )

len_prox=$( mergeBed -i $bed_prox | awk 'BEGIN{s=0} {s+=$3-$2} END{print s}' )
len_dist=$( mergeBed -i $bed_dist | awk 'BEGIN{s=0} {s+=$3-$2} END{print s}' )

len_umr=$( mergeBed -i $bed_umr | awk 'BEGIN{s=0} {s+=$3-$2} END{print s}' )
len_lmr=$( mergeBed -i $bed_lmr | awk 'BEGIN{s=0} {s+=$3-$2} END{print s}' )


for bed_te in $subfam_bed
do
    name_te=${bed_te##*/}
    name_te=${name_te%.bed.gz}
    len_te=$( mergeBed -i $bed_te | awk 'BEGIN{s=0} {s+=$3-$2} END{print s}' )

    bp_prom_te=$( intersectBed -sorted -a <(zcat $bed_te | sort -k1,1 -k2,2n ) -b $bed_prom | sort -k1,1 -k2,2n | mergeBed | awk 'BEGIN{s=0} {s+=$3-$2} END{print s}' )
    lor=$( awk -v nn=$bp_prom_te -v nd=$len_te -v dn=$len_prom -v dd=$len_genome 'BEGIN{ if (nn>0) { printf ("%.4f", log( (nn/nd)/(dn/dd) ) / log(2) ) } else {printf("NA")} }' )
    cnt_prom_te=$( intersectBed -sorted -wa -u -a <(zcat $bed_te | sort -k1,1 -k2,2n ) -b $bed_prom | wc -l )
    if [ $cnt_prom_te -le 10 ]; then
        lor="NA"; fi
    echo -e "$lor\t$name_te\tUniversal\tActive_promoter\t$bp_prom_te\t$len_te\t$len_prom" >> $out_prom

    bp_weak_te=$( intersectBed -sorted -a <(zcat $bed_te | sort -k1,1 -k2,2n ) -b $bed_weak | sort -k1,1 -k2,2n | mergeBed | awk 'BEGIN{s=0} {s+=$3-$2} END{print s}' )
    lor=$( awk -v nn=$bp_weak_te -v nd=$len_te -v dn=$len_weak -v dd=$len_genome 'BEGIN{ if (nn>0) { printf ("%.4f", log( (nn/nd)/(dn/dd) ) / log(2) ) } else {printf("NA")} }' )
    cnt_weak_te=$( intersectBed -sorted -wa -u -a <(zcat $bed_te | sort -k1,1 -k2,2n ) -b $bed_weak | wc -l )
    if [ $cnt_weak_te -le 10 ]; then
        lor="NA"; fi
    echo -e "$lor\t$name_te\tUniversal\tWeak_promoter\t$bp_weak_te\t$len_te\t$len_weak" >> $out_weak

    bp_enhc_te=$( intersectBed -sorted -a <(zcat $bed_te | sort -k1,1 -k2,2n ) -b $bed_enhc | sort -k1,1 -k2,2n | mergeBed | awk 'BEGIN{s=0} {s+=$3-$2} END{print s}' )
    lor=$( awk -v nn=$bp_enhc_te -v nd=$len_te -v dn=$len_enhc -v dd=$len_genome 'BEGIN{ if (nn>0) { printf ("%.4f", log( (nn/nd)/(dn/dd) ) / log(2) ) } else {printf("NA")} }' )
    cnt_enhc_te=$( intersectBed -sorted -wa -u -a <(zcat $bed_te | sort -k1,1 -k2,2n ) -b $bed_enhc | wc -l )
    if [ $cnt_enhc_te -le 10 ]; then
        lor="NA"; fi
    echo -e "$lor\t$name_te\tUniversal\tActive_enhancer\t$bp_enhc_te\t$len_te\t$len_enhc" >> $out_enhc


    bp_prox_te=$( intersectBed -sorted -a <(zcat $bed_te | sort -k1,1 -k2,2n ) -b $bed_prox | sort -k1,1 -k2,2n | mergeBed | awk 'BEGIN{s=0} {s+=$3-$2} END{print s}' )
    lor=$( awk -v nn=$bp_prox_te -v nd=$len_te -v dn=$len_prox -v dd=$len_genome 'BEGIN{ if (nn>0) { printf ("%.4f", log( (nn/nd)/(dn/dd) ) / log(2) ) } else {printf("NA")} }' )
    cnt_prox_te=$( intersectBed -sorted -wa -u -a <(zcat $bed_te | sort -k1,1 -k2,2n ) -b $bed_prox | wc -l )
    if [ $cnt_prox_te -le 10 ]; then
        lor="NA"; fi
    echo -e "$lor\t$name_te\tUniversal\tProximal_ATAC\t$bp_prox_te\t$len_te\t$len_prox" >> $out_prox

    bp_dist_te=$( intersectBed -sorted -a <(zcat $bed_te | sort -k1,1 -k2,2n ) -b $bed_dist | sort -k1,1 -k2,2n | mergeBed | awk 'BEGIN{s=0} {s+=$3-$2} END{print s}' )
    lor=$( awk -v nn=$bp_dist_te -v nd=$len_te -v dn=$len_dist -v dd=$len_genome 'BEGIN{ if (nn>0) { printf ("%.4f", log( (nn/nd)/(dn/dd) ) / log(2) ) } else {printf("NA")} }' )
    cnt_dist_te=$( intersectBed -sorted -wa -u -a <(zcat $bed_te | sort -k1,1 -k2,2n ) -b $bed_dist | wc -l )
    if [ $cnt_dist_te -le 10 ]; then
        lor="NA"; fi
    echo -e "$lor\t$name_te\tUniversal\tDistal_ATAC\t$bp_dist_te\t$len_te\t$len_dist" >> $out_dist


    bp_umr_te=$( intersectBed -sorted -a <(zcat $bed_te | sort -k1,1 -k2,2n ) -b $bed_umr | sort -k1,1 -k2,2n | mergeBed | awk 'BEGIN{s=0} {s+=$3-$2} END{print s}' )
    lor=$( awk -v nn=$bp_umr_te -v nd=$len_te -v dn=$len_umr -v dd=$len_genome 'BEGIN{ if (nn>0) { printf ("%.4f", log( (nn/nd)/(dn/dd) ) / log(2) ) } else {printf("NA")} }' )
    cnt_umr_te=$( intersectBed -sorted -wa -u -a <(zcat $bed_te | sort -k1,1 -k2,2n ) -b $bed_umr | wc -l )
    if [ $cnt_umr_te -le 10 ]; then
        lor="NA"; fi
    echo -e "$lor\t$name_te\tUniversal\tUMR\t$bp_umr_te\t$len_te\t$len_umr" >> $out_umr


    bp_lmr_te=$( intersectBed -sorted -a <(zcat $bed_te | sort -k1,1 -k2,2n ) -b $bed_lmr | sort -k1,1 -k2,2n | mergeBed | awk 'BEGIN{s=0} {s+=$3-$2} END{print s}' )
    lor=$( awk -v nn=$bp_lmr_te -v nd=$len_te -v dn=$len_lmr -v dd=$len_genome 'BEGIN{ if (nn>0) { printf ("%.4f", log( (nn/nd)/(dn/dd) ) / log(2) ) } else {printf("NA")} }' )
    cnt_lmr_te=$( intersectBed -sorted -wa -u -a <(zcat $bed_te | sort -k1,1 -k2,2n ) -b $bed_lmr | wc -l )
    if [ $cnt_lmr_te -le 10 ]; then
        lor="NA"; fi
    echo -e "$lor\t$name_te\tUniversal\tLMR\t$bp_lmr_te\t$len_te\t$len_lmr" >> $out_lmr

done
