# Supplementary material for: Epigenomic analysis reveals prevalent contribution of transposable elements to cis-regulatory elements, tissue-specific expression, and alternative promoters in zebrafish
Source: Genome Res. 2022 Jul;32(7):1424–36. doi: 10.1101/gr.276052.121 (PMC9341505; doi:10.1101/gr.276052.121)
Supplement: Supplemental Material [file supp_gr.276052.121_Supplemental_code.zip › Supplemental_code/4_TE_expression/TACO_assembly.metadata.tsv]

transcript_id	chrom	start	end	strand	num_exons	transcript_length	gene_id	tss_id	annotation	category	category_relative	category_relative_detail	cpat_coding_prob	orf_size	ref_transcript_id	ref_gene_id	ref_gene_name	ref_gene_type	ref_length	shared_same_strand_bp	shared_opp_strand_bp	shared_introns	shared_splicing
TU1	chr1	18700	23884	+	12	2309	G1	TSS1	annotated	protein_coding	exonic_overlap	same_strand	NA	NA	ENSDART00000172454	ENSDARG00000102097	nfkbiz	protein_coding	1799	1799	0	11	True
TU10	chr1	27806	34330	+	10	1650	G6	TSS6	annotated	protein_coding	exonic_overlap	same_strand	NA	NA	ENSDART00000162928	ENSDARG00000099640	eed	protein_coding	1561	1444	0	9	False
TU100	chr1	446964	467134	-	12	5471	G57	TSS74	annotated	protein_coding	exonic_overlap	same_strand	NA	NA	ENSDART00000152799	ENSDARG00000078878	ENSDARG00000078878	protein_coding	1008	855	0	5	False
TU1000	chr1	18259511	18260151	+	1	640	G529	TSS711	unannotated	lncrna	intergenic	intergenic	NA	NA	NA	NA	NA	NA	NA	NA	NA	NA	NA
TU10000	chr11	45010628	45022584	+	13	2819	G5334	TSS7252	annotated	protein_coding	exonic_overlap	same_strand	NA	NA	ENSDART00000167826	ENSDARG00000098574	srsf11	protein_coding	2179	2110	0	10	False
TU10001	chr11	45010628	45022584	+	14	2477	G5334	TSS7252	annotated	protein_coding	exonic_overlap	same_strand	NA	NA	ENSDART00000167826	ENSDARG00000098574	srsf11	protein_coding	2179	2110	0	10	False
TU10002	chr11	45010628	45022584	+	11	6811	G5334	TSS7252	annotated	mixed_read_through	exonic_overlap	read_through	NA	NA	ENSDART00000167826,ENSDART00000170358	ENSDARG00000098574,ENSDARG00000098082	srsf11,CU459093.1	sense_overlapping,protein_coding	2179,558	2668	0	10	False
TU10003	chr12	384102	403978	+	5	4722	G5335	TSS7253	annotated	protein_coding	exonic_overlap	same_strand	NA	NA	ENSDART00000066574	ENSDARG00000045265	gsg1l2b	protein_coding	1291	1291	0	4	True
TU10004	chr12	399418	403978	+	2	4386	G5335	TSS7254	annotated	protein_coding	exonic_overlap	same_strand	NA	NA	ENSDART00000066574	ENSDARG00000045265	gsg1l2b	protein_coding	1291	744	0	1	False
TU10005	chr12	388730	389159	+	1	429	G5335	TSS7255	annotated	protein_coding	exonic_overlap	same_strand	NA	NA	ENSDART00000066574	ENSDARG00000045265	gsg1l2b	protein_coding	1291	153	0	0	False
TU10006	chr12	404349	451830	+	4	526	G5336	TSS7256	annotated	other	exonic_overlap	same_strand	NA	NA	ENSDART00000153242	ENSDARG00000096727	CT737227.1	antisense_RNA	1139	408	0	1	False
TU10007	chr12	404349	450350	+	3	579	G5336	TSS7256	annotated	other	exonic_overlap	same_strand	NA	NA	ENSDART00000153242	ENSDARG00000096727	CT737227.1	antisense_RNA	1139	579	0	1	False
TU10008	chr12	197883	230350	-	14	6326	G5337	TSS7257	annotated	protein_coding	exonic_overlap	same_strand	NA	NA	ENSDART00000161510	ENSDARG00000098836	myocd	protein_coding	3941	3590	0	11	False
TU10009	chr12	197883	230350	-	15	6425	G5337	TSS7257	annotated	protein_coding	exonic_overlap	same_strand	NA	NA	ENSDART00000161510	ENSDARG00000098836	myocd	protein_coding	3941	3689	0	13	False
TU1001	chr1	18043439	18044116	+	1	677	G530	TSS712	annotated	lncrna	intragenic	intronic_opp_strand	NA	NA	ENSDART00000140981	ENSDARG00000062081	tbc1d1	lincRNA	959	0	0	0	False
TU10010	chr12	197883	230350	-	15	6419	G5337	TSS7257	annotated	protein_coding	exonic_overlap	same_strand	NA	NA	ENSDART00000161510	ENSDARG00000098836	myocd	protein_coding	3941	3683	0	13	False
TU10011	chr12	197883	230350	-	14	6323	G5337	TSS7257	annotated	protein_coding	exonic_overlap	same_strand	NA	NA	ENSDART00000161510	ENSDARG00000098836	myocd	protein_coding	3941	3587	0	11	False
TU10012	chr12	406816	444709	-	2	936	G5338	TSS7258	annotated	lncrna	intragenic	intronic_opp_strand	NA	NA	ENSDART00000153242	ENSDARG00000096727	CT737227.1	lincRNA	1139	0	0	0	False
TU10013	chr12	406816	408076	-	1	1260	G5338	TSS7259	annotated	lncrna	intragenic	intronic_opp_strand	NA	NA	ENSDART00000153242	ENSDARG00000096727	CT737227.1	lincRNA	1139	0	0	0	False
TU10014	chr12	273786	276701	+	6	1087	G5339	TSS7260	annotated	protein_coding	exonic_overlap	same_strand	NA	NA	ENSDART00000152639	ENSDARG00000078835	ict1	protein_coding	1152	648	0	5	False
TU10015	chr12	273786	276701	+	4	2495	G5339	TSS7260	annotated	protein_coding	exonic_overlap	same_strand	NA	NA	ENSDART00000152639	ENSDARG00000078835	ict1	protein_coding	1152	648	0	3	False
TU10016	chr12	273366	276701	+	5	2295	G5339	TSS7261	annotated	protein_coding	exonic_overlap	same_strand	NA	NA	ENSDART00000152639	ENSDARG00000078835	ict1	protein_coding	1152	804	0	4	False
TU10017	chr12	273786	276701	+	6	2231	G5339	TSS7260	annotated	protein_coding	exonic_overlap	same_strand	NA	NA	ENSDART00000152639	ENSDARG00000078835	ict1	protein_coding	1152	648	0	4	False
TU10018	chr12	313448	328922	-	13	4360	G5340	TSS7262	annotated	lncrna	intragenic	opp_strand	NA	NA	ENSDART00000082333	ENSDARG00000059257	rcvrnb	lincRNA	5060	0	3354	0	False
TU10019	chr12	221699	227922	-	2	3246	G5341	TSS7263	annotated	lncrna	intragenic	intronic_same_strand	NA	NA	ENSDART00000066579	ENSDARG00000045269	pts	lincRNA	926	0	0	0	False
TU1002	chr1	18254380	18258926	-	5	1749	G531	TSS713	unannotated	lncrna	intergenic	intergenic	NA	NA	NA	NA	NA	NA	NA	NA	NA	NA	NA
TU10020	chr12	221699	225654	-	2	2059	G5341	TSS7264	annotated	lncrna	intragenic	intronic_same_strand	NA	NA	ENSDART00000066579	ENSDARG00000045269	pts	lincRNA	926	0	0	0	False
TU10021	chr12	409213	425409	-	2	1855	G5342	TSS7265	annotated	protein_coding	exonic_overlap	same_strand	NA	NA	ENSDART00000083827	ENSDARG00000059903	hs3st3l	protein_coding	1198	1198	0	1	True
TU10022	chr12	540266	545446	+	2	5036	G5343	TSS7266	annotated	lncrna	intragenic	opp_strand	NA	NA	ENSDART00000158355	ENSDARG00000099069	bsk146	lincRNA	2515	0	1789	0	False
TU10023	chr12	526004	539758	+	6	8106	G5344	TSS7267	annotated	protein_coding	exonic_overlap	same_strand	NA	NA	ENSDART00000152272	ENSDARG00000090142	si:dkey-94l16.4	protein_coding	2545	2545	0	5	True
TU10024	chr12	544077	552279	-	4	2114	G5345	TSS7268	annotated	protein_coding	exonic_overlap	same_strand	NA	NA	ENSDART00000158355	ENSDARG00000099069	bsk146	protein_coding	2515	2095	0	3	True
TU10025	chr12	447297	458617	-	7	4281	G5346	TSS7269	annotated	protein_coding	exonic_overlap	same_strand	NA	NA	ENSDART00000106669	ENSDARG00000071877	dhrs7cb	protein_coding	1417	1417	0	6	True
TU10026	chr12	632242	634042	+	2	861	G5347	TSS7270	annotated	protein_coding	exonic_overlap	same_strand	NA	NA	ENSDART00000152508	ENSDARG00000096522	si:ch211-176g6.1	protein_coding	572	572	0	1	True
TU10027	chr12	82420	90009	-	13	2699	G5348	TSS7271	annotated	protein_coding	exonic_overlap	same_strand	NA	NA	ENSDART00000113335	ENSDARG00000077177	map2k4b	protein_coding	1578	1571	0	12	True
TU10028	chr12	82420	90009	-	12	2666	G5348	TSS7271	annotated	protein_coding	exonic_overlap	same_strand	NA	NA	ENSDART00000113335	ENSDARG00000077177	map2k4b	protein_coding	1578	1538	0	10	False
TU10029	chr12	82420	90009	-	9	1527	G5348	TSS7271	annotated	protein_coding	exonic_overlap	same_strand	NA	NA	ENSDART00000113335	ENSDARG00000077177	map2k4b	protein_coding	1578	954	0	6	False
TU1003	chr1	18256828	18258926	-	3	732	G531	TSS713	unannotated	lncrna	intergenic	intergenic	NA	NA	NA	NA	NA	NA	NA	NA	NA	NA	NA
TU10030	chr12	90487	93195	-	4	1880	G5349	TSS7272	annotated	protein_coding	exonic_overlap	same_strand	NA	NA	ENSDART00000105694	ENSDARG00000026090	adprm	protein_coding	1610	1607	0	2	False
TU10031	chr12	90487	93195	-	3	2003	G5349	TSS7272	annotated	protein_coding	exonic_overlap	same_strand	NA	NA	ENSDART00000152496	ENSDARG00000026090	adprm	protein_coding	944	944	0	2	True
TU10032	chr12	90487	93195	-	4	1610	G5349	TSS7272	annotated	protein_coding	exonic_overlap	same_strand	NA	NA	ENSDART00000105694	ENSDARG00000026090	adprm	protein_coding	1610	1607	0	3	True
TU10033	chr12	799052	801726	+	2	922	G5350	TSS7273	annotated	protein_coding	exonic_overlap	same_strand	NA	NA	ENSDART00000082169	ENSDARG00000059139	wfikkn2b	protein_coding	2378	922	0	1	True
TU10034	chr12	814859	815909	-	2	414	G5351	TSS7274	unannotated	lncrna	intergenic	intergenic	NA	NA	NA	NA	NA	NA	NA	NA	NA	NA	NA
TU10035	chr12	814859	815340	-	2	397	G5351	TSS7275	unannotated	lncrna	intergenic	intergenic	NA	NA	NA	NA	NA	NA	NA	NA	NA	NA	NA
TU10036	chr12	652306	681445	-	17	3748	G5352	TSS7276	annotated	protein_coding	exonic_overlap	same_strand	NA	NA	ENSDART00000152122	ENSDARG00000079791	si:ch211-176g6.2	protein_coding	4000	3417	0	14	False
TU10037	chr12	652306	681445	-	17	3772	G5352	TSS7276	annotated	protein_coding	exonic_overlap	same_strand	NA	NA	ENSDART00000152122	ENSDARG00000079791	si:ch211-176g6.2	protein_coding	4000	3441	0	15	False
TU10038	chr12	652306	681445	-	17	3745	G5352	TSS7276	annotated	protein_coding	exonic_overlap	same_strand	NA	NA	ENSDART00000152122	ENSDARG00000079791	si:ch211-176g6.2	protein_coding	4000	3414	0	14	False
TU10039	chr12	652306	659152	-	7	1648	G5352	TSS7277	annotated	protein_coding	exonic_overlap	same_strand	NA	NA	ENSDART00000152122	ENSDARG00000079791	si:ch211-176g6.2	protein_coding	4000	1483	0	6	False
TU1004	chr1	18256828	18258926	-	2	854	G531	TSS713	unannotated	lncrna	intergenic	intergenic	NA	NA	NA	NA	NA	NA	NA	NA	NA	NA	NA
TU10040	chr12	652306	681445	-	17	3814	G5352	TSS7276	annotated	protein_coding	exonic_overlap	same_strand	NA	NA	ENSDART00000152122	ENSDARG00000079791	si:ch211-176g6.2	protein_coding	4000	3441	0	14	False
TU10041	chr12	652306	660055	-	9	2129	G5352	TSS7278	annotated	protein_coding	exonic_overlap	same_strand	NA	NA	ENSDART00000152122	ENSDARG00000079791	si:ch211-176g6.2	protein_coding	4000	1691	0	7	False
TU10042	chr12	847474	847692	-	1	218	G5353	TSS7279	unannotated	lncrna	intergenic	intergenic	NA	NA	NA	NA	NA	NA	NA	NA	NA	NA	NA
TU10043	chr12	841216	844514	-	2	2300	G5354	TSS7280	annotated	protein_coding	exonic_overlap	same_strand	NA	NA	ENSDART00000022688	ENSDARG00000021372	tob1b	protein_coding	2273	2271	0	1	True
TU10044	chr12	855738	861753	-	4	3345	G5355	TSS7281	unannotated	lncrna	intergenic	intergenic	NA	NA	NA	NA	NA	NA	NA	NA	NA	NA	NA
TU10045	chr11	44977270	45008140	-	17	4213	G5356	TSS7282	annotated	protein_coding	exonic_overlap	same_strand	NA	NA	ENSDART00000173329	ENSDARG00000098118	trappc10	protein_coding	1572	1475	0	9	False
TU10046	chr11	44977270	44992830	-	7	2838	G5356	TSS7283	annotated	protein_coding	exonic_overlap	same_strand	NA	NA	ENSDART00000168770	ENSDARG00000098118	trappc10	protein_coding	3905	2737	0	4	False
TU10047	chr11	44980526	44982482	-	4	1202	G5357	TSS7284	annotated	protein_coding	exonic_overlap	same_strand	NA	NA	ENSDART00000173297	ENSDARG00000098118	trappc10	protein_coding	426	376	0	1	False
TU10048	chr11	44869635	44895823	-	23	4841	G5358	TSS7285	annotated	protein_coding	exonic_overlap	same_strand	NA	NA	ENSDART00000173430	ENSDARG00000099755	pfklb	protein_coding	4881	4654	0	20	False
TU10049	chr11	44869635	44895823	-	22	5057	G5358	TSS7285	annotated	protein_coding	exonic_overlap	same_strand	NA	NA	ENSDART00000158455	ENSDARG00000099755	pfklb	protein_coding	5500	5057	0	21	True
TU1005	chr1	18148268	18156268	-	4	1463	G532	TSS714	annotated	protein_coding	exonic_overlap	same_strand	NA	NA	ENSDART00000109294	ENSDARG00000079488	zgc:195282	protein_coding	783	783	0	3	True
TU10050	chr11	44869635	44895823	-	23	5016	G5358	TSS7285	annotated	protein_coding	exonic_overlap	same_strand	NA	NA	ENSDART00000158455	ENSDARG00000099755	pfklb	protein_coding	5500	5016	0	21	False
TU10051	chr12	624234	640035	-	6	1407	G5359	TSS7286	annotated	protein_coding	exonic_overlap	same_strand	NA	NA	ENSDART00000048632	ENSDARG00000033170	sult2st1	protein_coding	1284	1284	0	5	True
TU10052	chr12	624234	630981	-	6	1651	G5359	TSS7287	annotated	protein_coding	exonic_overlap	same_strand	NA	NA	ENSDART00000106659	ENSDARG00000033170	sult2st1	protein_coding	1126	1126	0	5	True
TU10053	chr11	44869635	44895823	-	23	4651	G5358	TSS7285	annotated	protein_coding	exonic_overlap	same_strand	NA	NA	ENSDART00000173430	ENSDARG00000099755	pfklb	protein_coding	4881	4464	0	20	False
TU10054	chr12	641345	650584	-	6	2075	G5360	TSS7288	annotated	protein_coding	exonic_overlap	same_strand	NA	NA	ENSDART00000172651	ENSDARG00000103785	sult2st2	protein_coding	1043	1028	0	5	True
TU10055	chr11	44869635	44895823	-	24	4728	G5358	TSS7285	annotated	protein_coding	exonic_overlap	same_strand	NA	NA	ENSDART00000158455	ENSDARG00000099755	pfklb	protein_coding	5500	4728	0	21	False
TU10056	chr11	44869635	44895823	-	23	4769	G5358	TSS7285	annotated	protein_coding	exonic_overlap	same_strand	NA	NA	ENSDART00000158455	ENSDARG00000099755	pfklb	protein_coding	5500	4769	0	21	False
TU10057	chr11	44900427	44901768	-	3	1258	G5361	TSS7289	annotated	protein_coding	exonic_overlap	same_strand	NA	NA	ENSDART00000173171	ENSDARG00000101465	orc2	protein_coding	289	267	0	0	False
TU10058	chr12	862999	875639	-	11	2167	G5362	TSS7290	annotated	protein_coding	exonic_overlap	same_strand	NA	NA	ENSDART00000088351	ENSDARG00000078142	SPAG9 (1 of many)	protein_coding	5114	2167	0	9	False
TU10059	chr12	947265	954500	-	5	1312	G5363	TSS7291	annotated	protein_coding	exonic_overlap	same_strand	NA	NA	ENSDART00000054367	ENSDARG00000037361	kdelr2b	protein_coding	1431	1312	0	4	True
TU1006	chr1	16844383	16894604	-	21	4489	G533	TSS715	annotated	protein_coding	exonic_overlap	same_strand	NA	NA	ENSDART00000039917	ENSDARG00000030514	acsl1a	protein_coding	4370	4359	0	20	True
TU10060	chr11	44903482	44907155	-	7	942	G5364	TSS7292	annotated	protein_coding	exonic_overlap	same_strand	NA	NA	ENSDART00000173238	ENSDARG00000101465	orc2	protein_coding	824	824	0	6	True
TU10061	chr11	44903482	44907155	-	6	1054	G5364	TSS7292	annotated	protein_coding	exonic_overlap	same_strand	NA	NA	ENSDART00000173238	ENSDARG00000101465	orc2	protein_coding	824	824	0	5	False
TU10062	chr11	44903482	44907155	-	7	888	G5364	TSS7292	annotated	protein_coding	exonic_overlap	same_strand	NA	NA	ENSDART00000173238	ENSDARG00000101465	orc2	protein_coding	824	770	0	5	False
TU10063	chr11	44903482	44904582	-	3	734	G5364	TSS7293	annotated	protein_coding	exonic_overlap	same_strand	NA	NA	ENSDART00000173238	ENSDARG00000101465	orc2	protein_coding	824	383	0	2	False
TU10064	chr12	956865	964188	-	6	1935	G5365	TSS7294	annotated	protein_coding	exonic_overlap	same_strand	NA	NA	ENSDART00000127003	ENSDARG00000060001	mettl9	protein_coding	1272	1272	0	5	True
TU10065	chr12	269290	273376	-	10	1766	G5366	TSS7295	annotated	protein_coding	exonic_overlap	read_through	NA	NA	ENSDART00000152327,ENSDART00000174888	ENSDARG00000021557,ENSDARG00000030583	wdr45b,foxk2	protein_coding	1730,2451	2062	0	9	True
TU10066	chr12	269290	273376	-	11	1725	G5366	TSS7295	annotated	protein_coding	exonic_overlap	read_through	NA	NA	ENSDART00000033237,ENSDART00000174888	ENSDARG00000021557,ENSDARG00000030583	wdr45b,foxk2	protein_coding	1680,2451	2012	0	10	True
TU10067	chr12	258302	268965	-	9	3780	G5367	TSS7296	annotated	protein_coding	exonic_overlap	same_strand	NA	NA	ENSDART00000045071	ENSDARG00000030583	foxk2	protein_coding	3020	3015	0	8	True
TU10068	chr12	459683	522085	+	23	4536	G5368	TSS7297	annotated	protein_coding	exonic_overlap	same_strand	NA	NA	ENSDART00000160252	ENSDARG00000102081	mprip	protein_coding	4460	4460	0	22	True
TU10069	chr12	459683	522085	+	24	6672	G5368	TSS7297	annotated	protein_coding	exonic_overlap	same_strand	NA	NA	ENSDART00000160252	ENSDARG00000102081	mprip	protein_coding	4460	4460	0	21	False
TU1007	chr1	16844383	16876970	-	21	4649	G533	TSS716	annotated	protein_coding	exonic_overlap	same_strand	NA	NA	ENSDART00000125125	ENSDARG00000030514	acsl1a	protein_coding	2925	2847	0	18	False
TU10070	chr12	964733	975199	+	5	2519	G5369	TSS7298	annotated	protein_coding	exonic_overlap	same_strand	NA	NA	ENSDART00000054363	ENSDARG00000037359	si:ch1073-272o11.3	protein_coding	2147	2147	0	4	True
TU10071	chr12	1039758	1039963	+	1	205	G5370	TSS7299	unannotated	lncrna	intergenic	intergenic	NA	NA	NA	NA	NA	NA	NA	NA	NA	NA	NA
TU10072	chr12	459683	522085	+	24	4590	G5368	TSS7297	annotated	protein_coding	exonic_overlap	same_strand	NA	NA	ENSDART00000160252	ENSDARG00000102081	mprip	protein_coding	4460	4460	0	21	False
TU10073	chr12	459683	497609	+	14	2852	G5368	TSS7297	annotated	protein_coding	exonic_overlap	same_strand	NA	NA	ENSDART00000160252	ENSDARG00000102081	mprip	protein_coding	4460	2726	0	13	False
TU10074	chr12	1058276	1061222	+	2	1600	G5371	TSS7300	unannotated	lncrna	intergenic	intergenic	NA	NA	NA	NA	NA	NA	NA	NA	NA	NA	NA
TU10075	chr12	516462	517495	+	2	401	G5372	TSS7301	annotated	lncrna	intragenic	intronic_same_strand	NA	NA	ENSDART00000160252	ENSDARG00000102081	mprip	lincRNA	4460	0	0	0	False
TU10076	chr12	1021346	1022016	+	1	670	G5373	TSS7302	unannotated	lncrna	intergenic	intergenic	NA	NA	NA	NA	NA	NA	NA	NA	NA	NA	NA
TU10077	chr12	1243562	1245880	+	1	2318	G5374	TSS7303	unannotated	lncrna	intergenic	intergenic	NA	NA	NA	NA	NA	NA	NA	NA	NA	NA	NA
TU10078	chr12	1286937	1287545	+	1	608	G5375	TSS7304	annotated	protein_coding	exonic_overlap	same_strand	NA	NA	ENSDART00000157467	ENSDARG00000103614	pemt	protein_coding	2452	78	0	0	False
TU10079	chr12	929123	944399	-	15	2253	G5376	TSS7305	annotated	protein_coding	exonic_overlap	same_strand	NA	NA	ENSDART00000128188	ENSDARG00000089888	daglb	protein_coding	4627	2253	0	14	True
TU1008	chr1	16844383	16876970	-	21	4649	G533	TSS716	annotated	protein_coding	exonic_overlap	same_strand	NA	NA	ENSDART00000125125	ENSDARG00000030514	acsl1a	protein_coding	2925	2925	0	20	True
TU10080	chr12	927467	928488	-	1	1021	G5377	TSS7306	annotated	protein_coding	exonic_overlap	same_strand	NA	NA	ENSDART00000128188	ENSDARG00000089888	daglb	protein_coding	4627	1021	0	0	False
TU10081	chr12	1301424	1302078	-	3	487	G5378	TSS7307	annotated	lncrna	intragenic	intronic_opp_strand	NA	NA	ENSDART00000157467	ENSDARG00000103614	pemt	lincRNA	2452	0	0	0	False
TU10082	chr12	1396641	1397350	+	2	621	G5379	TSS7308	unannotated	lncrna	intergenic	intergenic	NA	NA	NA	NA	NA	NA	NA	NA	NA	NA	NA
TU10083	chr12	1402271	1402630	-	1	359	G5380	TSS7309	unannotated	lncrna	intergenic	intergenic	NA	NA	NA	NA	NA	NA	NA	NA	NA	NA	NA
TU10084	chr12	1429829	1432633	+	2	1939	G5381	TSS7310	unannotated	lncrna	intergenic	intergenic	NA	NA	NA	NA	NA	NA	NA	NA	NA	NA	NA
TU10085	chr12	1091783	1243343	+	7	1803	G5382	TSS7311	annotated	protein_coding	exonic_overlap	same_strand	NA	NA	ENSDART00000160442	ENSDARG00000104259	CABZ01073167.1	protein_coding	501	458	0	6	True
TU10086	chr12	1236774	1243343	+	4	1655	G5382	TSS7312	annotated	protein_coding	exonic_overlap	same_strand	NA	NA	ENSDART00000160442	ENSDARG00000104259	CABZ01073167.1	protein_coding	501	294	0	3	False
TU10087	chr12	1421566	1422174	-	1	608	G5383	TSS7313	unannotated	lncrna	intergenic	intergenic	NA	NA	NA	NA	NA	NA	NA	NA	NA	NA	NA
TU10088	chr12	1113116	1113488	+	1	372	G5384	TSS7314	annotated	lncrna	intragenic	intronic_same_strand	NA	NA	ENSDART00000160442	ENSDARG00000104259	CABZ01073167.1	lincRNA	501	0	0	0	False
TU10089	chr12	1435469	1435877	-	1	408	G5385	TSS7315	unannotated	lncrna	intergenic	intergenic	NA	NA	NA	NA	NA	NA	NA	NA	NA	NA	NA
TU1009	chr1	16844383	16853803	-	6	3077	G533	TSS717	annotated	protein_coding	exonic_overlap	same_strand	NA	NA	ENSDART00000131293	ENSDARG00000030514	acsl1a	protein_coding	559	257	0	2	False
TU10090	chr12	1001210	1018842	-	11	3174	G5386	TSS7316	annotated	protein_coding	exonic_overlap	same_strand	NA	NA	ENSDART00000054353	ENSDARG00000037357	ENSDARG00000037357	protein_coding	1463	1386	0	7	False
TU10091	chr12	1013601	1018842	-	4	763	G5386	TSS7316	annotated	protein_coding	exonic_overlap	same_strand	NA	NA	ENSDART00000054353	ENSDARG00000037357	ENSDARG00000037357	protein_coding	1463	632	0	2	False
TU10092	chr12	1000158	1012293	-	9	2391	G5386	TSS7317	annotated	protein_coding	exonic_overlap	same_strand	NA	NA	ENSDART00000054353	ENSDARG00000037357	ENSDARG00000037357	protein_coding	1463	819	0	6	False
TU10093	chr12	1000158	1001078	-	1	920	G5386	TSS7318	unannotated	lncrna	intergenic	intergenic	NA	NA	NA	NA	NA	NA	NA	NA	NA	NA	NA
TU10094	chr12	1308275	1360142	+	5	2283	G5387	TSS7319	annotated	protein_coding	exonic_overlap	same_strand	NA	NA	ENSDART00000168225	ENSDARG00000103614	pemt	protein_coding	2452	2266	0	4	False
TU10095	chr12	1128967	1134892	+	5	2364	G5388	TSS7320	annotated	lncrna	intragenic	intronic_same_strand	NA	NA	ENSDART00000160442	ENSDARG00000104259	CABZ01073167.1	lincRNA	501	0	0	0	False
TU10096	chr12	1436675	1440422	-	3	580	G5389	TSS7321	unannotated	lncrna	intergenic	intergenic	NA	NA	NA	NA	NA	NA	NA	NA	NA	NA	NA
TU10097	chr12	1135020	1139038	+	1	4018	G5390	TSS7322	annotated	lncrna	intragenic	intronic_same_strand	NA	NA	ENSDART00000160442	ENSDARG00000104259	CABZ01073167.1	lincRNA	501	0	0	0	False
TU10098	chr12	1370020	1371693	+	2	1379	G5391	TSS7323	annotated	protein_coding	exonic_overlap	same_strand	NA	NA	ENSDART00000026303	ENSDARG00000019274	rasd1	protein_coding	1312	1312	0	1	True
TU10099	chr12	1442108	1442718	-	1	610	G5392	TSS7324	unannotated	lncrna	intergenic	intergenic	NA	NA	NA	NA	NA	NA	NA	NA	NA	NA	NA
TU101	chr1	2073946	2101474	+	2	10326	G58	TSS75	annotated	protein_coding	exonic_overlap	same_strand	NA	NA	ENSDART00000058877	ENSDARG00000040246	rap2ab	protein_coding	555	555	0	1	True
TU1010	chr1	16844383	16856238	-	10	3533	G533	TSS718	annotated	protein_coding	exonic_overlap	same_strand	NA	NA	ENSDART00000039917	ENSDARG00000030514	acsl1a	protein_coding	4370	3302	0	9	False
TU10100	chr12	1155027	1158633	+	3	756	G5393	TSS7325	annotated	protein_coding	exonic_overlap	same_strand	NA	NA	ENSDART00000160868	ENSDARG00000102861	ENSDARG00000102861	protein_coding	1916	541	0	2	False
TU10101	chr12	1155027	1158325	+	2	541	G5393	TSS7325	annotated	protein_coding	exonic_overlap	same_strand	NA	NA	ENSDART00000160868	ENSDARG00000102861	ENSDARG00000102861	protein_coding	1916	530	0	1	False
TU10102	chr12	875946	926681	-	19	2564	G5394	TSS7326	annotated	protein_coding	exonic_overlap	same_strand	NA	NA	ENSDART00000088351	ENSDARG00000078142	SPAG9 (1 of many)	protein_coding	5114	2564	0	17	False
TU10103	chr12	875946	880834	-	5	1512	G5394	TSS7327	annotated	protein_coding	exonic_overlap	same_strand	NA	NA	ENSDART00000088351	ENSDARG00000078142	SPAG9 (1 of many)	protein_coding	5114	695	0	4	False
TU10104	chr12	886011	908179	-	11	3227	G5394	TSS7328	annotated	protein_coding	exonic_overlap	same_strand	NA	NA	ENSDART00000088351	ENSDARG00000078142	SPAG9 (1 of many)	protein_coding	5114	1059	0	9	False
TU10105	chr12	886011	926681	-	15	3446	G5394	TSS7326	annotated	protein_coding	exonic_overlap	same_strand	NA	NA	ENSDART00000088351	ENSDARG00000078142	SPAG9 (1 of many)	protein_coding	5114	1869	0	12	False
TU10106	chr11	42554492	42555515	-	2	730	G5395	TSS7330	unannotated	lncrna	intergenic	intergenic	NA	NA	NA	NA	NA	NA	NA	NA	NA	NA	NA
TU10107	chr12	886011	896606	-	9	2074	G5394	TSS7329	annotated	protein_coding	exonic_overlap	same_strand	NA	NA	ENSDART00000088351	ENSDARG00000078142	SPAG9 (1 of many)	protein_coding	5114	851	0	7	False
TU10108	chr12	882324	883188	-	1	864	G5396	TSS7331	annotated	lncrna	intragenic	intronic_same_strand	NA	NA	ENSDART00000088351	ENSDARG00000078142	SPAG9 (1 of many)	lincRNA	5114	0	0	0	False
TU10109	chr12	1445161	1452903	+	7	921	G5397	TSS7332	annotated	protein_coding	exonic_overlap	same_strand	NA	NA	ENSDART00000018752	ENSDARG00000008623	cops3	protein_coding	877	856	0	6	False
TU1011	chr1	18385531	18386983	-	2	402	G534	TSS720	annotated	protein_coding	exonic_overlap	same_strand	NA	NA	ENSDART00000141795	ENSDARG00000075330	phox2ba	protein_coding	872	402	0	1	False
TU10110	chr12	1375838	1378028	-	2	486	G5398	TSS7333	annotated	protein_coding	exonic_overlap	same_strand	NA	NA	ENSDART00000152308	ENSDARG00000096631	MED9	protein_coding	971	486	0	1	True
TU10111	chr12	1533592	1545204	-	2	6218	G5399	TSS7334	annotated	protein_coding	exonic_overlap	same_strand	NA	NA	ENSDART00000082110	ENSDARG00000059090	sstr2a	protein_coding	1453	1405	0	0	False
TU10112	chr12	1499049	1545204	-	3	2314	G5399	TSS7334	annotated	protein_coding	exonic_overlap	same_strand	NA	NA	ENSDART00000082110	ENSDARG00000059090	sstr2a	protein_coding	1453	1405	0	0	False
TU10113	chr12	1572853	1592030	+	4	677	G5400	TSS7335	unannotated	lncrna	intergenic	intergenic	NA	NA	NA	NA	NA	NA	NA	NA	NA	NA	NA
TU10114	chr12	2009632	2010521	-	1	889	G5401	TSS7336	unannotated	lncrna	intergenic	intergenic	NA	NA	NA	NA	NA	NA	NA	NA	NA	NA	NA
TU10115	chr12	1514773	1526316	-	2	1436	G5402	TSS7337	unannotated	lncrna	intergenic	intergenic	NA	NA	NA	NA	NA	NA	NA	NA	NA	NA	NA
TU10116	chr12	1516566	1518337	-	1	1771	G5403	TSS7338	unannotated	lncrna	intergenic	intergenic	NA	NA	NA	NA	NA	NA	NA	NA	NA	NA	NA
TU10117	chr12	978799	998818	-	21	3250	G5404	TSS7339	annotated	protein_coding	exonic_overlap	same_strand	NA	NA	ENSDART00000152346	ENSDARG00000037358	polr3e	protein_coding	3274	3219	0	20	True
TU10118	chr12	554571	622556	-	49	10259	G5405	TSS7340	annotated	protein_coding	exonic_overlap	read_through	NA	NA	ENSDART00000152612,ENSDART00000158563	ENSDARG00000096669,ENSDARG00000096562	si:ch73-301j1.1,wu:fj29h11	protein_coding	629,11441	10888	0	50	True
TU10119	chr12	1526926	1532500	-	1	5574	G5406	TSS7342	unannotated	lncrna	intergenic	intergenic	NA	NA	NA	NA	NA	NA	NA	NA	NA	NA	NA
TU1012	chr1	16857720	16876970	-	10	1411	G533	TSS716	annotated	protein_coding	exonic_overlap	same_strand	NA	NA	ENSDART00000125125	ENSDARG00000030514	acsl1a	protein_coding	2925	1103	0	9	False
TU10120	chr12	978799	998818	-	20	3545	G5404	TSS7339	annotated	protein_coding	exonic_overlap	same_strand	NA	NA	ENSDART00000152346	ENSDARG00000037358	polr3e	protein_coding	3274	3219	0	19	False
TU10121	chr12	978799	998818	-	21	3630	G5404	TSS7339	annotated	protein_coding	exonic_overlap	same_strand	NA	NA	ENSDART00000105292	ENSDARG00000037358	polr3e	protein_coding	3090	3090	0	19	False
TU10122	chr12	554571	616568	-	48	9711	G5405	TSS7341	annotated	protein_coding	exonic_overlap	read_through	NA	NA	ENSDART00000152284,ENSDART00000158563	ENSDARG00000096669,ENSDARG00000096562	si:ch73-301j1.1,wu:fj29h11	protein_coding	562,11441	9996	0	49	False
TU10123	chr12	554571	616568	-	48	9656	G5405	TSS7341	annotated	protein_coding	exonic_overlap	read_through	NA	NA	ENSDART00000152284,ENSDART00000158563	ENSDARG00000096669,ENSDARG00000096562	si:ch73-301j1.1,wu:fj29h11	protein_coding	562,11441	9941	0	48	False
TU10124	chr12	689449	782218	+	31	6709	G5407	TSS7343	annotated	protein_coding	exonic_overlap	same_strand	NA	NA	ENSDART00000161691	ENSDARG00000096662	abcc3	protein_coding	5130	5130	0	30	True
TU10125	chr12	689449	782218	+	32	6161	G5407	TSS7343	annotated	protein_coding	exonic_overlap	same_strand	NA	NA	ENSDART00000161691	ENSDARG00000096662	abcc3	protein_coding	5130	4846	0	30	False
TU10126	chr12	689449	782218	+	32	6164	G5407	TSS7343	annotated	protein_coding	exonic_overlap	same_strand	NA	NA	ENSDART00000174804	ENSDARG00000096662	abcc3	protein_coding	6874	6164	0	30	False
TU10127	chr12	689449	761475	+	23	4391	G5407	TSS7343	annotated	protein_coding	exonic_overlap	same_strand	NA	NA	ENSDART00000161691	ENSDARG00000096662	abcc3	protein_coding	5130	3411	0	21	False
TU10128	chr12	771482	782218	+	10	2749	G5407	TSS7344	annotated	protein_coding	exonic_overlap	same_strand	NA	NA	ENSDART00000174804	ENSDARG00000096662	abcc3	protein_coding	6874	2451	0	7	False
TU10129	chr12	1165839	1200703	+	8	1339	G5408	TSS7345	annotated	protein_coding	exonic_overlap	same_strand	NA	NA	ENSDART00000167346	ENSDARG00000102861	ENSDARG00000102861	protein_coding	1359	1333	0	7	True
TU1013	chr1	16844383	16854356	-	8	3321	G533	TSS719	annotated	protein_coding	exonic_overlap	same_strand	NA	NA	ENSDART00000131293	ENSDARG00000030514	acsl1a	protein_coding	559	559	0	4	False
TU10130	chr12	1207001	1207636	+	1	635	G5409	TSS7346	annotated	lncrna	intragenic	intronic_same_strand	NA	NA	ENSDART00000160442	ENSDARG00000104259	CABZ01073167.1	lincRNA	501	0	0	0	False
TU10131	chr12	1145725	1153029	-	3	1576	G5410	TSS7347	annotated	protein_coding	exonic_overlap	same_strand	NA	NA	ENSDART00000169936	ENSDARG00000105301	sox8a	protein_coding	2497	1373	0	2	False
TU10132	chr12	763035	763998	+	2	417	G5411	TSS7348	annotated	lncrna	intragenic	intronic_same_strand	NA	NA	ENSDART00000161691	ENSDARG00000096662	abcc3	lincRNA	5130	0	0	0	False
TU10133	chr12	763035	763998	+	2	358	G5411	TSS7348	annotated	lncrna	intragenic	intronic_same_strand	NA	NA	ENSDART00000161691	ENSDARG00000096662	abcc3	lincRNA	5130	0	0	0	False
TU10134	chr12	763035	763998	+	2	280	G5411	TSS7348	annotated	lncrna	intragenic	intronic_same_strand	NA	NA	ENSDART00000161691	ENSDARG00000096662	abcc3	lincRNA	5130	0	0	0	False
TU10135	chr12	1464264	1496676	+	12	2419	G5412	TSS7349	annotated	protein_coding	exonic_overlap	same_strand	NA	NA	ENSDART00000152411	ENSDARG00000040407	usp22	protein_coding	3418	2361	0	11	True
TU10136	chr12	1464264	1496676	+	12	2422	G5412	TSS7349	annotated	protein_coding	exonic_overlap	same_strand	NA	NA	ENSDART00000152411	ENSDARG00000040407	usp22	protein_coding	3418	2361	0	10	False
TU10137	chr12	1464264	1496676	+	11	2492	G5412	TSS7349	annotated	protein_coding	exonic_overlap	same_strand	NA	NA	ENSDART00000152411	ENSDARG00000040407	usp22	protein_coding	3418	2361	0	9	False
TU10138	chr12	725250	725494	-	1	244	G5413	TSS7350	annotated	lncrna	intragenic	intronic_opp_strand	NA	NA	ENSDART00000161691	ENSDARG00000096662	abcc3	misc_RNA	5130	0	0	0	False
TU10139	chr12	1495673	1497725	-	2	1506	G5414	TSS7351	annotated	lncrna	intragenic	opp_strand	NA	NA	ENSDART00000152411	ENSDARG00000040407	usp22	lincRNA	3418	0	1506	0	False
TU1014	chr1	18382629	18385183	+	5	1007	G535	TSS721	annotated	lncrna	intragenic	intronic_opp_strand	NA	NA	ENSDART00000141795	ENSDARG00000075330	phox2ba	lincRNA	872	0	0	0	False
TU10140	chr12	1671296	1734789	+	5	973	G5415	TSS7352	annotated	protein_coding	exonic_overlap	same_strand	NA	NA	ENSDART00000163559	ENSDARG00000098194	SLC39A11	protein_coding	1267	896	0	4	True
TU10141	chr12	1661374	1734789	+	6	1297	G5415	TSS7353	annotated	protein_coding	exonic_overlap	same_strand	NA	NA	ENSDART00000163559	ENSDARG00000098194	SLC39A11	protein_coding	1267	828	0	4	False
TU10142	chr12	1704843	1721079	+	2	224	G5416	TSS7354	annotated	lncrna	intragenic	intronic_same_strand	NA	NA	ENSDART00000163559	ENSDARG00000098194	SLC39A11	misc_RNA	1267	0	0	0	False
TU10143	chr12	1840305	1986292	+	5	6637	G5417	TSS7355	annotated	lncrna	exonic_overlap	same_strand	NA	NA	ENSDART00000177017	ENSDARG00000106666	CU074420.1	lincRNA	4401	4243	0	1	False
TU10144	chr12	1899752	1986292	+	4	6585	G5417	TSS7356	annotated	lncrna	exonic_overlap	same_strand	NA	NA	ENSDART00000177017	ENSDARG00000106666	CU074420.1	lincRNA	4401	4243	0	1	False
TU10145	chr12	1899752	1965872	+	4	754	G5417	TSS7356	annotated	lncrna	exonic_overlap	same_strand	NA	NA	ENSDART00000177017	ENSDARG00000106666	CU074420.1	lincRNA	4401	35	0	0	False
TU10146	chr12	1712025	1713324	-	1	1299	G5418	TSS7357	annotated	lncrna	intragenic	intronic_opp_strand	NA	NA	ENSDART00000163559	ENSDARG00000098194	SLC39A11	lincRNA	1267	0	0	0	False
TU10147	chr12	1721195	1721850	-	1	655	G5419	TSS7358	annotated	lncrna	intragenic	intronic_opp_strand	NA	NA	ENSDART00000163559	ENSDARG00000098194	SLC39A11	lincRNA	1267	0	0	0	False
TU10148	chr12	1734825	1945817	-	3	375	G5420	TSS7359	annotated	lncrna	intragenic	opp_strand	NA	NA	ENSDART00000163559	ENSDARG00000098194	SLC39A11	lincRNA	1267	0	330	0	False
TU10149	chr12	1734825	1881955	-	2	387	G5420	TSS7360	annotated	lncrna	intragenic	opp_strand	NA	NA	ENSDART00000163559	ENSDARG00000098194	SLC39A11	lincRNA	1267	0	330	0	False
TU1015	chr1	18382386	18385183	+	6	930	G535	TSS722	annotated	lncrna	intragenic	intronic_opp_strand	NA	NA	ENSDART00000141795	ENSDARG00000075330	phox2ba	lincRNA	872	0	0	0	False
TU10150	chr12	1778542	1780039	-	2	1474	G5421	TSS7361	unannotated	lncrna	intergenic	intergenic	NA	NA	NA	NA	NA	NA	NA	NA	NA	NA	NA
TU10151	chr12	1781441	1783155	-	2	1612	G5422	TSS7362	unannotated	lncrna	intergenic	intergenic	NA	NA	NA	NA	NA	NA	NA	NA	NA	NA	NA
TU10152	chr12	1924396	1931425	-	3	5172	G5423	TSS7363	annotated	protein_coding	exonic_overlap	same_strand	NA	NA	ENSDART00000005676	ENSDARG00000003293	sox9a	protein_coding	1784	1784	0	2	True
TU10153	chr12	2958750	2985490	+	18	2836	G5424	TSS7364	annotated	protein_coding	exonic_overlap	same_strand	NA	NA	ENSDART00000082297	ENSDARG00000014005	lrrc45	protein_coding	2421	2421	0	17	True
TU10154	chr12	2958750	2979431	+	17	1884	G5424	TSS7364	annotated	protein_coding	exonic_overlap	same_strand	NA	NA	ENSDART00000082297	ENSDARG00000014005	lrrc45	protein_coding	2421	1785	0	15	False
TU10155	chr12	2983734	2984247	+	1	513	G5425	TSS7365	annotated	lncrna	intragenic	intronic_same_strand	NA	NA	ENSDART00000082297	ENSDARG00000014005	lrrc45	lincRNA	2421	0	0	0	False
TU10156	chr12	3763020	3767688	+	2	4322	G5426	TSS7366	annotated	lncrna	intragenic	intronic_opp_strand	NA	NA	ENSDART00000160967	ENSDARG00000100620	taok2b	lincRNA	3789	0	0	0	False
TU10157	chr12	3763020	3767688	+	2	3781	G5426	TSS7366	annotated	lncrna	intragenic	intronic_opp_strand	NA	NA	ENSDART00000160967	ENSDARG00000100620	taok2b	lincRNA	3789	0	0	0	False
TU10158	chr12	2870294	2905607	-	11	3600	G5427	TSS7367	annotated	protein_coding	exonic_overlap	same_strand	NA	NA	ENSDART00000157726	ENSDARG00000079486	fam20a	protein_coding	3662	3421	0	10	True
TU10159	chr12	2878673	2885828	-	4	628	G5427	TSS7368	annotated	protein_coding	exonic_overlap	same_strand	NA	NA	ENSDART00000112182	ENSDARG00000079486	fam20a	protein_coding	1781	469	0	3	False
TU1016	chr1	18384337	18385183	+	2	749	G535	TSS723	annotated	lncrna	intragenic	intronic_opp_strand	NA	NA	ENSDART00000141795	ENSDARG00000075330	phox2ba	lincRNA	872	0	0	0	False
TU10160	chr12	2874166	2905607	-	9	1603	G5427	TSS7367	annotated	protein_coding	exonic_overlap	same_strand	NA	NA	ENSDART00000112182	ENSDARG00000079486	fam20a	protein_coding	1781	1328	0	8	False
TU10161	chr12	3803959	3824963	+	8	1692	G5428	TSS7369	annotated	protein_coding	exonic_overlap	same_strand	NA	NA	ENSDART00000144067	ENSDARG00000002576	cabp5a	protein_coding	1548	1517	0	6	False
TU10162	chr12	3803959	3823975	+	7	794	G5428	TSS7369	annotated	protein_coding	exonic_overlap	same_strand	NA	NA	ENSDART00000144067	ENSDARG00000002576	cabp5a	protein_coding	1548	594	0	5	False
TU10163	chr12	2987627	3007250	+	6	4716	G5429	TSS7370	annotated	protein_coding	exonic_overlap	same_strand	NA	NA	ENSDART00000122905	ENSDARG00000020795	rac3b	protein_coding	4241	4195	0	5	True
TU10164	chr12	3834701	3853439	+	7	1522	G5430	TSS7371	annotated	protein_coding	exonic_overlap	same_strand	NA	NA	ENSDART00000066546	ENSDARG00000045249	nif3l1	protein_coding	1549	1522	0	6	True
TU10165	chr12	3834701	3873444	+	8	1994	G5430	TSS7371	annotated	protein_coding	exonic_overlap	same_strand	NA	NA	ENSDART00000066546	ENSDARG00000045249	nif3l1	protein_coding	1549	1324	0	6	False
TU10166	chr12	3875205	3886156	+	8	3473	G5431	TSS7372	annotated	protein_coding	exonic_overlap	same_strand	NA	NA	ENSDART00000013465	ENSDARG00000011785	tbx6	protein_coding	3049	2900	0	7	True
TU10167	chr12	3881796	3886156	+	6	2501	G5431	TSS7373	annotated	protein_coding	exonic_overlap	same_strand	NA	NA	ENSDART00000013465	ENSDARG00000011785	tbx6	protein_coding	3049	2498	0	5	False
TU10168	chr12	3008563	3018962	-	8	1372	G5432	TSS7374	annotated	protein_coding	exonic_overlap	same_strand	NA	NA	ENSDART00000023796	ENSDARG00000079271	dcxr	protein_coding	1420	1242	0	7	False
TU10169	chr12	3008563	3018962	-	9	1287	G5432	TSS7374	annotated	protein_coding	exonic_overlap	same_strand	NA	NA	ENSDART00000023796	ENSDARG00000079271	dcxr	protein_coding	1420	1242	0	7	False
TU1017	chr1	15770165	15787321	+	10	1895	G536	TSS724	annotated	protein_coding	exonic_overlap	same_strand	NA	NA	ENSDART00000078675	ENSDARG00000017119	vps37a	protein_coding	2002	1850	0	8	False
TU10170	chr12	3018544	3018962	-	2	299	G5432	TSS7374	annotated	protein_coding	exonic_overlap	same_strand	NA	NA	ENSDART00000023796	ENSDARG00000079271	dcxr	protein_coding	1420	298	0	1	False
TU10171	chr12	3848973	3879005	+	2	625	G5433	TSS7375	annotated	lncrna	intragenic	interleaving_same_strand	NA	NA	ENSDART00000152514	ENSDARG00000045249	nif3l1	lincRNA	926	0	0	0	False
TU10172	chr12	3877759	3878248	+	2	282	G5434	TSS7376	annotated	lncrna	intragenic	intronic_same_strand	NA	NA	ENSDART00000013465	ENSDARG00000011785	tbx6	lincRNA	3049	0	0	0	False
TU10173	chr12	3894880	3911903	+	6	2299	G5435	TSS7377	annotated	lncrna	intragenic	opp_strand	NA	NA	ENSDART00000134292	ENSDARG00000021154	ENSDARG00000021154	lincRNA	2803	0	518	0	False
TU10174	chr12	3894880	3903370	+	4	2276	G5435	TSS7377	annotated	lncrna	intragenic	opp_strand	NA	NA	ENSDART00000134292	ENSDARG00000021154	ENSDARG00000021154	lincRNA	2803	0	674	0	False
TU10175	chr12	3767258	3804038	-	16	4540	G5436	TSS7378	annotated	protein_coding	exonic_overlap	same_strand	NA	NA	ENSDART00000158529	ENSDARG00000100620	taok2b	protein_coding	4107	2691	0	15	False
TU10176	chr12	3751788	3804038	-	19	4491	G5436	TSS7378	annotated	protein_coding	exonic_overlap	same_strand	NA	NA	ENSDART00000158529	ENSDARG00000100620	taok2b	protein_coding	4107	4092	0	17	False
TU10177	chr12	3767258	3775038	-	7	3217	G5436	TSS7379	annotated	protein_coding	exonic_overlap	same_strand	NA	NA	ENSDART00000160967	ENSDARG00000100620	taok2b	protein_coding	3789	1392	0	5	False
TU10178	chr12	3780887	3783172	-	3	699	G5436	TSS7380	annotated	protein_coding	exonic_overlap	same_strand	NA	NA	ENSDART00000160967	ENSDARG00000100620	taok2b	protein_coding	3789	303	0	2	False
TU10179	chr12	3767258	3779166	-	8	3348	G5436	TSS7381	annotated	protein_coding	exonic_overlap	same_strand	NA	NA	ENSDART00000160967	ENSDARG00000100620	taok2b	protein_coding	3789	1486	0	6	False
TU1018	chr1	18086229	18111018	-	13	3474	G537	TSS725	annotated	protein_coding	exonic_overlap	same_strand	NA	NA	ENSDART00000020970	ENSDARG00000018178	pgm2	protein_coding	3437	3437	0	12	True
TU10180	chr12	3762200	3763567	-	1	1367	G5437	TSS7382	annotated	lncrna	intragenic	intronic_same_strand	NA	NA	ENSDART00000160967	ENSDARG00000100620	taok2b	lincRNA	3789	0	0	0	False
TU10181	chr12	3852844	3867252	-	11	4257	G5438	TSS7383	annotated	protein_coding	exonic_overlap	same_strand	NA	NA	ENSDART00000041082	ENSDARG00000006944	gdpd3b	protein_coding	1088	1088	0	9	False
TU10182	chr12	3927580	3941569	-	10	1933	G5439	TSS7384	annotated	protein_coding	exonic_overlap	same_strand	NA	NA	ENSDART00000114857	ENSDARG00000076439	ppp4cb	protein_coding	1979	1928	0	8	False
TU10183	chr12	3889373	3904017	-	11	2842	G5440	TSS7385	annotated	protein_coding	exonic_overlap	same_strand	NA	NA	ENSDART00000134292	ENSDARG00000021154	ENSDARG00000021154	protein_coding	2803	2799	0	9	False
TU10184	chr12	3889373	3897117	-	5	1878	G5440	TSS7386	annotated	protein_coding	exonic_overlap	same_strand	NA	NA	ENSDART00000134292	ENSDARG00000021154	ENSDARG00000021154	protein_coding	2803	1843	0	4	False
TU10185	chr12	3943133	3955786	-	6	7918	G5441	TSS7387	annotated	protein_coding	exonic_overlap	same_strand	NA	NA	ENSDART00000126100	ENSDARG00000090767	si:ch211-136m16.8	protein_coding	6759	6471	0	5	True
TU10186	chr12	3943133	3955786	-	7	7483	G5441	TSS7387	annotated	protein_coding	exonic_overlap	same_strand	NA	NA	ENSDART00000126100	ENSDARG00000090767	si:ch211-136m16.8	protein_coding	6759	6036	0	5	False
TU10187	chr12	3943133	3954687	-	6	7260	G5441	TSS7388	annotated	protein_coding	exonic_overlap	same_strand	NA	NA	ENSDART00000126100	ENSDARG00000090767	si:ch211-136m16.8	protein_coding	6759	5762	0	4	False
TU10188	chr12	3959189	3991417	-	13	6055	G5442	TSS7389	annotated	protein_coding	exonic_overlap	same_strand	NA	NA	ENSDART00000128676	ENSDARG00000087857	si:ch211-180a12.2	protein_coding	3143	3143	0	12	True
TU10189	chr12	3965688	3991417	-	12	2908	G5442	TSS7389	annotated	protein_coding	exonic_overlap	same_strand	NA	NA	ENSDART00000128676	ENSDARG00000087857	si:ch211-180a12.2	protein_coding	3143	2729	0	11	False
TU1019	chr1	18560099	18572005	+	2	487	G538	TSS726	annotated	lncrna	intragenic	intronic_opp_strand	NA	NA	ENSDART00000178278	ENSDARG00000107606	BX546494.1	lincRNA	1107	0	0	0	False
TU10190	chr12	2921563	2925214	+	5	1584	G5443	TSS7390	annotated	lncrna	intragenic	intronic_opp_strand	NA	NA	ENSDART00000152316	ENSDARG00000096532	si:dkey-202c14.3	lincRNA	3300	0	0	0	False
TU10191	chr12	2916780	2925214	+	5	1431	G5443	TSS7391	annotated	lncrna	intragenic	opp_strand	NA	NA	ENSDART00000152316	ENSDARG00000096532	si:dkey-202c14.3	lincRNA	3300	0	19	0	False
TU10192	chr12	2922748	2925214	+	3	1218	G5443	TSS7392	annotated	lncrna	intragenic	intronic_opp_strand	NA	NA	ENSDART00000152316	ENSDARG00000096532	si:dkey-202c14.3	lincRNA	3300	0	0	0	False
TU10193	chr12	4038179	4043142	+	3	258	G5444	TSS7393	unannotated	lncrna	intergenic	intergenic	NA	NA	NA	NA	NA	NA	NA	NA	NA	NA	NA
TU10194	chr12	3999622	4011593	+	6	5497	G5445	TSS7394	annotated	protein_coding	exonic_overlap	same_strand	NA	NA	ENSDART00000106650	ENSDARG00000059026	zgc:123217	protein_coding	1250	1250	0	5	True
TU10195	chr12	4043233	4043653	+	2	216	G5446	TSS7395	unannotated	lncrna	intergenic	intergenic	NA	NA	NA	NA	NA	NA	NA	NA	NA	NA	NA
TU10196	chr12	4043712	4055959	+	11	1609	G5447	TSS7396	annotated	lncrna	exonic_overlap	same_strand	NA	NA	ENSDART00000177590	ENSDARG00000106437	AL954132.1	lincRNA	238	143	0	0	False
TU10197	chr12	4048996	4053172	+	4	632	G5447	TSS7397	unannotated	lncrna	intergenic	intergenic	NA	NA	NA	NA	NA	NA	NA	NA	NA	NA	NA
TU10198	chr12	4043712	4048697	+	5	664	G5447	TSS7396	unannotated	lncrna	intergenic	intergenic	NA	NA	NA	NA	NA	NA	NA	NA	NA	NA	NA
TU10199	chr12	4015122	4033139	-	7	1734	G5448	TSS7398	annotated	protein_coding	exonic_overlap	same_strand	NA	NA	ENSDART00000042200	ENSDARG00000034470	aldoab	protein_coding	1596	1442	0	6	True
TU102	chr1	2103207	2109024	+	2	567	G59	TSS76	unannotated	lncrna	intergenic	intergenic	NA	NA	NA	NA	NA	NA	NA	NA	NA	NA	NA
TU1020	chr1	18390588	18399252	+	12	1402	G539	TSS727	annotated	protein_coding	exonic_overlap	same_strand	NA	NA	ENSDART00000002886	ENSDARG00000006392	exosc9	protein_coding	1393	1368	0	11	True
TU10200	chr12	2916064	2958417	-	21	3745	G5449	TSS7399	annotated	protein_coding	exonic_overlap	same_strand	NA	NA	ENSDART00000152316	ENSDARG00000096532	si:dkey-202c14.3	protein_coding	3300	3292	0	18	False
TU10201	chr12	4056764	4069885	+	14	1624	G5450	TSS7400	annotated	lncrna	exonic_overlap	read_through	NA	NA	ENSDART00000177590,ENSDART00000176203	ENSDARG00000106437,ENSDARG00000109127	AL954132.3,AL954132.1	lincRNA	238,223	267	0	2	False
TU10202	chr12	4056764	4064001	+	9	964	G5450	TSS7400	annotated	lncrna	exonic_overlap	same_strand	NA	NA	ENSDART00000177590	ENSDARG00000106437	AL954132.1	lincRNA	238	44	0	0	False
TU10203	chr12	4134281	4134516	-	1	235	G5451	TSS7401	annotated	protein_coding	exonic_overlap	same_strand	NA	NA	ENSDART00000092746	ENSDARG00000063444	si:dkey-32n7.7	protein_coding	881	219	0	0	False
TU10204	chr12	4056764	4067457	+	13	1421	G5450	TSS7400	annotated	lncrna	exonic_overlap	read_through	NA	NA	ENSDART00000177590,ENSDART00000176203	ENSDARG00000106437,ENSDARG00000109127	AL954132.3,AL954132.1	lincRNA	238,223	232	0	1	False
TU10205	chr12	4056764	4066555	+	11	1268	G5450	TSS7400	annotated	lncrna	exonic_overlap	same_strand	NA	NA	ENSDART00000177590	ENSDARG00000106437	AL954132.1	lincRNA	238	44	0	0	False
TU10206	chr12	4137292	4139566	-	2	452	G5452	TSS7402	annotated	protein_coding	exonic_overlap	same_strand	NA	NA	ENSDART00000092746	ENSDARG00000063444	si:dkey-32n7.7	protein_coding	881	452	0	1	False
TU10207	chr12	4062322	4062831	-	2	211	G5453	TSS7403	unannotated	lncrna	intergenic	intergenic	NA	NA	NA	NA	NA	NA	NA	NA	NA	NA	NA
TU10208	chr12	4158333	4158658	-	2	234	G5454	TSS7404	unannotated	lncrna	intergenic	intergenic	NA	NA	NA	NA	NA	NA	NA	NA	NA	NA	NA
TU10209	chr12	4157422	4158091	-	3	450	G5455	TSS7405	annotated	lncrna	exonic_overlap	same_strand	NA	NA	ENSDART00000176066	ENSDARG00000108128	AL954132.2	lincRNA	607	110	0	0	False
TU1021	chr1	15827059	15924809	+	16	5225	G540	TSS728	annotated	protein_coding	exonic_overlap	same_strand	NA	NA	ENSDART00000048855	ENSDARG00000034105	mtus1b	protein_coding	2615	2522	0	12	False
TU10210	chr12	4148916	4151731	-	5	648	G5456	TSS7406	unannotated	lncrna	intergenic	intergenic	NA	NA	NA	NA	NA	NA	NA	NA	NA	NA	NA
TU10211	chr12	4165056	4165297	-	1	241	G5457	TSS7407	annotated	protein_coding	exonic_overlap	same_strand	NA	NA	ENSDART00000106572	ENSDARG00000071841	si:dkey-32n7.9	protein_coding	846	231	0	0	False
TU10212	chr12	4159684	4163024	-	3	461	G5458	TSS7408	annotated	protein_coding	exonic_overlap	same_strand	NA	NA	ENSDART00000122973	ENSDARG00000090630	si:dkey-32n7.8	protein_coding	357	357	0	2	True
TU10213	chr12	4169649	4169948	-	2	218	G5459	TSS7409	annotated	protein_coding	exonic_overlap	same_strand	NA	NA	ENSDART00000106572	ENSDARG00000071841	si:dkey-32n7.9	protein_coding	846	218	0	1	False
TU10214	chr12	4174638	4174960	-	1	322	G5460	TSS7410	unannotated	lncrna	intergenic	intergenic	NA	NA	NA	NA	NA	NA	NA	NA	NA	NA	NA
TU10215	chr12	3019685	3023038	+	2	1086	G5461	TSS7411	annotated	lncrna	intragenic	opp_strand	NA	NA	ENSDART00000002867	ENSDARG00000019746	rfng	lincRNA	3774	0	364	0	False
TU10216	chr12	3043435	3059009	+	9	2549	G5462	TSS7412	annotated	protein_coding	exonic_overlap	same_strand	NA	NA	ENSDART00000149427	ENSDARG00000074156	sgca	protein_coding	1777	1777	0	8	True
TU10217	chr12	4204657	4212230	-	7	1571	G5463	TSS7413	annotated	protein_coding	exonic_overlap	same_strand	NA	NA	ENSDART00000059298	ENSDARG00000040513	zgc:92313	protein_coding	1529	1527	0	6	True
TU10218	chr12	3151517	3152054	+	2	392	G5464	TSS7414	unannotated	lncrna	intergenic	intergenic	NA	NA	NA	NA	NA	NA	NA	NA	NA	NA	NA
TU10219	chr12	4223871	4243560	+	10	3860	G5465	TSS7415	annotated	protein_coding	exonic_overlap	same_strand	NA	NA	ENSDART00000081382	ENSDARG00000010556	mmp25b	protein_coding	4130	3860	0	9	True
TU1022	chr1	15907631	15924809	+	9	1985	G540	TSS729	annotated	protein_coding	exonic_overlap	same_strand	NA	NA	ENSDART00000162164	ENSDARG00000034105	mtus1b	protein_coding	1006	1006	0	8	True
TU10220	chr12	4257922	4264715	-	9	2049	G5466	TSS7416	annotated	protein_coding	exonic_overlap	same_strand	NA	NA	ENSDART00000152521	ENSDARG00000040510	ca15b	protein_coding	1686	1686	0	8	True
TU10221	chr12	4271189	4271529	+	2	286	G5467	TSS7417	unannotated	lncrna	intergenic	intergenic	NA	NA	NA	NA	NA	NA	NA	NA	NA	NA	NA
TU10222	chr12	4327779	4329603	-	2	237	G5468	TSS7418	annotated	protein_coding	exonic_overlap	same_strand	NA	NA	ENSDART00000129502	ENSDARG00000087756	CA4 (1 of many)	protein_coding	810	237	0	1	False
TU10223	chr12	4186127	4202100	+	7	3948	G5469	TSS7419	annotated	protein_coding	exonic_overlap	same_strand	NA	NA	ENSDART00000168489	ENSDARG00000023110	mapk7	protein_coding	3554	3520	0	6	True
TU10224	chr12	4194603	4202100	+	3	2083	G5469	TSS7420	annotated	protein_coding	exonic_overlap	same_strand	NA	NA	ENSDART00000133675	ENSDARG00000023110	mapk7	protein_coding	3968	1824	0	2	False
TU10225	chr12	4330878	4331226	-	2	242	G5470	TSS7421	annotated	protein_coding	exonic_overlap	same_strand	NA	NA	ENSDART00000129502	ENSDARG00000087756	CA4 (1 of many)	protein_coding	810	242	0	1	False
TU10226	chr12	3189506	3198845	+	6	2535	G5471	TSS7422	annotated	protein_coding	exonic_overlap	same_strand	NA	NA	ENSDART00000177372	ENSDARG00000020371	g6pc3	protein_coding	3138	2535	0	5	True
TU10227	chr12	3907389	3925608	-	23	3333	G5472	TSS7423	annotated	protein_coding	exonic_overlap	same_strand	NA	NA	ENSDART00000121867	ENSDARG00000016443	eif3c	protein_coding	3826	3333	0	22	True
TU10228	chr12	3383286	3385877	+	2	252	G5473	TSS7424	unannotated	lncrna	intergenic	intergenic	NA	NA	NA	NA	NA	NA	NA	NA	NA	NA	NA
TU10229	chr12	3907389	3925608	-	23	3227	G5472	TSS7423	annotated	protein_coding	exonic_overlap	same_strand	NA	NA	ENSDART00000016791	ENSDARG00000016443	eif3c	protein_coding	3207	3152	0	21	False
TU1023	chr1	18393719	18398351	-	3	342	G541	TSS735	annotated	lncrna	intragenic	opp_strand	NA	NA	ENSDART00000002886	ENSDARG00000006392	exosc9	lincRNA	1393	0	169	0	False
TU10230	chr12	3907389	3925608	-	24	3278	G5472	TSS7423	annotated	protein_coding	exonic_overlap	same_strand	NA	NA	ENSDART00000121867	ENSDARG00000016443	eif3c	protein_coding	3826	3278	0	22	False
TU10231	chr12	4178276	4184127	-	3	2874	G5474	TSS7425	annotated	protein_coding	exonic_overlap	same_strand	NA	NA	ENSDART00000129427	ENSDARG00000086183	vkorc1	protein_coding	863	567	0	1	False
TU10232	chr12	3397885	3398479	+	2	202	G5475	TSS7426	annotated	lncrna	intragenic	opp_strand	NA	NA	ENSDART00000164665	ENSDARG00000099525	si:ch1073-13h15.3	misc_RNA	2157	0	195	0	False
TU10233	chr12	4283482	4294490	-	8	1433	G5476	TSS7427	annotated	protein_coding	exonic_overlap	same_strand	NA	NA	ENSDART00000008893	ENSDARG00000015654	ca15a	protein_coding	1529	1402	0	6	False
TU10234	chr12	4283482	4309067	-	7	1317	G5476	TSS7428	annotated	protein_coding	exonic_overlap	read_through	NA	NA	ENSDART00000112433,ENSDART00000175949	ENSDARG00000002259,ENSDARG00000015654	ca15c,ca15a	protein_coding	1675,3230	1317	0	5	False
TU10235	chr12	4271188	4306568	-	6	1448	G5476	TSS7429	annotated	protein_coding	exonic_overlap	read_through	NA	NA	ENSDART00000112433,ENSDART00000098041	ENSDARG00000002259,ENSDARG00000074666	ca15c,zgc:153760	protein_coding	1675,1163	767	0	4	False
TU10236	chr12	4283482	4289688	-	3	867	G5476	TSS7430	annotated	protein_coding	exonic_overlap	same_strand	NA	NA	ENSDART00000175949	ENSDARG00000015654	ca15a	protein_coding	3230	865	0	2	False
TU10237	chr12	4271188	4280510	-	8	1841	G5476	TSS7431	annotated	protein_coding	exonic_overlap	same_strand	NA	NA	ENSDART00000098041	ENSDARG00000074666	zgc:153760	protein_coding	1163	1163	0	7	True
TU10238	chr12	4422163	4436273	-	10	1782	G5477	TSS7432	annotated	protein_coding	exonic_overlap	same_strand	NA	NA	ENSDART00000092492	ENSDARG00000045947	si:ch211-173d10.1	protein_coding	4381	1552	0	9	False
TU10239	chr12	4446005	4452244	+	2	3178	G5478	TSS7433	annotated	lncrna	intragenic	intronic_opp_strand	NA	NA	ENSDART00000163651	ENSDARG00000063435	trpm4b.2	lincRNA	5466	0	0	0	False
TU1024	chr1	15880907	15924809	+	10	2529	G540	TSS730	annotated	protein_coding	exonic_overlap	same_strand	NA	NA	ENSDART00000162164	ENSDARG00000034105	mtus1b	protein_coding	1006	853	0	7	False
TU10240	chr12	4446005	4452244	+	2	3174	G5478	TSS7433	annotated	lncrna	intragenic	intronic_opp_strand	NA	NA	ENSDART00000163651	ENSDARG00000063435	trpm4b.2	lincRNA	5466	0	0	0	False
TU10241	chr12	4508921	4510273	+	2	1011	G5479	TSS7434	unannotated	lncrna	intergenic	intergenic	NA	NA	NA	NA	NA	NA	NA	NA	NA	NA	NA
TU10242	chr12	4498865	4505463	-	4	801	G5480	TSS7435	annotated	protein_coding	exonic_overlap	same_strand	NA	NA	ENSDART00000106566	ENSDARG00000058631	CABZ01030107.1	protein_coding	847	758	0	3	True
TU10243	chr12	4340601	4422068	-	21	4193	G5481	TSS7436	annotated	protein_coding	exonic_overlap	same_strand	NA	NA	ENSDART00000092492	ENSDARG00000045947	si:ch211-173d10.1	protein_coding	4381	2356	0	15	False
TU10244	chr12	4340601	4412048	-	14	3280	G5481	TSS7437	annotated	protein_coding	exonic_overlap	same_strand	NA	NA	ENSDART00000152168	ENSDARG00000045947	si:ch211-173d10.1	protein_coding	1753	1750	0	4	False
TU10245	chr12	3433690	3444211	+	4	3545	G5482	TSS7440	annotated	protein_coding	exonic_overlap	same_strand	NA	NA	ENSDART00000161927	ENSDARG00000100276	tmem101	protein_coding	1033	974	0	3	True
TU10246	chr12	4340601	4412728	-	17	3677	G5481	TSS7438	annotated	protein_coding	exonic_overlap	same_strand	NA	NA	ENSDART00000092492	ENSDARG00000045947	si:ch211-173d10.1	protein_coding	4381	1838	0	11	False
TU10247	chr12	4340601	4410301	-	13	3165	G5481	TSS7439	annotated	protein_coding	exonic_overlap	same_strand	NA	NA	ENSDART00000152168	ENSDARG00000045947	si:ch211-173d10.1	protein_coding	1753	1750	0	4	False
TU10248	chr12	4445710	4447744	-	1	2034	G5483	TSS7441	annotated	lncrna	intragenic	intronic_same_strand	NA	NA	ENSDART00000163651	ENSDARG00000063435	trpm4b.2	lincRNA	5466	0	0	0	False
TU10249	chr12	4366960	4367287	-	2	250	G5484	TSS7442	annotated	protein_coding	exonic_overlap	same_strand	NA	NA	ENSDART00000152447	ENSDARG00000063347	ENSDARG00000063347	protein_coding	1252	250	0	1	False
TU1025	chr1	15818297	15924809	+	17	5254	G540	TSS731	annotated	protein_coding	exonic_overlap	same_strand	NA	NA	ENSDART00000048855	ENSDARG00000034105	mtus1b	protein_coding	2615	2522	0	12	False
TU10250	chr12	3453136	3461217	+	6	874	G5485	TSS7443	annotated	protein_coding	exonic_overlap	same_strand	NA	NA	ENSDART00000129196	ENSDARG00000088956	ENSDARG00000088956	protein_coding	754	754	0	5	True
TU10251	chr12	4368361	4371880	-	2	249	G5486	TSS7444	annotated	protein_coding	exonic_overlap	same_strand	NA	NA	ENSDART00000152447	ENSDARG00000063347	ENSDARG00000063347	protein_coding	1252	249	0	1	False
TU10252	chr12	3477402	3477800	+	1	398	G5487	TSS7445	unannotated	lncrna	intergenic	intergenic	NA	NA	NA	NA	NA	NA	NA	NA	NA	NA	NA
TU10253	chr12	4374243	4379579	-	4	409	G5488	TSS7446	annotated	protein_coding	exonic_overlap	same_strand	NA	NA	ENSDART00000159007	ENSDARG00000063347	ENSDARG00000063347	protein_coding	3503	409	0	3	False
TU10254	chr12	4385938	4386450	-	2	209	G5489	TSS7447	annotated	protein_coding	exonic_overlap	same_strand	NA	NA	ENSDART00000152314	ENSDARG00000063347	ENSDARG00000063347	protein_coding	1307	209	0	1	False
TU10255	chr12	4543195	4563216	-	11	3646	G5490	TSS7448	annotated	protein_coding	exonic_overlap	same_strand	NA	NA	ENSDART00000152489	ENSDARG00000076251	irf3	protein_coding	1536	1353	0	5	False
TU10256	chr12	4543195	4558645	-	10	3447	G5490	TSS7449	annotated	protein_coding	exonic_overlap	same_strand	NA	NA	ENSDART00000110104	ENSDARG00000076251	irf3	protein_coding	1281	1107	0	4	False
TU10257	chr12	4077115	4109250	+	30	8400	G5491	TSS7450	annotated	protein_coding	exonic_overlap	same_strand	NA	NA	ENSDART00000153699	ENSDARG00000002956	si:dkey-32n7.4	protein_coding	5308	5308	0	29	True
TU10258	chr12	4077115	4133166	+	31	7534	G5491	TSS7450	annotated	protein_coding	exonic_overlap	same_strand	NA	NA	ENSDART00000153699	ENSDARG00000002956	si:dkey-32n7.4	protein_coding	5308	4519	0	28	False
TU10259	chr12	4111447	4124100	+	19	3329	G5491	TSS7451	annotated	protein_coding	exonic_overlap	same_strand	NA	NA	ENSDART00000166191	ENSDARG00000096587	itgam	protein_coding	2213	2213	0	16	False
TU1026	chr1	15855745	15924809	+	13	2670	G540	TSS732	annotated	protein_coding	exonic_overlap	same_strand	NA	NA	ENSDART00000048855	ENSDARG00000034105	mtus1b	protein_coding	2615	2615	0	12	True
TU10260	chr12	4077115	4129933	+	25	5556	G5491	TSS7450	annotated	protein_coding	exonic_overlap	read_through	NA	NA	ENSDART00000025912,ENSDART00000166191	ENSDARG00000002956,ENSDARG00000096587	si:dkey-32n7.4,itgam	protein_coding	5121,2213	2594	0	16	False
TU10261	chr12	4132141	4132441	+	1	300	G5492	TSS7452	unannotated	lncrna	intergenic	intergenic	NA	NA	NA	NA	NA	NA	NA	NA	NA	NA	NA
TU10262	chr12	4642038	4648348	-	3	653	G5493	TSS7453	annotated	protein_coding	exonic_overlap	same_strand	NA	NA	ENSDART00000152771	ENSDARG00000096616	si:ch211-255p10.3	protein_coding	483	476	0	1	False
TU10263	chr12	4694822	4698654	-	1	3832	G5494	TSS7454	unannotated	lncrna	intergenic	intergenic	NA	NA	NA	NA	NA	NA	NA	NA	NA	NA	NA
TU10264	chr12	4604277	4638335	-	19	8752	G5495	TSS7455	annotated	protein_coding	exonic_overlap	same_strand	NA	NA	ENSDART00000152659	ENSDARG00000077124	si:ch211-255p10.4	protein_coding	2539	2245	0	17	False
TU10265	chr12	4604277	4620389	-	6	7993	G5495	TSS7456	annotated	protein_coding	exonic_overlap	same_strand	NA	NA	ENSDART00000152659	ENSDARG00000077124	si:ch211-255p10.4	protein_coding	2539	1258	0	5	False
TU10266	chr12	4604277	4610568	-	2	6216	G5495	TSS7457	annotated	protein_coding	exonic_overlap	same_strand	NA	NA	ENSDART00000152659	ENSDARG00000077124	si:ch211-255p10.4	protein_coding	2539	297	0	1	False
TU10267	chr12	4637304	4638335	-	2	931	G5495	TSS7455	annotated	protein_coding	exonic_overlap	same_strand	NA	NA	ENSDART00000152659	ENSDARG00000077124	si:ch211-255p10.4	protein_coding	2539	180	0	1	False
TU10268	chr12	4777381	4783551	+	2	660	G5496	TSS7458	annotated	lncrna	intragenic	opp_strand	NA	NA	ENSDART00000114589	ENSDARG00000075022	si:ch211-93e11.8	lincRNA	5721	0	470	0	False
TU10269	chr12	4777381	4781652	+	4	2654	G5496	TSS7458	annotated	lncrna	intragenic	opp_strand	NA	NA	ENSDART00000114589	ENSDARG00000075022	si:ch211-93e11.8	lincRNA	5721	0	1905	0	False
TU1027	chr1	17882241	17898985	-	13	2656	G542	TSS736	annotated	protein_coding	exonic_overlap	same_strand	NA	NA	ENSDART00000082063	ENSDARG00000008287	fam114a1	protein_coding	2234	2088	0	12	True
TU10270	chr12	4449681	4497253	-	27	6721	G5497	TSS7459	annotated	protein_coding	exonic_overlap	same_strand	NA	NA	ENSDART00000092687	ENSDARG00000063435	trpm4b.2	protein_coding	3990	3655	0	24	False
TU10271	chr12	4455296	4486035	-	24	3399	G5497	TSS7460	annotated	protein_coding	exonic_overlap	same_strand	NA	NA	ENSDART00000092687	ENSDARG00000063435	trpm4b.2	protein_coding	3990	3338	0	22	False
TU10272	chr12	4800057	4810735	+	2	235	G5498	TSS7461	annotated	protein_coding	exonic_overlap	same_strand	NA	NA	ENSDART00000160666	ENSDARG00000099218	ghrhr2	protein_coding	1240	103	0	0	False
TU10273	chr12	4566318	4597173	-	15	9503	G5499	TSS7462	annotated	protein_coding	exonic_overlap	same_strand	NA	NA	ENSDART00000110514	ENSDARG00000074229	prr12a	protein_coding	9838	9503	0	14	True
TU10274	chr12	4772228	4800631	-	6	1641	G5500	TSS7463	annotated	protein_coding	exonic_overlap	same_strand	NA	NA	ENSDART00000172093	ENSDARG00000075022	si:ch211-93e11.8	protein_coding	6247	974	0	3	False
TU10275	chr12	4783675	4789314	-	2	1082	G5501	TSS7464	annotated	protein_coding	exonic_overlap	same_strand	NA	NA	ENSDART00000172093	ENSDARG00000075022	si:ch211-93e11.8	protein_coding	6247	1082	0	1	False
TU10276	chr12	2835946	2867601	+	11	8352	G5502	TSS7465	annotated	protein_coding	exonic_overlap	same_strand	NA	NA	ENSDART00000165225	ENSDARG00000101755	prkar1ab	protein_coding	1829	1820	0	10	True
TU10277	chr12	2769785	2867601	+	32	8436	G5502	TSS7466	annotated	protein_coding	exonic_overlap	same_strand	NA	NA	ENSDART00000152193	ENSDARG00000079067	mms19	protein_coding	3499	3485	0	30	False
TU10278	chr12	2769785	2816877	+	31	6807	G5502	TSS7466	annotated	protein_coding	exonic_overlap	same_strand	NA	NA	ENSDART00000152193	ENSDARG00000079067	mms19	protein_coding	3499	3485	0	30	True
TU10279	chr12	4801898	4806061	-	7	1484	G5503	TSS7467	annotated	protein_coding	exonic_overlap	same_strand	NA	NA	ENSDART00000166500	ENSDARG00000099712	zgc:163073	protein_coding	1484	1484	0	6	True
TU1028	chr1	15919609	15924809	+	4	1265	G540	TSS733	annotated	protein_coding	exonic_overlap	same_strand	NA	NA	ENSDART00000162164	ENSDARG00000034105	mtus1b	protein_coding	1006	391	0	3	False
TU10280	chr12	2318964	2335900	+	5	1212	G5504	TSS7468	annotated	protein_coding	exonic_overlap	same_strand	NA	NA	ENSDART00000061860	ENSDARG00000042197	zmp:0000000611	protein_coding	1038	780	0	2	False
TU10281	chr12	2318964	2329986	+	2	302	G5504	TSS7468	annotated	protein_coding	exonic_overlap	same_strand	NA	NA	ENSDART00000061860	ENSDARG00000042197	zmp:0000000611	protein_coding	1038	128	0	0	False
TU10282	chr12	2321328	2329986	+	2	325	G5504	TSS7469	annotated	protein_coding	exonic_overlap	same_strand	NA	NA	ENSDART00000061860	ENSDARG00000042197	zmp:0000000611	protein_coding	1038	128	0	0	False
TU10283	chr12	2325307	2325806	+	1	499	G5505	TSS7470	annotated	lncrna	intragenic	intronic_same_strand	NA	NA	ENSDART00000061860	ENSDARG00000042197	zmp:0000000611	lincRNA	1038	0	0	0	False
TU10284	chr12	2325860	2326123	+	1	263	G5506	TSS7471	annotated	lncrna	intragenic	intronic_same_strand	NA	NA	ENSDART00000061860	ENSDARG00000042197	zmp:0000000611	lincRNA	1038	0	0	0	False
TU10285	chr12	2367399	2388142	+	8	5508	G5507	TSS7472	annotated	protein_coding	exonic_overlap	same_strand	NA	NA	ENSDART00000075179	ENSDARG00000053186	vstm4b	protein_coding	1147	1106	0	7	True
TU10286	chr12	4698771	4767948	-	12	2349	G5508	TSS7473	annotated	protein_coding	exonic_overlap	same_strand	NA	NA	ENSDART00000121718	ENSDARG00000089314	mapta	protein_coding	2151	2151	0	10	False
TU10287	chr12	2395228	2397635	+	2	779	G5509	TSS7475	annotated	protein_coding	exonic_overlap	same_strand	NA	NA	ENSDART00000152529	ENSDARG00000076236	lrrc18b	protein_coding	951	617	0	0	False
TU10288	chr12	4698771	4767948	-	13	2442	G5508	TSS7473	annotated	protein_coding	exonic_overlap	same_strand	NA	NA	ENSDART00000121718	ENSDARG00000089314	mapta	protein_coding	2151	2151	0	9	False
TU10289	chr12	4699153	4767948	-	12	2019	G5508	TSS7473	annotated	protein_coding	exonic_overlap	same_strand	NA	NA	ENSDART00000167490	ENSDARG00000089314	mapta	protein_coding	1444	1351	0	10	False
TU1029	chr1	15921565	15924809	+	2	1093	G540	TSS734	annotated	protein_coding	exonic_overlap	same_strand	NA	NA	ENSDART00000162164	ENSDARG00000034105	mtus1b	protein_coding	1006	178	0	1	False
TU10290	chr12	4699153	4707656	-	3	1192	G5508	TSS7474	annotated	protein_coding	exonic_overlap	same_strand	NA	NA	ENSDART00000167490	ENSDARG00000089314	mapta	protein_coding	1444	455	0	2	False
TU10291	chr12	4738515	4738872	-	1	357	G5510	TSS7476	annotated	lncrna	intragenic	intronic_same_strand	NA	NA	ENSDART00000121718	ENSDARG00000089314	mapta	lincRNA	2151	0	0	0	False
TU10292	chr12	4651149	4690648	+	14	4694	G5511	TSS7477	annotated	protein_coding	exonic_overlap	same_strand	NA	NA	ENSDART00000128145	ENSDARG00000090895	kansl1a	protein_coding	4711	4694	0	13	True
TU10293	chr12	4651149	4690648	+	14	4697	G5511	TSS7477	annotated	protein_coding	exonic_overlap	same_strand	NA	NA	ENSDART00000128145	ENSDARG00000090895	kansl1a	protein_coding	4711	4694	0	12	False
TU10294	chr12	4884283	4926693	+	12	5981	G5512	TSS7478	annotated	protein_coding	exonic_overlap	same_strand	NA	NA	ENSDART00000159986	ENSDARG00000099954	plekhm1	protein_coding	6274	4771	0	11	True
TU10295	chr12	4821098	4861999	+	27	9503	G5513	TSS7479	annotated	protein_coding	exonic_overlap	same_strand	NA	NA	ENSDART00000170961	ENSDARG00000098738	scn4aa	protein_coding	5559	5559	0	24	False
TU10296	chr12	4821429	4856465	+	25	4445	G5513	TSS7480	annotated	protein_coding	exonic_overlap	same_strand	NA	NA	ENSDART00000170961	ENSDARG00000098738	scn4aa	protein_coding	5559	4186	0	22	False
TU10297	chr12	4821429	4855928	+	23	4090	G5513	TSS7480	annotated	protein_coding	exonic_overlap	same_strand	NA	NA	ENSDART00000170961	ENSDARG00000098738	scn4aa	protein_coding	5559	3810	0	21	False
TU10298	chr12	4863776	4873445	+	5	4568	G5514	TSS7481	annotated	protein_coding	exonic_overlap	same_strand	NA	NA	ENSDART00000171507	ENSDARG00000104691	cd79b	protein_coding	843	843	0	4	True
TU10299	chr12	2411969	2461566	+	8	5921	G5515	TSS7482	annotated	protein_coding	exonic_overlap	same_strand	NA	NA	ENSDART00000112032	ENSDARG00000076434	ARHGAP22 (1 of many)	protein_coding	2169	1958	0	6	False
TU103	chr1	2102857	2109024	+	3	811	G59	TSS77	unannotated	lncrna	intergenic	intergenic	NA	NA	NA	NA	NA	NA	NA	NA	NA	NA	NA
TU1030	chr1	17882241	17898985	-	13	2695	G542	TSS736	annotated	protein_coding	exonic_overlap	same_strand	NA	NA	ENSDART00000082063	ENSDARG00000008287	fam114a1	protein_coding	2234	2088	0	11	False
TU10300	chr12	2453371	2461566	+	2	4930	G5515	TSS7483	annotated	protein_coding	exonic_overlap	same_strand	NA	NA	ENSDART00000112032	ENSDARG00000076434	ARHGAP22 (1 of many)	protein_coding	2169	1100	0	1	False
TU10301	chr12	2411969	2422850	+	2	456	G5515	TSS7482	annotated	protein_coding	exonic_overlap	same_strand	NA	NA	ENSDART00000112032	ENSDARG00000076434	ARHGAP22 (1 of many)	protein_coding	2169	321	0	1	False
TU10302	chr12	2455603	2461566	+	2	4292	G5515	TSS7484	annotated	protein_coding	exonic_overlap	same_strand	NA	NA	ENSDART00000112032	ENSDARG00000076434	ARHGAP22 (1 of many)	protein_coding	2169	223	0	0	False
TU10303	chr12	5046803	5065407	+	5	6540	G5516	TSS7485	annotated	protein_coding	exonic_overlap	same_strand	NA	NA	ENSDART00000164178	ENSDARG00000103588	prrt2	protein_coding	1952	1950	0	4	True
TU10304	chr12	3722301	3742082	-	7	10031	G5517	TSS7486	annotated	protein_coding	exonic_overlap	same_strand	NA	NA	ENSDART00000092983	ENSDARG00000063555	ENSDARG00000063555	protein_coding	2239	2239	0	6	True
TU10305	chr12	3722301	3742082	-	8	9858	G5517	TSS7486	annotated	protein_coding	exonic_overlap	same_strand	NA	NA	ENSDART00000092983	ENSDARG00000063555	ENSDARG00000063555	protein_coding	2239	2239	0	6	False
TU10306	chr12	3737324	3742082	-	3	1276	G5517	TSS7486	annotated	protein_coding	exonic_overlap	same_strand	NA	NA	ENSDART00000092983	ENSDARG00000063555	ENSDARG00000063555	protein_coding	2239	1195	0	2	False
TU10307	chr12	3734097	3742082	-	5	1590	G5517	TSS7486	annotated	protein_coding	exonic_overlap	same_strand	NA	NA	ENSDART00000092983	ENSDARG00000063555	ENSDARG00000063555	protein_coding	2239	1507	0	4	False
TU10308	chr12	3722301	3742082	-	9	9698	G5517	TSS7486	annotated	protein_coding	exonic_overlap	same_strand	NA	NA	ENSDART00000092983	ENSDARG00000063555	ENSDARG00000063555	protein_coding	2239	2239	0	6	False
TU10309	chr12	2464971	2471082	+	3	5791	G5518	TSS7487	annotated	lncrna	intragenic	opp_strand	NA	NA	ENSDART00000022471	ENSDARG00000009870	mapk8b	lincRNA	2059	0	297	0	False
TU1031	chr1	17894205	17898985	-	2	353	G542	TSS736	annotated	protein_coding	exonic_overlap	same_strand	NA	NA	ENSDART00000082063	ENSDARG00000008287	fam114a1	protein_coding	2234	352	0	1	False
TU10310	chr12	2464971	2471082	+	2	5971	G5518	TSS7487	annotated	lncrna	intragenic	opp_strand	NA	NA	ENSDART00000022471	ENSDARG00000009870	mapk8b	lincRNA	2059	0	297	0	False
TU10311	chr12	2464971	2471082	+	3	5950	G5518	TSS7487	annotated	lncrna	intragenic	opp_strand	NA	NA	ENSDART00000022471	ENSDARG00000009870	mapk8b	lincRNA	2059	0	227	0	False
TU10312	chr12	2464971	2471082	+	3	5990	G5518	TSS7487	annotated	lncrna	intragenic	opp_strand	NA	NA	ENSDART00000022471	ENSDARG00000009870	mapk8b	lincRNA	2059	0	227	0	False
TU10313	chr12	2464971	2471082	+	3	5871	G5518	TSS7487	annotated	lncrna	intragenic	opp_strand	NA	NA	ENSDART00000022471	ENSDARG00000009870	mapk8b	lincRNA	2059	0	297	0	False
TU10314	chr12	2464971	2471082	+	3	5850	G5518	TSS7487	annotated	lncrna	intragenic	opp_strand	NA	NA	ENSDART00000022471	ENSDARG00000009870	mapk8b	lincRNA	2059	0	227	0	False
TU10315	chr12	2464971	2471082	+	3	5891	G5518	TSS7487	annotated	lncrna	intragenic	opp_strand	NA	NA	ENSDART00000022471	ENSDARG00000009870	mapk8b	lincRNA	2059	0	297	0	False
TU10316	chr12	5067723	5078151	+	9	1905	G5519	TSS7488	annotated	protein_coding	exonic_overlap	same_strand	NA	NA	ENSDART00000166600	ENSDARG00000102349	cep55l	protein_coding	2200	1905	0	7	False
TU10317	chr12	5154892	5172323	+	8	4725	G5520	TSS7489	annotated	protein_coding	exonic_overlap	same_strand	NA	NA	ENSDART00000163897	ENSDARG00000058421	lgi1b	protein_coding	4654	4654	0	7	True
TU10318	chr12	5162943	5172323	+	3	3871	G5520	TSS7490	annotated	protein_coding	exonic_overlap	same_strand	NA	NA	ENSDART00000163897	ENSDARG00000058421	lgi1b	protein_coding	4654	3828	0	2	False
TU10319	chr12	5013113	5036961	+	12	2188	G5521	TSS7491	annotated	protein_coding	exonic_overlap	same_strand	NA	NA	ENSDART00000172607	ENSDARG00000102624	kif22	protein_coding	2287	2103	0	10	False
TU1032	chr1	18401595	18420004	+	13	2584	G543	TSS737	annotated	protein_coding	exonic_overlap	same_strand	NA	NA	ENSDART00000114514	ENSDARG00000073902	ptpn9b	protein_coding	2562	2562	0	12	True
TU10320	chr12	5169882	5172336	-	2	912	G5522	TSS7492	annotated	lncrna	intragenic	opp_strand	NA	NA	ENSDART00000163897	ENSDARG00000058421	lgi1b	lincRNA	4654	0	890	0	False
TU10321	chr12	5093972	5119142	+	22	4842	G5523	TSS7493	annotated	protein_coding	exonic_overlap	same_strand	NA	NA	ENSDART00000169073	ENSDARG00000100397	pde6c	protein_coding	4527	4527	0	21	True
TU10322	chr12	5102606	5119142	+	18	3566	G5523	TSS7494	annotated	protein_coding	exonic_overlap	same_strand	NA	NA	ENSDART00000169073	ENSDARG00000100397	pde6c	protein_coding	4527	3564	0	17	False
TU10323	chr12	4936640	5011158	+	18	5502	G5524	TSS7496	annotated	protein_coding	exonic_overlap	same_strand	NA	NA	ENSDART00000161076	ENSDARG00000104255	arhgap27	protein_coding	4401	4318	0	17	True
TU10324	chr12	5081958	5119142	+	23	4248	G5523	TSS7495	annotated	protein_coding	exonic_overlap	same_strand	NA	NA	ENSDART00000169073	ENSDARG00000100397	pde6c	protein_coding	4527	3948	0	20	False
TU10325	chr12	4971189	5011158	+	17	4507	G5524	TSS7497	annotated	protein_coding	exonic_overlap	same_strand	NA	NA	ENSDART00000161076	ENSDARG00000104255	arhgap27	protein_coding	4401	3059	0	15	False
TU10326	chr12	4971189	5011158	+	18	4558	G5524	TSS7497	annotated	protein_coding	exonic_overlap	same_strand	NA	NA	ENSDART00000161076	ENSDARG00000104255	arhgap27	protein_coding	4401	3059	0	15	False
TU10327	chr12	4932175	5011158	+	18	5760	G5524	TSS7498	annotated	protein_coding	exonic_overlap	same_strand	NA	NA	ENSDART00000161076	ENSDARG00000104255	arhgap27	protein_coding	4401	3893	0	16	False
TU10328	chr12	4955688	5011158	+	17	4272	G5524	TSS7499	annotated	protein_coding	exonic_overlap	same_strand	NA	NA	ENSDART00000161076	ENSDARG00000104255	arhgap27	protein_coding	4401	2987	0	12	False
TU10329	chr12	5121364	5153775	-	14	1753	G5525	TSS7500	annotated	protein_coding	exonic_overlap	same_strand	NA	NA	ENSDART00000161988	ENSDARG00000102615	fra10ac1	protein_coding	1424	1424	0	13	True
TU1033	chr1	18420216	18422600	+	1	2384	G544	TSS738	unannotated	lncrna	intergenic	intergenic	NA	NA	NA	NA	NA	NA	NA	NA	NA	NA	NA
TU10330	chr12	5121364	5129717	-	5	780	G5525	TSS7501	annotated	protein_coding	exonic_overlap	same_strand	NA	NA	ENSDART00000161988	ENSDARG00000102615	fra10ac1	protein_coding	1424	722	0	4	False
TU10331	chr12	5660720	5661173	+	1	453	G5526	TSS7502	unannotated	lncrna	intergenic	intergenic	NA	NA	NA	NA	NA	NA	NA	NA	NA	NA	NA
TU10332	chr12	5174797	5189846	+	5	3869	G5527	TSS7503	annotated	protein_coding	exonic_overlap	same_strand	NA	NA	ENSDART00000170270	ENSDARG00000063268	SLC35G1	protein_coding	1429	1429	0	3	False
TU10333	chr12	5179219	5179436	+	1	217	G5528	TSS7504	annotated	lncrna	intragenic	intronic_same_strand	NA	NA	ENSDART00000170270	ENSDARG00000063268	SLC35G1	misc_RNA	1429	0	0	0	False
TU10334	chr12	2487876	2550077	+	31	6356	G5529	TSS7505	annotated	mixed_read_through	exonic_overlap	read_through	NA	NA	ENSDART00000152567,ENSDART00000153463	ENSDARG00000074119,ENSDARG00000096784	CU929359.2,frmpd2	protein_coding,lincRNA	3113,970	3416	0	27	False
TU10335	chr12	2487876	2525901	+	22	3506	G5529	TSS7505	annotated	protein_coding	exonic_overlap	same_strand	NA	NA	ENSDART00000152567	ENSDARG00000074119	frmpd2	protein_coding	3113	2797	0	20	False
TU10336	chr12	5673395	5676972	+	3	1647	G5530	TSS7506	annotated	protein_coding	exonic_overlap	same_strand	NA	NA	ENSDART00000017191	ENSDARG00000014626	dlx3b	protein_coding	1591	1591	0	2	True
TU10337	chr12	2487876	2550077	+	30	6329	G5529	TSS7505	annotated	mixed_read_through	exonic_overlap	read_through	NA	NA	ENSDART00000152567,ENSDART00000153463	ENSDARG00000074119,ENSDARG00000096784	CU929359.2,frmpd2	protein_coding,lincRNA	3113,970	3379	0	25	False
TU10338	chr12	5720778	5751613	-	2	455	G5531	TSS7507	unannotated	lncrna	intergenic	intergenic	NA	NA	NA	NA	NA	NA	NA	NA	NA	NA	NA
TU10339	chr12	5684650	5693848	-	3	1349	G5532	TSS7508	annotated	protein_coding	exonic_overlap	same_strand	NA	NA	ENSDART00000105887	ENSDARG00000071560	dlx4b	protein_coding	1291	1291	0	2	True
TU1034	chr1	18420216	18422321	+	1	2105	G544	TSS738	unannotated	lncrna	intergenic	intergenic	NA	NA	NA	NA	NA	NA	NA	NA	NA	NA	NA
TU10340	chr12	5873998	5878405	+	2	272	G5533	TSS7509	annotated	lncrna	intragenic	intronic_opp_strand	NA	NA	ENSDART00000153286	ENSDARG00000096779	BX294177.1	lincRNA	689	0	0	0	False
TU10341	chr12	2596931	2611334	+	3	1835	G5534	TSS7510	annotated	protein_coding	exonic_overlap	same_strand	NA	NA	ENSDART00000114209	ENSDARG00000073891	gdf10b	protein_coding	1362	1362	0	2	True
TU10342	chr12	5985233	5985920	+	2	651	G5535	TSS7511	unannotated	lncrna	intergenic	intergenic	NA	NA	NA	NA	NA	NA	NA	NA	NA	NA	NA
TU10343	chr12	2613196	2616813	+	2	1553	G5536	TSS7512	annotated	protein_coding	exonic_overlap	same_strand	NA	NA	ENSDART00000082220	ENSDARG00000059173	gdf2	protein_coding	1170	1170	0	1	True
TU10344	chr12	2617051	2619661	+	1	2610	G5537	TSS7513	unannotated	lncrna	intergenic	intergenic	NA	NA	NA	NA	NA	NA	NA	NA	NA	NA	NA
TU10345	chr12	2629944	2635324	+	4	2658	G5538	TSS7514	annotated	protein_coding	exonic_overlap	same_strand	NA	NA	ENSDART00000147532	ENSDARG00000059163	irbp	protein_coding	2354	2255	0	3	True
TU10346	chr12	5966793	5973347	+	8	1251	G5539	TSS7515	annotated	protein_coding	exonic_overlap	same_strand	NA	NA	ENSDART00000114961	ENSDARG00000079462	si:ch211-131k2.3	protein_coding	959	959	0	6	False
TU10347	chr12	5970299	5971790	-	2	1415	G5540	TSS7516	annotated	lncrna	intragenic	opp_strand	NA	NA	ENSDART00000114961	ENSDARG00000079462	si:ch211-131k2.3	lincRNA	959	0	166	0	False
TU10348	chr12	5080135	5085229	-	6	1727	G5541	TSS7517	annotated	protein_coding	exonic_overlap	same_strand	NA	NA	ENSDART00000168759	ENSDARG00000101199	rbp4	protein_coding	1044	891	0	5	True
TU10349	chr12	5110767	5111079	-	1	312	G5542	TSS7518	annotated	lncrna	intragenic	intronic_opp_strand	NA	NA	ENSDART00000169073	ENSDARG00000100397	pde6c	lincRNA	4527	0	0	0	False
TU1035	chr1	15900989	15902139	+	2	1123	G545	TSS739	annotated	lncrna	intragenic	intronic_same_strand	NA	NA	ENSDART00000048855	ENSDARG00000034105	mtus1b	lincRNA	2615	0	0	0	False
TU10350	chr12	5938826	5948071	+	7	708	G5543	TSS7519	annotated	protein_coding	exonic_overlap	same_strand	NA	NA	ENSDART00000152302	ENSDARG00000096645	si:ch211-131k2.2	protein_coding	538	482	0	5	False
TU10351	chr12	5943990	5948071	+	6	818	G5543	TSS7520	annotated	protein_coding	exonic_overlap	same_strand	NA	NA	ENSDART00000152302	ENSDARG00000096645	si:ch211-131k2.2	protein_coding	538	538	0	5	True
TU10352	chr12	5938374	5948071	+	7	705	G5543	TSS7521	annotated	protein_coding	exonic_overlap	same_strand	NA	NA	ENSDART00000152302	ENSDARG00000096645	si:ch211-131k2.2	protein_coding	538	482	0	5	False
TU10353	chr12	5938527	5948071	+	7	620	G5543	TSS7522	annotated	protein_coding	exonic_overlap	same_strand	NA	NA	ENSDART00000152302	ENSDARG00000096645	si:ch211-131k2.2	protein_coding	538	479	0	4	False
TU10354	chr12	5944800	5948071	+	3	1270	G5543	TSS7523	annotated	protein_coding	exonic_overlap	same_strand	NA	NA	ENSDART00000152302	ENSDARG00000096645	si:ch211-131k2.2	protein_coding	538	424	0	2	False
TU10355	chr12	5938527	5946464	+	4	1124	G5543	TSS7522	annotated	protein_coding	exonic_overlap	same_strand	NA	NA	ENSDART00000166128	ENSDARG00000096645	si:ch211-131k2.2	protein_coding	1166	538	0	2	False
TU10356	chr12	5944800	5948071	+	4	1163	G5543	TSS7523	annotated	protein_coding	exonic_overlap	same_strand	NA	NA	ENSDART00000152302	ENSDARG00000096645	si:ch211-131k2.2	protein_coding	538	424	0	3	False
TU10357	chr12	5986597	5990249	+	2	388	G5544	TSS7524	annotated	lncrna	intragenic	opp_strand	NA	NA	ENSDART00000032050	ENSDARG00000031616	g6pca.1	lincRNA	1229	0	163	0	False
TU10358	chr12	5972173	5978238	-	4	1327	G5545	TSS7525	annotated	lncrna	intragenic	opp_strand	NA	NA	ENSDART00000114961	ENSDARG00000079462	si:ch211-131k2.3	lincRNA	959	0	189	0	False
TU10359	chr12	5974971	5978238	-	3	871	G5545	TSS7525	unannotated	lncrna	intergenic	intergenic	NA	NA	NA	NA	NA	NA	NA	NA	NA	NA	NA
TU1036	chr1	18249460	18253590	-	9	2573	G546	TSS740	annotated	lncrna	exonic_overlap	same_strand	NA	NA	ENSDART00000177724	ENSDARG00000107363	BX323984.1	lincRNA	2496	2321	0	4	False
TU10360	chr12	5974971	5978238	-	3	733	G5545	TSS7525	unannotated	lncrna	intergenic	intergenic	NA	NA	NA	NA	NA	NA	NA	NA	NA	NA	NA
TU10361	chr12	5976570	5978238	-	2	581	G5545	TSS7525	unannotated	lncrna	intergenic	intergenic	NA	NA	NA	NA	NA	NA	NA	NA	NA	NA	NA
TU10362	chr12	5974971	5978238	-	3	775	G5545	TSS7525	unannotated	lncrna	intergenic	intergenic	NA	NA	NA	NA	NA	NA	NA	NA	NA	NA	NA
TU10363	chr12	5988810	5989535	+	2	371	G5546	TSS7526	unannotated	lncrna	intergenic	intergenic	NA	NA	NA	NA	NA	NA	NA	NA	NA	NA	NA
TU10364	chr12	6007920	6014815	+	5	2501	G5547	TSS7527	annotated	protein_coding	exonic_overlap	same_strand	NA	NA	ENSDART00000091868	ENSDARG00000013721	g6pca.2	protein_coding	2318	2318	0	4	True
TU10365	chr12	5386591	5420991	-	14	5827	G5548	TSS7528	annotated	protein_coding	exonic_overlap	same_strand	NA	NA	ENSDART00000109305	ENSDARG00000073771	tbc1d12b	protein_coding	3313	3256	0	12	False
TU10366	chr12	5392310	5407291	-	10	1384	G5548	TSS7529	annotated	protein_coding	exonic_overlap	same_strand	NA	NA	ENSDART00000109305	ENSDARG00000073771	tbc1d12b	protein_coding	3313	1167	0	9	False
TU10367	chr12	6014928	6016169	+	2	895	G5549	TSS7530	annotated	lncrna	intragenic	opp_strand	NA	NA	ENSDART00000002583	ENSDARG00000015747	aarsd1	lincRNA	1589	0	399	0	False
TU10368	chr12	2642562	2710068	+	18	6864	G5550	TSS7531	annotated	protein_coding	exonic_overlap	same_strand	NA	NA	ENSDART00000093113	ENSDARG00000063612	antxr1c	protein_coding	6703	6702	0	16	False
TU10369	chr12	2704561	2710068	+	1	5507	G5550	TSS7532	annotated	protein_coding	exonic_overlap	same_strand	NA	NA	ENSDART00000093113	ENSDARG00000063612	antxr1c	protein_coding	6703	4810	0	0	False
TU1037	chr1	18639566	18653174	+	8	2365	G547	TSS741	annotated	protein_coding	exonic_overlap	same_strand	NA	NA	ENSDART00000078594	ENSDARG00000056151	tyrp1b	protein_coding	1969	1969	0	7	True
TU10370	chr12	6121919	6138346	+	5	2273	G5551	TSS7533	annotated	lncrna	intragenic	opp_strand	NA	NA	ENSDART00000152292	ENSDARG00000002968	a1cf	lincRNA	2584	0	627	0	False
TU10371	chr12	6084032	6121215	+	22	5832	G5552	TSS7534	annotated	protein_coding	exonic_overlap	same_strand	NA	NA	ENSDART00000146650	ENSDARG00000012829	asah2	protein_coding	2805	2805	0	20	False
TU10372	chr12	6032103	6080711	+	5	1769	G5553	TSS7535	annotated	protein_coding	exonic_overlap	same_strand	NA	NA	ENSDART00000142418	ENSDARG00000029621	sgms1	protein_coding	2522	1769	0	3	False
TU10373	chr12	2735216	2739510	+	2	3751	G5554	TSS7537	unannotated	lncrna	intergenic	intergenic	NA	NA	NA	NA	NA	NA	NA	NA	NA	NA	NA
TU10374	chr12	2735216	2739510	+	2	3232	G5554	TSS7537	unannotated	lncrna	intergenic	intergenic	NA	NA	NA	NA	NA	NA	NA	NA	NA	NA	NA
TU10375	chr12	6065015	6080711	+	6	2638	G5553	TSS7536	annotated	protein_coding	exonic_overlap	same_strand	NA	NA	ENSDART00000164885	ENSDARG00000029621	sgms1	protein_coding	1792	1792	0	5	True
TU10376	chr12	6114313	6116510	+	2	398	G5555	TSS7538	annotated	lncrna	intragenic	interleaving_same_strand	NA	NA	ENSDART00000179130	ENSDARG00000108405	BX248126.2	lincRNA	246	0	0	0	False
TU10377	chr12	5947750	5965323	-	14	2432	G5556	TSS7539	annotated	protein_coding	exonic_overlap	same_strand	NA	NA	ENSDART00000004896	ENSDARG00000031770	kat7b	protein_coding	2516	2432	0	12	False
TU10378	chr12	6033288	6035603	+	2	1409	G5557	TSS7540	annotated	lncrna	intragenic	intronic_same_strand	NA	NA	ENSDART00000142418	ENSDARG00000029621	sgms1	lincRNA	2522	0	0	0	False
TU10379	chr12	5495279	5547101	+	25	4266	G5558	TSS7541	annotated	protein_coding	exonic_overlap	same_strand	NA	NA	ENSDART00000114637	ENSDARG00000079166	ace	protein_coding	4260	4256	0	23	False
TU1038	chr1	18272660	18377328	+	24	7658	G548	TSS742	annotated	protein_coding	exonic_overlap	same_strand	NA	NA	ENSDART00000132379	ENSDARG00000074275	limch1a	protein_coding	3454	3454	0	20	False
TU10380	chr12	3060879	3098737	-	51	5683	G5559	TSS7542	annotated	protein_coding	exonic_overlap	same_strand	NA	NA	ENSDART00000015092	ENSDARG00000035809	col1a1b	protein_coding	5610	5597	0	50	True
TU10381	chr12	3024178	3042673	-	9	3850	G5560	TSS7543	annotated	protein_coding	exonic_overlap	same_strand	NA	NA	ENSDART00000126315	ENSDARG00000019746	rfng	protein_coding	3762	3762	0	8	True
TU10382	chr12	3380772	3381376	-	2	320	G5561	TSS7544	unannotated	lncrna	intergenic	intergenic	NA	NA	NA	NA	NA	NA	NA	NA	NA	NA	NA
TU10383	chr12	3019685	3020922	-	1	1237	G5562	TSS7545	annotated	protein_coding	exonic_overlap	same_strand	NA	NA	ENSDART00000002867	ENSDARG00000019746	rfng	protein_coding	3774	364	0	0	False
TU10384	chr12	6124633	6144314	-	12	4816	G5563	TSS7546	annotated	protein_coding	exonic_overlap	read_through	NA	NA	ENSDART00000152292,ENSDART00000152487	ENSDARG00000002968,ENSDARG00000096533	rltgr,a1cf	protein_coding	2584,1321	3905	0	11	True
TU10385	chr12	6110709	6114493	-	5	1133	G5564	TSS7547	unannotated	lncrna	intergenic	intergenic	NA	NA	NA	NA	NA	NA	NA	NA	NA	NA	NA
TU10386	chr12	6124633	6144314	-	12	4840	G5563	TSS7546	annotated	protein_coding	exonic_overlap	read_through	NA	NA	ENSDART00000152292,ENSDART00000152487	ENSDARG00000002968,ENSDARG00000096533	rltgr,a1cf	protein_coding	2584,1321	3905	0	10	False
TU10387	chr12	6110709	6112935	-	5	1720	G5564	TSS7548	unannotated	lncrna	intergenic	intergenic	NA	NA	NA	NA	NA	NA	NA	NA	NA	NA	NA
TU10388	chr12	6110709	6112935	-	5	1720	G5564	TSS7548	unannotated	lncrna	intergenic	intergenic	NA	NA	NA	NA	NA	NA	NA	NA	NA	NA	NA
TU10389	chr12	6124633	6144314	-	12	4825	G5563	TSS7546	annotated	protein_coding	exonic_overlap	read_through	NA	NA	ENSDART00000152292,ENSDART00000152487	ENSDARG00000002968,ENSDARG00000096533	rltgr,a1cf	protein_coding	2584,1321	3905	0	10	False
TU1039	chr1	18272660	18377328	+	26	7901	G548	TSS742	annotated	protein_coding	exonic_overlap	same_strand	NA	NA	ENSDART00000132379	ENSDARG00000074275	limch1a	protein_coding	3454	3454	0	19	False
TU10390	chr12	6110709	6112935	-	6	1577	G5564	TSS7548	unannotated	lncrna	intergenic	intergenic	NA	NA	NA	NA	NA	NA	NA	NA	NA	NA	NA
TU10391	chr12	6110709	6113999	-	5	1462	G5564	TSS7549	unannotated	lncrna	intergenic	intergenic	NA	NA	NA	NA	NA	NA	NA	NA	NA	NA	NA
TU10392	chr12	6113015	6114493	-	2	406	G5564	TSS7547	unannotated	lncrna	intergenic	intergenic	NA	NA	NA	NA	NA	NA	NA	NA	NA	NA	NA
TU10393	chr12	6110709	6113999	-	4	1803	G5564	TSS7549	unannotated	lncrna	intergenic	intergenic	NA	NA	NA	NA	NA	NA	NA	NA	NA	NA	NA
TU10394	chr12	6110709	6113999	-	5	1711	G5564	TSS7549	unannotated	lncrna	intergenic	intergenic	NA	NA	NA	NA	NA	NA	NA	NA	NA	NA	NA
TU10395	chr12	6110709	6113999	-	4	1848	G5564	TSS7549	unannotated	lncrna	intergenic	intergenic	NA	NA	NA	NA	NA	NA	NA	NA	NA	NA	NA
TU10396	chr12	3021993	3022314	-	1	321	G5565	TSS7550	annotated	lncrna	intragenic	intronic_same_strand	NA	NA	ENSDART00000002867	ENSDARG00000019746	rfng	lincRNA	3774	0	0	0	False
TU10397	chr12	6117011	6120764	-	2	946	G5566	TSS7551	annotated	lncrna	intragenic	interleaving_opp_strand	NA	NA	ENSDART00000179130	ENSDARG00000108405	BX248126.2	lincRNA	246	0	0	0	False
TU10398	chr12	3148532	3149040	-	1	508	G5567	TSS7552	unannotated	lncrna	intergenic	intergenic	NA	NA	NA	NA	NA	NA	NA	NA	NA	NA	NA
TU10399	chr12	3174930	3175140	-	1	210	G5568	TSS7553	annotated	protein_coding	exonic_overlap	same_strand	NA	NA	ENSDART00000067526	ENSDARG00000045940	lsm12b	protein_coding	4849	210	0	0	False
TU104	chr1	1296438	1300016	-	3	315	G60	TSS78	unannotated	lncrna	intergenic	intergenic	NA	NA	NA	NA	NA	NA	NA	NA	NA	NA	NA
TU1040	chr1	18337747	18377328	+	17	6517	G548	TSS743	annotated	protein_coding	exonic_overlap	same_strand	NA	NA	ENSDART00000132379	ENSDARG00000074275	limch1a	protein_coding	3454	2308	0	12	False
TU10400	chr12	2345032	2356329	-	2	6923	G5569	TSS7554	annotated	protein_coding	exonic_overlap	same_strand	NA	NA	ENSDART00000127977	ENSDARG00000086945	CABZ01016547.1	protein_coding	4341	4339	0	0	False
TU10401	chr12	2393549	2445194	-	3	350	G5570	TSS7555	annotated	other	exonic_overlap	same_strand	NA	NA	ENSDART00000152584	ENSDARG00000096550	CR774192.1	antisense_RNA	337	333	0	2	True
TU10402	chr12	2393549	2395384	-	2	449	G5570	TSS7556	annotated	other	exonic_overlap	same_strand	NA	NA	ENSDART00000152584	ENSDARG00000096550	CR774192.1	antisense_RNA	337	103	0	0	False
TU10403	chr12	6903154	6904500	+	1	1346	G5571	TSS7557	unannotated	lncrna	intergenic	intergenic	NA	NA	NA	NA	NA	NA	NA	NA	NA	NA	NA
TU10404	chr12	7109341	7124004	-	7	1461	G5572	TSS7558	annotated	protein_coding	exonic_overlap	same_strand	NA	NA	ENSDART00000152274	ENSDARG00000096624	si:dkey-187i8.2	protein_coding	1970	1429	0	4	False
TU10405	chr12	7115949	7124004	-	6	1441	G5572	TSS7558	annotated	protein_coding	exonic_overlap	same_strand	NA	NA	ENSDART00000152274	ENSDARG00000096624	si:dkey-187i8.2	protein_coding	1970	1441	0	4	False
TU10406	chr12	7115949	7118402	-	3	390	G5572	TSS7559	annotated	protein_coding	exonic_overlap	same_strand	NA	NA	ENSDART00000152274	ENSDARG00000096624	si:dkey-187i8.2	protein_coding	1970	360	0	2	False
TU10407	chr12	7111257	7111570	-	1	313	G5573	TSS7560	unannotated	lncrna	intergenic	intergenic	NA	NA	NA	NA	NA	NA	NA	NA	NA	NA	NA
TU10408	chr12	2447056	2463622	-	3	409	G5574	TSS7561	annotated	lncrna	intragenic	opp_strand	NA	NA	ENSDART00000112032	ENSDARG00000076434	ARHGAP22 (1 of many)	lincRNA	2169	0	310	0	False
TU10409	chr12	2456545	2463972	-	3	290	G5574	TSS7562	annotated	lncrna	intragenic	opp_strand	NA	NA	ENSDART00000112032	ENSDARG00000076434	ARHGAP22 (1 of many)	lincRNA	2169	0	190	0	False
TU1041	chr1	18272660	18367400	+	28	5717	G548	TSS742	annotated	protein_coding	exonic_overlap	same_strand	NA	NA	ENSDART00000132379	ENSDARG00000074275	limch1a	protein_coding	3454	2732	0	13	False
TU10410	chr12	2447056	2463972	-	3	388	G5574	TSS7562	annotated	lncrna	intragenic	opp_strand	NA	NA	ENSDART00000112032	ENSDARG00000076434	ARHGAP22 (1 of many)	lincRNA	2169	0	310	0	False
TU10411	chr12	6964084	6966698	+	4	1751	G5575	TSS7563	unannotated	lncrna	intergenic	intergenic	NA	NA	NA	NA	NA	NA	NA	NA	NA	NA	NA
TU10412	chr12	5457796	5470263	-	6	1618	G5576	TSS7564	annotated	protein_coding	exonic_overlap	same_strand	NA	NA	ENSDART00000092319	ENSDARG00000063283	abi3b	protein_coding	1553	1553	0	5	True
TU10413	chr12	5457796	5537963	-	10	2241	G5576	TSS7565	annotated	protein_coding	exonic_overlap	same_strand	NA	NA	ENSDART00000092319	ENSDARG00000063283	abi3b	protein_coding	1553	1547	0	5	False
TU10414	chr12	5457796	5537963	-	10	2157	G5576	TSS7565	annotated	protein_coding	exonic_overlap	same_strand	NA	NA	ENSDART00000159784	ENSDARG00000063283	abi3b	protein_coding	1107	1003	0	4	False
TU10415	chr12	5457796	5537963	-	10	2199	G5576	TSS7565	annotated	protein_coding	exonic_overlap	same_strand	NA	NA	ENSDART00000159784	ENSDARG00000063283	abi3b	protein_coding	1107	1003	0	4	False
TU10416	chr12	5457796	5465774	-	5	1552	G5576	TSS7566	annotated	protein_coding	exonic_overlap	same_strand	NA	NA	ENSDART00000159784	ENSDARG00000063283	abi3b	protein_coding	1107	646	0	2	False
TU10417	chr12	7113834	7115710	-	1	1876	G5577	TSS7567	unannotated	lncrna	intergenic	intergenic	NA	NA	NA	NA	NA	NA	NA	NA	NA	NA	NA
TU10418	chr12	7040070	7040306	+	1	236	G5578	TSS7568	unannotated	lncrna	intergenic	intergenic	NA	NA	NA	NA	NA	NA	NA	NA	NA	NA	NA
TU10419	chr12	2457861	2461561	-	2	3669	G5579	TSS7569	unannotated	lncrna	intergenic	intergenic	NA	NA	NA	NA	NA	NA	NA	NA	NA	NA	NA
TU1042	chr1	18272660	18377328	+	30	9182	G548	TSS742	annotated	protein_coding	exonic_overlap	same_strand	NA	NA	ENSDART00000132379	ENSDARG00000074275	limch1a	protein_coding	3454	3454	0	19	False
TU10420	chr12	3176098	3187517	-	5	1250	G5580	TSS7570	annotated	protein_coding	exonic_overlap	same_strand	NA	NA	ENSDART00000067526	ENSDARG00000045940	lsm12b	protein_coding	4849	1250	0	4	True
TU10421	chr12	5495195	5498085	-	2	322	G5581	TSS7571	annotated	lncrna	intragenic	opp_strand	NA	NA	ENSDART00000114637	ENSDARG00000079166	ace	lincRNA	4260	0	218	0	False
TU10422	chr12	3197322	3199126	-	2	992	G5582	TSS7572	annotated	lncrna	intragenic	opp_strand	NA	NA	ENSDART00000010569	ENSDARG00000020371	g6pc3	lincRNA	1822	0	812	0	False
TU10423	chr12	5510464	5512879	-	3	246	G5583	TSS7573	annotated	lncrna	intragenic	opp_strand	NA	NA	ENSDART00000114637	ENSDARG00000079166	ace	misc_RNA	4260	0	12	0	False
TU10424	chr12	7164530	7201595	-	5	2589	G5584	TSS7574	annotated	protein_coding	exonic_overlap	same_strand	NA	NA	ENSDART00000048866	ENSDARG00000029291	ipmkb	protein_coding	6747	2406	0	3	False
TU10425	chr12	7164530	7201595	-	6	2671	G5584	TSS7574	annotated	protein_coding	exonic_overlap	same_strand	NA	NA	ENSDART00000048866	ENSDARG00000029291	ipmkb	protein_coding	6747	2488	0	4	False
TU10426	chr12	6014941	6029730	-	12	2404	G5585	TSS7575	annotated	protein_coding	exonic_overlap	same_strand	NA	NA	ENSDART00000002583	ENSDARG00000015747	aarsd1	protein_coding	1589	1575	0	11	True
TU10427	chr12	5986439	6029730	-	25	6591	G5585	TSS7575	annotated	protein_coding	exonic_overlap	read_through	NA	NA	ENSDART00000170297,ENSDART00000139419	ENSDARG00000015747,ENSDARG00000031616	g6pca.1,aarsd1	protein_coding	1394,1298	2686	0	17	False
TU10428	chr12	6012860	6029730	-	13	1909	G5585	TSS7575	annotated	protein_coding	exonic_overlap	same_strand	NA	NA	ENSDART00000170297	ENSDARG00000015747	aarsd1	protein_coding	1394	1388	0	12	True
TU10429	chr12	3200645	3217246	-	11	6093	G5586	TSS7577	annotated	protein_coding	exonic_overlap	same_strand	NA	NA	ENSDART00000109164	ENSDARG00000079004	tanc2b	protein_coding	6789	6070	0	10	True
TU1043	chr1	18334835	18377328	+	18	6898	G548	TSS744	annotated	protein_coding	exonic_overlap	same_strand	NA	NA	ENSDART00000132379	ENSDARG00000074275	limch1a	protein_coding	3454	2308	0	12	False
TU10430	chr12	5986439	6029730	-	26	5789	G5585	TSS7575	annotated	protein_coding	exonic_overlap	read_through	NA	NA	ENSDART00000170297,ENSDART00000139419	ENSDARG00000015747,ENSDARG00000031616	g6pca.1,aarsd1	protein_coding	1394,1298	2686	0	17	False
TU10431	chr12	7203987	7219759	-	7	1240	G5587	TSS7578	annotated	protein_coding	exonic_overlap	same_strand	NA	NA	ENSDART00000035762	ENSDARG00000038576	ube2d1b	protein_coding	1073	1065	0	6	True
TU10432	chr12	6007751	6029730	-	17	2518	G5585	TSS7575	annotated	protein_coding	exonic_overlap	same_strand	NA	NA	ENSDART00000170297	ENSDARG00000015747	aarsd1	protein_coding	1394	1388	0	12	False
TU10433	chr12	5986439	6029730	-	24	6784	G5585	TSS7575	annotated	protein_coding	exonic_overlap	read_through	NA	NA	ENSDART00000170297,ENSDART00000139419	ENSDARG00000015747,ENSDARG00000031616	g6pca.1,aarsd1	protein_coding	1394,1298	2686	0	17	False
TU10434	chr12	6014941	6029730	-	13	2255	G5585	TSS7575	annotated	protein_coding	exonic_overlap	same_strand	NA	NA	ENSDART00000002583	ENSDARG00000015747	aarsd1	protein_coding	1589	1575	0	11	False
TU10435	chr12	6411123	6422136	+	9	6472	G5588	TSS7579	annotated	protein_coding	exonic_overlap	same_strand	NA	NA	ENSDART00000152765	ENSDARG00000031702	prkg1b	protein_coding	2072	1758	0	8	False
TU10436	chr12	6180102	6422136	+	18	7212	G5588	TSS7580	annotated	mixed_read_through	exonic_overlap	read_through	NA	NA	ENSDART00000163828,ENSDART00000043236	ENSDARG00000096552,ENSDARG00000031702	BX248126.1,prkg1b	protein_coding,lincRNA	354,7127	7200	0	17	True
TU10437	chr12	5986439	6019705	-	18	5500	G5585	TSS7576	annotated	protein_coding	exonic_overlap	read_through	NA	NA	ENSDART00000170297,ENSDART00000139419	ENSDARG00000015747,ENSDARG00000031616	g6pca.1,aarsd1	protein_coding	1394,1298	1829	0	10	False
TU10438	chr12	6161474	6422136	+	18	6945	G5588	TSS7581	annotated	mixed_read_through	exonic_overlap	read_through	NA	NA	ENSDART00000163828,ENSDART00000043236	ENSDARG00000096552,ENSDARG00000031702	BX248126.1,prkg1b	protein_coding,lincRNA	354,7127	6854	0	17	False
TU10439	chr12	6418727	6422136	+	1	3409	G5588	TSS7582	annotated	protein_coding	exonic_overlap	same_strand	NA	NA	ENSDART00000043236	ENSDARG00000031702	prkg1b	protein_coding	7127	3356	0	0	False
TU1044	chr1	18260286	18266933	+	6	3597	G549	TSS748	unannotated	lncrna	intergenic	intergenic	NA	NA	NA	NA	NA	NA	NA	NA	NA	NA	NA
TU10440	chr12	6161474	6357854	+	6	958	G5588	TSS7581	annotated	mixed_read_through	exonic_overlap	read_through	NA	NA	ENSDART00000163828,ENSDART00000043236	ENSDARG00000096552,ENSDARG00000031702	BX248126.1,prkg1b	protein_coding,lincRNA	354,7127	883	0	5	False
TU10441	chr12	6417227	6422136	+	1	4909	G5588	TSS7583	annotated	protein_coding	exonic_overlap	same_strand	NA	NA	ENSDART00000043236	ENSDARG00000031702	prkg1b	protein_coding	7127	4849	0	0	False
TU10442	chr12	5205508	5364033	+	33	8080	G5589	TSS7584	annotated	protein_coding	exonic_overlap	same_strand	NA	NA	ENSDART00000177708	ENSDARG00000087921	plce1	protein_coding	7170	7167	0	30	False
TU10443	chr12	3206006	3206348	-	1	342	G5590	TSS7588	annotated	lncrna	intragenic	intronic_same_strand	NA	NA	ENSDART00000109164	ENSDARG00000079004	tanc2b	lincRNA	6789	0	0	0	False
TU10444	chr12	5283530	5364033	+	31	6504	G5589	TSS7585	annotated	protein_coding	exonic_overlap	same_strand	NA	NA	ENSDART00000177708	ENSDARG00000087921	plce1	protein_coding	7170	5426	0	28	False
TU10445	chr12	5272592	5364033	+	31	6454	G5589	TSS7586	annotated	protein_coding	exonic_overlap	same_strand	NA	NA	ENSDART00000177708	ENSDARG00000087921	plce1	protein_coding	7170	5566	0	28	False
TU10446	chr12	5205508	5220644	+	2	4386	G5589	TSS7584	annotated	protein_coding	exonic_overlap	same_strand	NA	NA	ENSDART00000177708	ENSDARG00000087921	plce1	protein_coding	7170	1497	0	1	False
TU10447	chr12	5272592	5364033	+	33	6630	G5589	TSS7586	annotated	protein_coding	exonic_overlap	same_strand	NA	NA	ENSDART00000157548	ENSDARG00000087921	plce1	protein_coding	9196	6602	0	30	False
TU10448	chr12	6250216	6256350	+	2	1525	G5591	TSS7589	annotated	lncrna	intragenic	intronic_same_strand	NA	NA	ENSDART00000043236	ENSDARG00000031702	prkg1b	lincRNA	7127	0	0	0	False
TU10449	chr12	5310582	5359669	+	27	4881	G5589	TSS7587	annotated	protein_coding	exonic_overlap	same_strand	NA	NA	ENSDART00000157548	ENSDARG00000087921	plce1	protein_coding	9196	4743	0	25	False
TU1045	chr1	18271271	18309523	+	7	743	G548	TSS745	annotated	protein_coding	exonic_overlap	same_strand	NA	NA	ENSDART00000137940	ENSDARG00000074275	limch1a	protein_coding	931	248	0	2	False
TU10450	chr12	7480559	7487815	+	1	7256	G5592	TSS7590	annotated	lncrna	intragenic	opp_strand	NA	NA	ENSDART00000152556	ENSDARG00000096601	FAM13C	lincRNA	2837	0	1303	0	False
TU10451	chr12	3542376	3622397	+	19	6185	G5593	TSS7591	annotated	protein_coding	exonic_overlap	same_strand	NA	NA	ENSDART00000162682	ENSDARG00000098550	FO904917.1	protein_coding	6224	6185	0	18	True
TU10452	chr12	6432053	6434171	+	4	1149	G5594	TSS7592	annotated	protein_coding	exonic_overlap	same_strand	NA	NA	ENSDART00000066477	ENSDARG00000045219	dkk1b	protein_coding	894	894	0	3	True
TU10453	chr12	5268198	5268541	+	1	343	G5595	TSS7593	annotated	lncrna	intragenic	intronic_same_strand	NA	NA	ENSDART00000177708	ENSDARG00000087921	plce1	lincRNA	7170	0	0	0	False
TU10454	chr12	6432053	6434171	+	4	1146	G5594	TSS7592	annotated	protein_coding	exonic_overlap	same_strand	NA	NA	ENSDART00000122271	ENSDARG00000045219	dkk1b	protein_coding	1133	1132	0	3	True
TU10455	chr12	3542376	3563328	+	5	1164	G5593	TSS7591	annotated	protein_coding	exonic_overlap	same_strand	NA	NA	ENSDART00000162682	ENSDARG00000098550	FO904917.1	protein_coding	6224	880	0	4	False
TU10456	chr12	3542376	3601307	+	12	4744	G5593	TSS7591	annotated	protein_coding	exonic_overlap	same_strand	NA	NA	ENSDART00000162682	ENSDARG00000098550	FO904917.1	protein_coding	6224	2069	0	11	False
TU10457	chr12	3542376	3586166	+	10	1771	G5593	TSS7591	annotated	protein_coding	exonic_overlap	same_strand	NA	NA	ENSDART00000162682	ENSDARG00000098550	FO904917.1	protein_coding	6224	1735	0	9	False
TU10458	chr12	5549453	5628491	-	25	6576	G5596	TSS7594	annotated	protein_coding	exonic_overlap	same_strand	NA	NA	ENSDART00000105884	ENSDARG00000012824	itga3b	protein_coding	3529	3381	0	23	False
TU10459	chr12	3606360	3606822	+	1	462	G5597	TSS7596	annotated	lncrna	intragenic	intronic_same_strand	NA	NA	ENSDART00000162682	ENSDARG00000098550	FO904917.1	lincRNA	6224	0	0	0	False
TU1046	chr1	18334835	18367400	+	13	2362	G548	TSS744	annotated	protein_coding	exonic_overlap	same_strand	NA	NA	ENSDART00000132379	ENSDARG00000074275	limch1a	protein_coding	3454	1700	0	7	False
TU10460	chr12	5546731	5599018	-	26	3167	G5596	TSS7595	annotated	protein_coding	exonic_overlap	same_strand	NA	NA	ENSDART00000105884	ENSDARG00000012824	itga3b	protein_coding	3529	2990	0	23	False
TU10461	chr12	6274037	6276827	-	2	440	G5598	TSS7597	annotated	lncrna	intragenic	intronic_opp_strand	NA	NA	ENSDART00000043236	ENSDARG00000031702	prkg1b	lincRNA	7127	0	0	0	False
TU10462	chr12	2471456	2487792	-	12	1426	G5599	TSS7598	annotated	protein_coding	exonic_overlap	same_strand	NA	NA	ENSDART00000022471	ENSDARG00000009870	mapk8b	protein_coding	2059	1388	0	11	True
TU10463	chr12	2471456	2487792	-	12	1426	G5599	TSS7598	annotated	protein_coding	exonic_overlap	same_strand	NA	NA	ENSDART00000022471	ENSDARG00000009870	mapk8b	protein_coding	2059	1316	0	9	False
TU10464	chr12	3623155	3624177	+	1	1022	G5600	TSS7599	unannotated	lncrna	intergenic	intergenic	NA	NA	NA	NA	NA	NA	NA	NA	NA	NA	NA
TU10465	chr12	3632454	3632781	+	2	232	G5601	TSS7600	unannotated	lncrna	intergenic	intergenic	NA	NA	NA	NA	NA	NA	NA	NA	NA	NA	NA
TU10466	chr12	3219389	3320504	-	11	2516	G5602	TSS7601	annotated	lncrna	exonic_overlap	same_strand	NA	NA	ENSDART00000177055	ENSDARG00000107441	CABZ01063170.1	lincRNA	3837	2169	0	8	False
TU10467	chr12	6339876	6459539	-	5	888	G5603	TSS7606	annotated	other	exonic_overlap	same_strand	NA	NA	ENSDART00000152646	ENSDARG00000096542	BX649533.1	antisense_RNA	592	590	0	3	False
TU10468	chr12	6276852	6459539	-	5	644	G5603	TSS7606	annotated	other	exonic_overlap	same_strand	NA	NA	ENSDART00000152646	ENSDARG00000096542	BX649533.1	antisense_RNA	592	590	0	3	False
TU10469	chr12	6276852	6464724	-	5	479	G5603	TSS7607	annotated	other	exonic_overlap	same_strand	NA	NA	ENSDART00000152646	ENSDARG00000096542	BX649533.1	antisense_RNA	592	391	0	2	False
TU1047	chr1	18343357	18377328	+	12	5892	G548	TSS746	annotated	protein_coding	exonic_overlap	same_strand	NA	NA	ENSDART00000132379	ENSDARG00000074275	limch1a	protein_coding	3454	1816	0	7	False
TU10470	chr12	3663343	3663553	+	1	210	G5604	TSS7608	unannotated	lncrna	intergenic	intergenic	NA	NA	NA	NA	NA	NA	NA	NA	NA	NA	NA
TU10471	chr12	7220628	7230080	+	7	961	G5605	TSS7609	annotated	protein_coding	exonic_overlap	same_strand	NA	NA	ENSDART00000092009	ENSDARG00000063145	tfam	protein_coding	1356	961	0	6	True
TU10472	chr12	2497249	2582788	-	6	947	G5606	TSS7610	annotated	lncrna	exonic_overlap	same_strand	NA	NA	ENSDART00000153014	ENSDARG00000096691	CU929359.1	lincRNA	312	270	0	1	False
TU10473	chr12	7558488	7559444	+	3	319	G5607	TSS7611	annotated	lncrna	intragenic	intronic_opp_strand	NA	NA	ENSDART00000158095	ENSDARG00000104687	slc16a9b	lincRNA	2890	0	0	0	False
TU10474	chr12	7480614	7510021	-	10	7354	G5608	TSS7612	annotated	protein_coding	exonic_overlap	same_strand	NA	NA	ENSDART00000169437	ENSDARG00000096601	FAM13C	protein_coding	1170	1170	0	8	False
TU10475	chr12	2551649	2552816	-	1	1167	G5609	TSS7614	annotated	lncrna	intragenic	opp_strand	NA	NA	ENSDART00000153463	ENSDARG00000096784	CU929359.2	lincRNA	970	0	144	0	False
TU10476	chr12	2616625	2619455	-	2	2465	G5610	TSS7615	unannotated	lncrna	intergenic	intergenic	NA	NA	NA	NA	NA	NA	NA	NA	NA	NA	NA
TU10477	chr12	7221049	7221854	-	2	774	G5611	TSS7616	annotated	lncrna	intragenic	intronic_opp_strand	NA	NA	ENSDART00000092009	ENSDARG00000063145	tfam	lincRNA	1356	0	0	0	False
TU10478	chr12	2650855	2651089	-	1	234	G5612	TSS7617	annotated	lncrna	intragenic	intronic_opp_strand	NA	NA	ENSDART00000093113	ENSDARG00000063612	antxr1c	misc_RNA	6703	0	0	0	False
TU10479	chr12	2707845	2730819	-	2	1304	G5613	TSS7618	annotated	lncrna	intragenic	opp_strand	NA	NA	ENSDART00000093113	ENSDARG00000063612	antxr1c	lincRNA	6703	0	1111	0	False
TU1048	chr1	18271271	18320428	+	10	5066	G548	TSS745	annotated	protein_coding	exonic_overlap	same_strand	NA	NA	ENSDART00000132379	ENSDARG00000074275	limch1a	protein_coding	3454	824	0	6	False
TU10480	chr12	7555066	7572986	-	5	1720	G5614	TSS7619	annotated	protein_coding	exonic_overlap	same_strand	NA	NA	ENSDART00000158095	ENSDARG00000104687	slc16a9b	protein_coding	2890	1719	0	3	False
TU10481	chr12	6509251	7011053	-	39	6753	G5615	TSS7620	annotated	protein_coding	exonic_overlap	read_through	NA	NA	ENSDART00000106391,ENSDART00000145413	ENSDARG00000008127,ENSDARG00000071772	si:ch211-253p2.2,pcdh15b	protein_coding	5636,2794	5590	0	29	False
TU10482	chr12	6537453	6872113	-	32	4811	G5615	TSS7621	annotated	protein_coding	exonic_overlap	same_strand	NA	NA	ENSDART00000166531	ENSDARG00000008127	pcdh15b	protein_coding	5951	4558	0	30	False
TU10483	chr12	6509010	6691277	-	25	4507	G5615	TSS7622	annotated	protein_coding	exonic_overlap	read_through	NA	NA	ENSDART00000106391,ENSDART00000145413	ENSDARG00000008127,ENSDARG00000071772	si:ch211-253p2.2,pcdh15b	protein_coding	5636,2794	4307	0	20	False
TU10484	chr12	6510634	6722948	-	27	5200	G5615	TSS7623	annotated	protein_coding	exonic_overlap	read_through	NA	NA	ENSDART00000106391,ENSDART00000145413	ENSDARG00000008127,ENSDARG00000071772	si:ch211-253p2.2,pcdh15b	protein_coding	5636,2794	4774	0	24	False
TU10485	chr12	6510634	6551044	-	9	2548	G5615	TSS7624	annotated	protein_coding	exonic_overlap	read_through	NA	NA	ENSDART00000106391,ENSDART00000145413	ENSDARG00000008127,ENSDARG00000071772	si:ch211-253p2.2,pcdh15b	protein_coding	5636,2794	2113	0	6	False
TU10486	chr12	6518095	6838297	-	34	4742	G5615	TSS7625	annotated	protein_coding	exonic_overlap	read_through	NA	NA	ENSDART00000166531,ENSDART00000145413	ENSDARG00000008127,ENSDARG00000071772	si:ch211-253p2.2,pcdh15b	protein_coding	5951,2794	4288	0	30	False
TU10487	chr12	6509010	6512542	-	3	2900	G5615	TSS7626	annotated	protein_coding	exonic_overlap	same_strand	NA	NA	ENSDART00000145413	ENSDARG00000071772	si:ch211-253p2.2	protein_coding	2794	2522	0	1	False
TU10488	chr12	6513634	6521151	-	4	275	G5615	TSS7627	annotated	protein_coding	exonic_overlap	same_strand	NA	NA	ENSDART00000145413	ENSDARG00000071772	si:ch211-253p2.2	protein_coding	2794	243	0	2	False
TU10489	chr12	6518095	6579346	-	10	1345	G5615	TSS7628	annotated	protein_coding	exonic_overlap	read_through	NA	NA	ENSDART00000106391,ENSDART00000145413	ENSDARG00000008127,ENSDARG00000071772	si:ch211-253p2.2,pcdh15b	protein_coding	5636,2794	1230	0	6	False
TU1049	chr1	18341337	18354840	+	5	1273	G548	TSS747	annotated	protein_coding	exonic_overlap	same_strand	NA	NA	ENSDART00000132379	ENSDARG00000074275	limch1a	protein_coding	3454	1189	0	4	False
TU10490	chr12	6509010	6537614	-	7	1809	G5615	TSS7629	annotated	protein_coding	exonic_overlap	read_through	NA	NA	ENSDART00000171511,ENSDART00000145413	ENSDARG00000008127,ENSDARG00000071772	si:ch211-253p2.2,pcdh15b	protein_coding	6036,2794	1579	0	2	False
TU10491	chr12	6518095	6872113	-	35	4890	G5615	TSS7621	annotated	protein_coding	exonic_overlap	read_through	NA	NA	ENSDART00000171846,ENSDART00000145413	ENSDARG00000008127,ENSDARG00000071772	si:ch211-253p2.2,pcdh15b	protein_coding	5951,2794	4612	0	32	False
TU10492	chr12	6537453	6553881	-	6	932	G5615	TSS7630	annotated	protein_coding	exonic_overlap	same_strand	NA	NA	ENSDART00000106391	ENSDARG00000008127	pcdh15b	protein_coding	5636	821	0	5	False
TU10493	chr12	3686911	3695528	+	6	1434	G5616	TSS7631	annotated	protein_coding	exonic_overlap	same_strand	NA	NA	ENSDART00000108771	ENSDARG00000076966	pagr1	protein_coding	1119	1100	0	3	False
TU10494	chr12	3686911	3695528	+	5	1434	G5616	TSS7631	annotated	protein_coding	exonic_overlap	same_strand	NA	NA	ENSDART00000108771	ENSDARG00000076966	pagr1	protein_coding	1119	1119	0	4	True
TU10495	chr12	3686911	3693300	+	4	792	G5616	TSS7631	annotated	protein_coding	exonic_overlap	same_strand	NA	NA	ENSDART00000152482	ENSDARG00000076966	pagr1	protein_coding	1241	651	0	1	False
TU10496	chr12	3694584	3695528	+	2	851	G5616	TSS7632	annotated	protein_coding	exonic_overlap	same_strand	NA	NA	ENSDART00000152482	ENSDARG00000076966	pagr1	protein_coding	1241	488	0	1	False
TU10497	chr12	3686911	3690207	+	2	958	G5616	TSS7631	annotated	protein_coding	exonic_overlap	same_strand	NA	NA	ENSDART00000152482	ENSDARG00000076966	pagr1	protein_coding	1241	727	0	1	False
TU10498	chr12	6929198	7040268	-	2	343	G5617	TSS7633	unannotated	lncrna	intergenic	intergenic	NA	NA	NA	NA	NA	NA	NA	NA	NA	NA	NA
TU10499	chr12	3703912	3711511	+	3	825	G5618	TSS7634	annotated	lncrna	intragenic	opp_strand	NA	NA	ENSDART00000150839	ENSDARG00000074564	fam57bb	lincRNA	1374	0	516	0	False
TU105	chr1	1296438	1303313	-	4	461	G60	TSS79	unannotated	lncrna	intergenic	intergenic	NA	NA	NA	NA	NA	NA	NA	NA	NA	NA	NA
TU1050	chr1	18822244	18825271	+	3	1413	G550	TSS749	annotated	protein_coding	exonic_overlap	same_strand	NA	NA	ENSDART00000103091	ENSDARG00000070321	clrn2	protein_coding	950	950	0	2	True
TU10500	chr12	3717264	3717625	+	1	361	G5619	TSS7635	annotated	lncrna	intragenic	intronic_opp_strand	NA	NA	ENSDART00000150839	ENSDARG00000074564	fam57bb	lincRNA	1374	0	0	0	False
TU10501	chr12	6956339	6957762	-	2	334	G5620	TSS7636	unannotated	lncrna	intergenic	intergenic	NA	NA	NA	NA	NA	NA	NA	NA	NA	NA	NA
TU10502	chr12	7578365	7604981	-	9	1841	G5621	TSS7637	annotated	protein_coding	exonic_overlap	same_strand	NA	NA	ENSDART00000126712	ENSDARG00000017595	ccdc6b	protein_coding	4595	1841	0	8	True
TU10503	chr12	5364738	5383378	-	21	2548	G5622	TSS7638	annotated	protein_coding	exonic_overlap	same_strand	NA	NA	ENSDART00000028043	ENSDARG00000002487	noc3l	protein_coding	2569	2548	0	20	True
TU10504	chr12	6958026	6959899	-	2	1563	G5623	TSS7640	unannotated	lncrna	intergenic	intergenic	NA	NA	NA	NA	NA	NA	NA	NA	NA	NA	NA
TU10505	chr12	5364738	5373052	-	12	1387	G5622	TSS7639	annotated	protein_coding	exonic_overlap	same_strand	NA	NA	ENSDART00000028043	ENSDARG00000002487	noc3l	protein_coding	2569	1313	0	11	False
TU10506	chr12	7233119	7247052	-	10	3067	G5624	TSS7641	annotated	protein_coding	exonic_overlap	same_strand	NA	NA	ENSDART00000061633	ENSDARG00000042054	zgc:171971	protein_coding	2015	2008	0	7	False
TU10507	chr12	7229935	7244272	-	7	1002	G5624	TSS7642	annotated	protein_coding	exonic_overlap	same_strand	NA	NA	ENSDART00000061633	ENSDARG00000042054	zgc:171971	protein_coding	2015	839	0	4	False
TU10508	chr12	7229935	7236359	-	2	366	G5624	TSS7643	annotated	protein_coding	exonic_overlap	same_strand	NA	NA	ENSDART00000061633	ENSDARG00000042054	zgc:171971	protein_coding	2015	153	0	0	False
TU10509	chr12	7022724	7024513	-	2	372	G5625	TSS7644	unannotated	lncrna	intergenic	intergenic	NA	NA	NA	NA	NA	NA	NA	NA	NA	NA	NA
TU1051	chr1	18842158	18845257	+	3	1770	G551	TSS750	annotated	protein_coding	exonic_overlap	read_through	NA	NA	ENSDART00000135274,ENSDART00000103089	ENSDARG00000017744,ENSDARG00000070320	ENSDARG00000070320,smc2	protein_coding	441,887	1074	0	2	True
TU10510	chr12	2740002	2766135	-	5	6096	G5626	TSS7645	annotated	protein_coding	exonic_overlap	same_strand	NA	NA	ENSDART00000152682	ENSDARG00000079623	ubtd1b	protein_coding	1495	1495	0	2	False
TU10511	chr12	2740002	2766135	-	4	6657	G5626	TSS7645	annotated	protein_coding	exonic_overlap	same_strand	NA	NA	ENSDART00000152682	ENSDARG00000079623	ubtd1b	protein_coding	1495	1495	0	2	False
TU10512	chr12	2740002	2766135	-	3	7220	G5626	TSS7645	annotated	protein_coding	exonic_overlap	same_strand	NA	NA	ENSDART00000152682	ENSDARG00000079623	ubtd1b	protein_coding	1495	1495	0	2	True
TU10513	chr12	2740002	2747056	-	3	6333	G5626	TSS7646	annotated	protein_coding	exonic_overlap	same_strand	NA	NA	ENSDART00000152682	ENSDARG00000079623	ubtd1b	protein_coding	1495	1009	0	1	False
TU10514	chr12	2740002	2747056	-	2	6895	G5626	TSS7646	annotated	protein_coding	exonic_overlap	same_strand	NA	NA	ENSDART00000152682	ENSDARG00000079623	ubtd1b	protein_coding	1495	1009	0	1	False
TU10515	chr12	7030412	7109314	-	4	362	G5627	TSS7647	annotated	lncrna	exonic_overlap	same_strand	NA	NA	ENSDART00000178267	ENSDARG00000109140	BX000707.1	lincRNA	268	190	0	1	False
TU10516	chr12	7104798	7109314	-	3	478	G5627	TSS7647	annotated	lncrna	exonic_overlap	same_strand	NA	NA	ENSDART00000178267	ENSDARG00000109140	BX000707.1	lincRNA	268	190	0	1	False
TU10517	chr12	7248511	7398474	+	21	5249	G5628	TSS7648	annotated	protein_coding	exonic_overlap	same_strand	NA	NA	ENSDART00000103526	ENSDARG00000070497	bicc1b	protein_coding	3001	2998	0	19	False
TU10518	chr12	2747139	2748917	-	2	235	G5629	TSS7650	annotated	lncrna	intragenic	intronic_same_strand	NA	NA	ENSDART00000083784	ENSDARG00000079623	ubtd1b	misc_RNA	1651	0	0	0	False
TU10519	chr12	7377428	7377873	+	2	324	G5628	TSS7649	annotated	protein_coding	exonic_overlap	same_strand	NA	NA	ENSDART00000152420	ENSDARG00000070497	bicc1b	protein_coding	1746	321	0	0	False
TU1052	chr1	18811894	18826130	-	3	418	G552	TSS751	unannotated	lncrna	intergenic	intergenic	NA	NA	NA	NA	NA	NA	NA	NA	NA	NA	NA
TU10520	chr12	8040359	8070941	+	8	1433	G5630	TSS7651	annotated	protein_coding	exonic_overlap	same_strand	NA	NA	ENSDART00000124084	ENSDARG00000086310	zgc:194508	protein_coding	1012	1012	0	7	True
TU10521	chr12	7964102	8012485	+	10	9745	G5631	TSS7652	annotated	protein_coding	exonic_overlap	same_strand	NA	NA	ENSDART00000126661	ENSDARG00000079468	rhobtb1	protein_coding	2556	2556	0	9	True
TU10522	chr12	7999499	8012485	+	3	7786	G5631	TSS7653	annotated	protein_coding	exonic_overlap	same_strand	NA	NA	ENSDART00000126661	ENSDARG00000079468	rhobtb1	protein_coding	2556	563	0	2	False
TU10523	chr12	7969758	8012485	+	9	9611	G5631	TSS7654	annotated	protein_coding	exonic_overlap	same_strand	NA	NA	ENSDART00000126661	ENSDARG00000079468	rhobtb1	protein_coding	2556	2272	0	8	False
TU10524	chr12	8445985	8448563	-	2	2128	G5632	TSS7655	annotated	protein_coding	exonic_overlap	same_strand	NA	NA	ENSDART00000062855	ENSDARG00000042826	egr2b	protein_coding	2043	2043	0	1	True
TU10525	chr12	8445985	8466499	-	2	1938	G5632	TSS7656	annotated	protein_coding	exonic_overlap	same_strand	NA	NA	ENSDART00000135865	ENSDARG00000042826	egr2b	protein_coding	853	853	0	1	True
TU10526	chr12	7993946	7994305	-	1	359	G5633	TSS7657	annotated	lncrna	intragenic	opp_strand	NA	NA	ENSDART00000126661	ENSDARG00000079468	rhobtb1	lincRNA	2556	0	151	0	False
TU10527	chr12	8436981	8442600	+	2	3667	G5634	TSS7658	annotated	protein_coding	exonic_overlap	same_strand	NA	NA	ENSDART00000062858	ENSDARG00000042827	adoa	protein_coding	1646	1646	0	0	False
TU10528	chr12	8471688	8473700	-	3	580	G5635	TSS7659	unannotated	lncrna	intergenic	intergenic	NA	NA	NA	NA	NA	NA	NA	NA	NA	NA	NA
TU10529	chr12	8479176	8488296	+	1	9120	G5636	TSS7660	unannotated	lncrna	intergenic	intergenic	NA	NA	NA	NA	NA	NA	NA	NA	NA	NA	NA
TU1053	chr1	18824244	18826130	-	2	861	G552	TSS751	annotated	lncrna	intragenic	opp_strand	NA	NA	ENSDART00000103091	ENSDARG00000070321	clrn2	lincRNA	950	0	449	0	False
TU10530	chr12	7412301	7480421	+	6	2801	G5637	TSS7661	annotated	protein_coding	exonic_overlap	same_strand	NA	NA	ENSDART00000163114	ENSDARG00000070498	phyhiplb	protein_coding	2823	2618	0	4	False
TU10531	chr12	7458091	7480421	+	5	2529	G5637	TSS7662	annotated	protein_coding	exonic_overlap	same_strand	NA	NA	ENSDART00000152564	ENSDARG00000070498	phyhiplb	protein_coding	760	760	0	4	True
TU10532	chr12	8489501	8493030	-	2	351	G5638	TSS7664	unannotated	lncrna	intergenic	intergenic	NA	NA	NA	NA	NA	NA	NA	NA	NA	NA	NA
TU10533	chr12	7464366	7480421	+	5	2453	G5637	TSS7663	annotated	protein_coding	exonic_overlap	same_strand	NA	NA	ENSDART00000134608	ENSDARG00000070498	phyhiplb	protein_coding	2311	2311	0	4	True
TU10534	chr12	8030036	8039575	-	7	1487	G5639	TSS7665	annotated	protein_coding	exonic_overlap	same_strand	NA	NA	ENSDART00000020995	ENSDARG00000014682	tmem26b	protein_coding	1219	1094	0	5	False
TU10535	chr12	8030036	8036953	-	6	1172	G5639	TSS7666	annotated	protein_coding	exonic_overlap	same_strand	NA	NA	ENSDART00000020995	ENSDARG00000014682	tmem26b	protein_coding	1219	1169	0	5	True
TU10536	chr12	7434030	7435367	+	1	1337	G5640	TSS7667	annotated	lncrna	intragenic	intronic_same_strand	NA	NA	ENSDART00000163114	ENSDARG00000070498	phyhiplb	lincRNA	2823	0	0	0	False
TU10537	chr12	3697676	3700079	-	1	2403	G5641	TSS7668	unannotated	lncrna	intergenic	intergenic	NA	NA	NA	NA	NA	NA	NA	NA	NA	NA	NA
TU10538	chr12	3501335	3720115	-	7	2591	G5642	TSS7669	annotated	protein_coding	exonic_overlap	same_strand	NA	NA	ENSDART00000150839	ENSDARG00000074564	fam57bb	protein_coding	1374	1264	0	4	False
TU10539	chr12	8030772	8031359	-	1	587	G5643	TSS7670	annotated	lncrna	intragenic	intronic_same_strand	NA	NA	ENSDART00000020995	ENSDARG00000014682	tmem26b	lincRNA	1219	0	0	0	False
TU1054	chr1	18844014	18845257	-	2	407	G553	TSS752	annotated	lncrna	intragenic	opp_strand	NA	NA	ENSDART00000103089	ENSDARG00000070320	ENSDARG00000070320	lincRNA	887	0	106	0	False
TU10540	chr12	3505086	3505634	-	1	548	G5644	TSS7671	unannotated	lncrna	intergenic	intergenic	NA	NA	NA	NA	NA	NA	NA	NA	NA	NA	NA
TU10541	chr12	7718159	7719196	+	2	275	G5645	TSS7672	annotated	lncrna	intragenic	intronic_opp_strand	NA	NA	ENSDART00000088100	ENSDARG00000077582	ank3b	lincRNA	6464	0	0	0	False
TU10542	chr12	7440412	7441441	+	2	889	G5646	TSS7673	annotated	lncrna	intragenic	intronic_same_strand	NA	NA	ENSDART00000163114	ENSDARG00000070498	phyhiplb	lincRNA	2823	0	0	0	False
TU10543	chr12	7437603	7441441	+	3	969	G5646	TSS7674	annotated	lncrna	intragenic	intronic_same_strand	NA	NA	ENSDART00000163114	ENSDARG00000070498	phyhiplb	lincRNA	2823	0	0	0	False
TU10544	chr12	7437603	7438393	+	1	790	G5646	TSS7674	annotated	lncrna	intragenic	intronic_same_strand	NA	NA	ENSDART00000163114	ENSDARG00000070498	phyhiplb	lincRNA	2823	0	0	0	False
TU10545	chr12	7765834	7781565	+	2	279	G5647	TSS7675	annotated	lncrna	intragenic	intronic_opp_strand	NA	NA	ENSDART00000148673	ENSDARG00000077582	ank3b	lincRNA	1783	0	0	0	False
TU10546	chr12	2816598	2834873	-	10	1393	G5648	TSS7676	annotated	protein_coding	exonic_overlap	same_strand	NA	NA	ENSDART00000152772	ENSDARG00000015989	zdhhc16b	protein_coding	3100	1352	0	9	True
TU10547	chr12	2816598	2826175	-	9	1274	G5648	TSS7677	annotated	protein_coding	exonic_overlap	same_strand	NA	NA	ENSDART00000152772	ENSDARG00000015989	zdhhc16b	protein_coding	3100	1215	0	8	False
TU10548	chr12	8134274	8347820	+	7	4318	G5649	TSS7678	annotated	protein_coding	exonic_overlap	same_strand	NA	NA	ENSDART00000054092	ENSDARG00000037196	arid5b	protein_coding	4756	4318	0	5	False
TU10549	chr12	8134274	8270834	+	4	1106	G5649	TSS7678	annotated	protein_coding	exonic_overlap	same_strand	NA	NA	ENSDART00000054092	ENSDARG00000037196	arid5b	protein_coding	4756	792	0	3	False
TU1055	chr1	18660110	18709980	-	7	7340	G554	TSS753	annotated	protein_coding	exonic_overlap	same_strand	NA	NA	ENSDART00000135552	ENSDARG00000061985	rbm47	protein_coding	7222	7222	0	5	False
TU10550	chr12	7807395	7809088	+	2	1627	G5650	TSS7679	annotated	lncrna	intragenic	intronic_opp_strand	NA	NA	ENSDART00000088100	ENSDARG00000077582	ank3b	lincRNA	6464	0	0	0	False
TU10551	chr12	3592426	3594131	-	2	1617	G5651	TSS7680	annotated	lncrna	intragenic	intronic_opp_strand	NA	NA	ENSDART00000162682	ENSDARG00000098550	FO904917.1	lincRNA	6224	0	0	0	False
TU10552	chr12	3590026	3594131	-	2	1227	G5651	TSS7680	annotated	lncrna	intragenic	intronic_opp_strand	NA	NA	ENSDART00000162682	ENSDARG00000098550	FO904917.1	lincRNA	6224	0	0	0	False
TU10553	chr12	3589643	3594131	-	2	1168	G5651	TSS7680	annotated	lncrna	intragenic	intronic_opp_strand	NA	NA	ENSDART00000162682	ENSDARG00000098550	FO904917.1	lincRNA	6224	0	0	0	False
TU10554	chr12	3592426	3594131	-	1	1705	G5651	TSS7680	annotated	lncrna	intragenic	intronic_opp_strand	NA	NA	ENSDART00000162682	ENSDARG00000098550	FO904917.1	lincRNA	6224	0	0	0	False
TU10555	chr12	3590352	3594131	-	2	1167	G5651	TSS7680	annotated	lncrna	intragenic	intronic_opp_strand	NA	NA	ENSDART00000162682	ENSDARG00000098550	FO904917.1	lincRNA	6224	0	0	0	False
TU10556	chr12	3590352	3594131	-	2	1079	G5651	TSS7680	annotated	lncrna	intragenic	intronic_opp_strand	NA	NA	ENSDART00000162682	ENSDARG00000098550	FO904917.1	lincRNA	6224	0	0	0	False
TU10557	chr12	8194733	8201294	-	2	6183	G5652	TSS7681	annotated	lncrna	intragenic	intronic_opp_strand	NA	NA	ENSDART00000054092	ENSDARG00000037196	arid5b	lincRNA	4756	0	0	0	False
TU10558	chr12	7390129	7412018	-	4	553	G5653	TSS7682	annotated	lncrna	intragenic	opp_strand	NA	NA	ENSDART00000152420	ENSDARG00000070497	bicc1b	lincRNA	1746	0	158	0	False
TU10559	chr12	7389741	7412018	-	5	676	G5653	TSS7682	annotated	lncrna	intragenic	opp_strand	NA	NA	ENSDART00000152420	ENSDARG00000070497	bicc1b	lincRNA	1746	0	271	0	False
TU1056	chr1	18660110	18695639	-	5	7173	G554	TSS754	annotated	protein_coding	exonic_overlap	same_strand	NA	NA	ENSDART00000135552	ENSDARG00000061985	rbm47	protein_coding	7222	6798	0	3	False
TU10560	chr12	7389741	7418625	-	5	655	G5653	TSS7683	annotated	lncrna	intragenic	opp_strand	NA	NA	ENSDART00000152420	ENSDARG00000070497	bicc1b	lincRNA	1746	0	271	0	False
TU10561	chr12	8531867	8542028	+	4	2179	G5654	TSS7684	annotated	protein_coding	exonic_overlap	same_strand	NA	NA	ENSDART00000031676	ENSDARG00000023591	nrbf2b	protein_coding	2061	2035	0	3	True
TU10562	chr12	3607392	3611022	-	3	3433	G5655	TSS7685	annotated	lncrna	intragenic	intronic_opp_strand	NA	NA	ENSDART00000162682	ENSDARG00000098550	FO904917.1	lincRNA	6224	0	0	0	False
TU10563	chr12	7831475	7836490	+	1	5015	G5656	TSS7686	annotated	protein_coding	exonic_overlap	same_strand	NA	NA	ENSDART00000161683	ENSDARG00000103436	BX548028.1	protein_coding	5322	5004	0	0	False
TU10564	chr12	7831475	7836741	+	2	312	G5656	TSS7686	annotated	protein_coding	exonic_overlap	same_strand	NA	NA	ENSDART00000161683	ENSDARG00000103436	BX548028.1	protein_coding	5322	301	0	0	False
TU10565	chr12	7480614	7552573	-	16	7561	G5608	TSS7613	annotated	protein_coding	exonic_overlap	same_strand	NA	NA	ENSDART00000152556	ENSDARG00000096601	FAM13C	protein_coding	2837	2837	0	14	False
TU10566	chr12	3627609	3630709	-	2	984	G5657	TSS7687	annotated	protein_coding	exonic_overlap	same_strand	NA	NA	ENSDART00000164707	ENSDARG00000100585	coa3a	protein_coding	772	723	0	1	True
TU10567	chr12	8916917	8920568	-	7	1888	G5658	TSS7688	annotated	protein_coding	exonic_overlap	same_strand	NA	NA	ENSDART00000041728	ENSDARG00000033999	cyp26a1	protein_coding	1830	1830	0	6	True
TU10568	chr12	9191568	9194404	-	2	1362	G5659	TSS7689	unannotated	lncrna	intergenic	intergenic	NA	NA	NA	NA	NA	NA	NA	NA	NA	NA	NA
TU10569	chr12	8784903	8844406	+	8	1849	G5660	TSS7690	annotated	protein_coding	exonic_overlap	same_strand	NA	NA	ENSDART00000021628	ENSDARG00000004160	reep3b	protein_coding	1816	1786	0	7	True
TU1057	chr1	18660110	18710259	-	7	7110	G554	TSS755	annotated	protein_coding	exonic_overlap	same_strand	NA	NA	ENSDART00000135552	ENSDARG00000061985	rbm47	protein_coding	7222	7018	0	4	False
TU10570	chr12	3633169	3673798	-	4	3668	G5661	TSS7691	unannotated	lncrna	intergenic	intergenic	NA	NA	NA	NA	NA	NA	NA	NA	NA	NA	NA
TU10571	chr12	3652620	3673798	-	4	2817	G5661	TSS7691	unannotated	lncrna	intergenic	intergenic	NA	NA	NA	NA	NA	NA	NA	NA	NA	NA	NA
TU10572	chr12	3668278	3673798	-	3	1836	G5661	TSS7691	unannotated	lncrna	intergenic	intergenic	NA	NA	NA	NA	NA	NA	NA	NA	NA	NA	NA
TU10573	chr12	8838458	8839250	-	2	739	G5662	TSS7692	annotated	lncrna	intragenic	intronic_opp_strand	NA	NA	ENSDART00000021628	ENSDARG00000004160	reep3b	lincRNA	1816	0	0	0	False
TU10574	chr12	9212735	9214554	+	6	1365	G5663	TSS7693	annotated	protein_coding	exonic_overlap	same_strand	NA	NA	ENSDART00000106318	ENSDARG00000071745	pimr46	protein_coding	1044	1019	0	5	False
TU10575	chr12	3219389	3366594	-	13	2538	G5602	TSS7602	annotated	lncrna	exonic_overlap	same_strand	NA	NA	ENSDART00000177055	ENSDARG00000107441	CABZ01063170.1	lincRNA	3837	2169	0	8	False
TU10576	chr12	3219389	3270995	-	11	2266	G5602	TSS7603	annotated	lncrna	exonic_overlap	same_strand	NA	NA	ENSDART00000175918	ENSDARG00000107441	CABZ01063170.1	lincRNA	2351	2266	0	9	False
TU10577	chr12	3219389	3221672	-	2	681	G5602	TSS7604	annotated	lncrna	exonic_overlap	same_strand	NA	NA	ENSDART00000175918	ENSDARG00000107441	CABZ01063170.1	lincRNA	2351	679	0	1	False
TU10578	chr12	3219389	3238968	-	6	1625	G5602	TSS7605	annotated	lncrna	exonic_overlap	same_strand	NA	NA	ENSDART00000175918	ENSDARG00000107441	CABZ01063170.1	lincRNA	2351	1488	0	5	False
TU10579	chr12	9286936	9291345	+	2	589	G5664	TSS7694	annotated	protein_coding	exonic_overlap	same_strand	NA	NA	ENSDART00000152526	ENSDARG00000010296	kcnh6b	protein_coding	1664	589	0	1	False
TU1058	chr1	18660110	18709980	-	6	7133	G554	TSS753	annotated	protein_coding	exonic_overlap	same_strand	NA	NA	ENSDART00000135552	ENSDARG00000061985	rbm47	protein_coding	7222	7018	0	4	False
TU10580	chr12	3219860	3220488	-	3	450	G5665	TSS7695	annotated	lncrna	exonic_overlap	same_strand	NA	NA	ENSDART00000177055	ENSDARG00000107441	CABZ01063170.1	lincRNA	3837	450	0	0	False
TU10581	chr12	9301369	9306659	+	3	530	G5666	TSS7696	annotated	protein_coding	exonic_overlap	same_strand	NA	NA	ENSDART00000152808	ENSDARG00000010296	kcnh6b	protein_coding	511	127	0	1	False
TU10582	chr12	3270263	3270624	-	2	328	G5667	TSS7697	annotated	lncrna	intragenic	intronic_same_strand	NA	NA	ENSDART00000175918	ENSDARG00000107441	CABZ01063170.1	lincRNA	2351	0	0	0	False
TU10583	chr12	9297393	9304671	-	2	318	G5668	TSS7698	annotated	lncrna	intragenic	opp_strand	NA	NA	ENSDART00000152526	ENSDARG00000010296	kcnh6b	lincRNA	1664	0	185	0	False
TU10584	chr12	9218593	9256993	-	14	3180	G5669	TSS7699	annotated	protein_coding	exonic_overlap	same_strand	NA	NA	ENSDART00000003805	ENSDARG00000018418	pth1rb	protein_coding	2143	2143	0	13	True
TU10585	chr12	9230170	9234066	-	3	975	G5669	TSS7700	annotated	protein_coding	exonic_overlap	same_strand	NA	NA	ENSDART00000003805	ENSDARG00000018418	pth1rb	protein_coding	2143	400	0	2	False
TU10586	chr12	9256203	9256993	-	2	631	G5669	TSS7699	annotated	protein_coding	exonic_overlap	same_strand	NA	NA	ENSDART00000003805	ENSDARG00000018418	pth1rb	protein_coding	2143	460	0	1	False
TU10587	chr12	9220586	9222235	-	2	947	G5669	TSS7701	annotated	protein_coding	exonic_overlap	same_strand	NA	NA	ENSDART00000003805	ENSDARG00000018418	pth1rb	protein_coding	2143	184	0	1	False
TU10588	chr12	9220586	9256993	-	13	1972	G5669	TSS7699	annotated	protein_coding	exonic_overlap	same_strand	NA	NA	ENSDART00000003805	ENSDARG00000018418	pth1rb	protein_coding	2143	1606	0	12	False
TU10589	chr12	3281693	3484978	-	2	475	G5670	TSS7702	unannotated	lncrna	intergenic	intergenic	NA	NA	NA	NA	NA	NA	NA	NA	NA	NA	NA
TU1059	chr1	18425781	18581168	-	35	9993	G555	TSS756	annotated	mixed_read_through	exonic_overlap	read_through	NA	NA	ENSDART00000178278,ENSDART00000170680	ENSDARG00000107606,ENSDARG00000019945	BX546494.1,ptprdb	protein_coding,lincRNA	1107,4548	5046	0	33	False
TU10590	chr12	9306769	9309520	+	2	310	G5671	TSS7703	annotated	protein_coding	exonic_overlap	same_strand	NA	NA	ENSDART00000152808	ENSDARG00000010296	kcnh6b	protein_coding	511	274	0	1	False
TU10591	chr12	3377300	3379492	-	2	2081	G5672	TSS7704	unannotated	lncrna	intergenic	intergenic	NA	NA	NA	NA	NA	NA	NA	NA	NA	NA	NA
TU10592	chr12	3377300	3379492	-	2	2118	G5672	TSS7704	unannotated	lncrna	intergenic	intergenic	NA	NA	NA	NA	NA	NA	NA	NA	NA	NA	NA
TU10593	chr12	3377300	3379492	-	2	2155	G5672	TSS7704	unannotated	lncrna	intergenic	intergenic	NA	NA	NA	NA	NA	NA	NA	NA	NA	NA	NA
TU10594	chr12	9267997	9277962	+	5	1319	G5673	TSS7705	annotated	protein_coding	exonic_overlap	same_strand	NA	NA	ENSDART00000142488	ENSDARG00000062943	taco1	protein_coding	1325	1316	0	4	True
TU10595	chr12	9430677	9431592	+	2	450	G5674	TSS7706	annotated	lncrna	intragenic	opp_strand	NA	NA	ENSDART00000152737	ENSDARG00000057531	pgap3	lincRNA	1522	0	25	0	False
TU10596	chr12	3677310	3685197	-	6	2333	G5675	TSS7707	annotated	protein_coding	exonic_overlap	same_strand	NA	NA	ENSDART00000152433	ENSDARG00000059079	vps25	protein_coding	2328	2328	0	5	True
TU10597	chr12	3677310	3685197	-	7	2100	G5675	TSS7707	annotated	protein_coding	exonic_overlap	same_strand	NA	NA	ENSDART00000082093	ENSDARG00000059079	vps25	protein_coding	2094	2094	0	6	True
TU10598	chr12	3677310	3685197	-	5	2964	G5675	TSS7707	annotated	protein_coding	exonic_overlap	same_strand	NA	NA	ENSDART00000152433	ENSDARG00000059079	vps25	protein_coding	2328	2328	0	4	False
TU10599	chr12	9439464	9441339	-	1	1875	G5676	TSS7708	unannotated	lncrna	intergenic	intergenic	NA	NA	NA	NA	NA	NA	NA	NA	NA	NA	NA
TU106	chr1	622619	630824	-	5	4288	G61	TSS80	annotated	protein_coding	exonic_overlap	same_strand	NA	NA	ENSDART00000167331	ENSDARG00000104279	appa	protein_coding	4339	4160	0	4	True
TU1060	chr1	18425781	18544768	-	32	9858	G555	TSS757	annotated	protein_coding	exonic_overlap	same_strand	NA	NA	ENSDART00000165959	ENSDARG00000019945	ptprdb	protein_coding	4571	4565	0	27	False
TU10600	chr12	3388555	3408827	-	11	4840	G5677	TSS7709	annotated	protein_coding	exonic_overlap	same_strand	NA	NA	ENSDART00000164665	ENSDARG00000099525	si:ch1073-13h15.3	protein_coding	2157	2157	0	10	True
TU10601	chr12	3416599	3416799	-	1	200	G5678	TSS7710	unannotated	lncrna	intergenic	intergenic	NA	NA	NA	NA	NA	NA	NA	NA	NA	NA	NA
TU10602	chr12	9145784	9180419	+	18	2959	G5679	TSS7711	annotated	protein_coding	exonic_overlap	same_strand	NA	NA	ENSDART00000020192	ENSDARG00000013079	tubgcp2	protein_coding	2957	2955	0	17	True
TU10603	chr12	3420666	3423409	-	2	203	G5680	TSS7712	annotated	protein_coding	exonic_overlap	same_strand	NA	NA	ENSDART00000170632	ENSDARG00000103543	gngt2b	protein_coding	519	112	0	1	False
TU10604	chr12	3442713	3444188	-	2	1343	G5681	TSS7713	unannotated	lncrna	intergenic	intergenic	NA	NA	NA	NA	NA	NA	NA	NA	NA	NA	NA
TU10605	chr12	3461517	3463226	-	2	1113	G5682	TSS7714	unannotated	lncrna	intergenic	intergenic	NA	NA	NA	NA	NA	NA	NA	NA	NA	NA	NA
TU10606	chr12	9442958	9444995	+	2	616	G5683	TSS7715	unannotated	lncrna	intergenic	intergenic	NA	NA	NA	NA	NA	NA	NA	NA	NA	NA	NA
TU10607	chr12	9472644	9479097	-	3	750	G5684	TSS7716	annotated	protein_coding	exonic_overlap	same_strand	NA	NA	ENSDART00000106285	ENSDARG00000071733	si:ch211-207i20.3	protein_coding	802	750	0	2	True
TU10608	chr12	9472644	9479097	-	4	814	G5684	TSS7716	annotated	protein_coding	exonic_overlap	same_strand	NA	NA	ENSDART00000169214	ENSDARG00000071733	si:ch211-207i20.3	protein_coding	857	722	0	2	False
TU10609	chr12	9472644	9479097	-	3	908	G5684	TSS7716	annotated	protein_coding	exonic_overlap	same_strand	NA	NA	ENSDART00000169214	ENSDARG00000071733	si:ch211-207i20.3	protein_coding	857	816	0	2	True
TU1061	chr1	18476151	18516953	-	10	1949	G555	TSS758	annotated	protein_coding	exonic_overlap	same_strand	NA	NA	ENSDART00000165959	ENSDARG00000019945	ptprdb	protein_coding	4571	1832	0	8	False
TU10610	chr12	9411176	9430872	-	8	2264	G5685	TSS7717	annotated	protein_coding	exonic_overlap	same_strand	NA	NA	ENSDART00000152737	ENSDARG00000057531	pgap3	protein_coding	1522	1522	0	7	True
TU10611	chr12	9480641	9500745	-	8	2255	G5686	TSS7718	annotated	protein_coding	exonic_overlap	same_strand	NA	NA	ENSDART00000066445	ENSDARG00000057417	nudt13	protein_coding	1480	1480	0	7	True
TU10612	chr12	9480641	9500745	-	9	1520	G5686	TSS7718	annotated	protein_coding	exonic_overlap	same_strand	NA	NA	ENSDART00000066445	ENSDARG00000057417	nudt13	protein_coding	1480	1040	0	6	False
TU10613	chr12	9499660	9500745	-	1	1085	G5686	TSS7718	annotated	protein_coding	exonic_overlap	same_strand	NA	NA	ENSDART00000066445	ENSDARG00000057417	nudt13	protein_coding	1480	525	0	0	False
TU10614	chr12	9489228	9500745	-	6	703	G5686	TSS7718	annotated	protein_coding	exonic_overlap	same_strand	NA	NA	ENSDART00000066445	ENSDARG00000057417	nudt13	protein_coding	1480	685	0	4	False
TU10615	chr12	9058450	9094894	-	23	4126	G5687	TSS7719	annotated	protein_coding	exonic_overlap	same_strand	NA	NA	ENSDART00000066471	ENSDARG00000057644	adam8b	protein_coding	3402	3402	0	22	True
TU10616	chr12	9058450	9094894	-	22	4051	G5687	TSS7719	annotated	protein_coding	exonic_overlap	same_strand	NA	NA	ENSDART00000066471	ENSDARG00000057644	adam8b	protein_coding	3402	3327	0	20	False
TU10617	chr12	9086801	9094894	-	9	1347	G5687	TSS7719	annotated	protein_coding	exonic_overlap	same_strand	NA	NA	ENSDART00000066471	ENSDARG00000057644	adam8b	protein_coding	3402	887	0	8	False
TU10618	chr12	9553551	9580040	-	9	6881	G5688	TSS7722	annotated	protein_coding	exonic_overlap	same_strand	NA	NA	ENSDART00000106267	ENSDARG00000057429	arg1	protein_coding	1041	1041	0	7	False
TU10619	chr12	9060916	9074637	-	9	1350	G5687	TSS7720	annotated	protein_coding	exonic_overlap	same_strand	NA	NA	ENSDART00000066471	ENSDARG00000057644	adam8b	protein_coding	3402	1023	0	8	False
TU1062	chr1	18466147	18544768	-	18	3198	G555	TSS757	annotated	protein_coding	exonic_overlap	same_strand	NA	NA	ENSDART00000170680	ENSDARG00000019945	ptprdb	protein_coding	4548	2669	0	16	False
TU10620	chr12	9553551	9580040	-	8	6907	G5688	TSS7722	annotated	protein_coding	exonic_overlap	same_strand	NA	NA	ENSDART00000106267	ENSDARG00000057429	arg1	protein_coding	1041	1038	0	6	False
TU10621	chr12	9058450	9085469	-	12	3611	G5687	TSS7721	annotated	protein_coding	exonic_overlap	same_strand	NA	NA	ENSDART00000066471	ENSDARG00000057644	adam8b	protein_coding	3402	2440	0	10	False
TU10622	chr12	9560482	9580040	-	8	1189	G5688	TSS7722	annotated	protein_coding	exonic_overlap	same_strand	NA	NA	ENSDART00000106267	ENSDARG00000057429	arg1	protein_coding	1041	877	0	6	False
TU10623	chr12	9461912	9472549	+	6	1107	G5689	TSS7723	annotated	protein_coding	exonic_overlap	same_strand	NA	NA	ENSDART00000044150	ENSDARG00000031293	dnajc9	protein_coding	1132	1107	0	5	True
TU10624	chr12	9459892	9472549	+	6	1048	G5689	TSS7724	annotated	protein_coding	exonic_overlap	same_strand	NA	NA	ENSDART00000137643	ENSDARG00000031293	dnajc9	protein_coding	890	800	0	5	True
TU10625	chr12	9664715	9739406	+	10	7090	G5690	TSS7725	annotated	protein_coding	exonic_overlap	same_strand	NA	NA	ENSDART00000091489	ENSDARG00000071709	ppp1r9bb	protein_coding	2716	2716	0	9	True
TU10626	chr12	8930470	9046822	-	22	3784	G5691	TSS7726	annotated	protein_coding	exonic_overlap	same_strand	NA	NA	ENSDART00000125230	ENSDARG00000020521	exoc6	protein_coding	3798	3759	0	21	True
TU10627	chr12	8930470	9049820	-	23	3934	G5691	TSS7727	annotated	protein_coding	exonic_overlap	same_strand	NA	NA	ENSDART00000022163	ENSDARG00000020521	exoc6	protein_coding	3767	2152	0	18	False
TU10628	chr12	8930470	9049820	-	24	3964	G5691	TSS7727	annotated	protein_coding	exonic_overlap	same_strand	NA	NA	ENSDART00000022163	ENSDARG00000020521	exoc6	protein_coding	3767	2152	0	17	False
TU10629	chr12	8948091	9046822	-	20	3701	G5691	TSS7726	annotated	protein_coding	exonic_overlap	same_strand	NA	NA	ENSDART00000125230	ENSDARG00000020521	exoc6	protein_coding	3798	2160	0	19	False
TU1063	chr1	18511464	18516953	-	3	1817	G555	TSS758	annotated	protein_coding	exonic_overlap	same_strand	NA	NA	ENSDART00000127145	ENSDARG00000019945	ptprdb	protein_coding	1140	957	0	2	False
TU10630	chr12	8938936	9001816	-	11	1334	G5691	TSS7728	annotated	protein_coding	exonic_overlap	same_strand	NA	NA	ENSDART00000125230	ENSDARG00000020521	exoc6	protein_coding	3798	1263	0	10	False
TU10631	chr12	9444970	9459889	-	5	1538	G5692	TSS7729	annotated	protein_coding	exonic_overlap	same_strand	NA	NA	ENSDART00000160622	ENSDARG00000099986	si:ch211-207i20.2	protein_coding	1808	1477	0	3	False
TU10632	chr12	9316607	9400388	-	27	9967	G5693	TSS7730	annotated	protein_coding	exonic_overlap	same_strand	NA	NA	ENSDART00000003932	ENSDARG00000026294	erbb2	protein_coding	4093	4093	0	26	True
TU10633	chr12	9504278	9548370	+	15	2784	G5694	TSS7731	annotated	protein_coding	exonic_overlap	same_strand	NA	NA	ENSDART00000048493	ENSDARG00000033537	p4ha1a	protein_coding	1626	1626	0	13	False
TU10634	chr12	9504278	9548370	+	15	2784	G5694	TSS7731	annotated	protein_coding	exonic_overlap	same_strand	NA	NA	ENSDART00000127952	ENSDARG00000033537	p4ha1a	protein_coding	2239	2239	0	14	True
TU10635	chr12	9758229	9774598	+	4	699	G5695	TSS7732	annotated	lncrna	intragenic	opp_strand	NA	NA	ENSDART00000149344	ENSDARG00000005382	prdm9	lincRNA	453	0	165	0	False
TU10636	chr12	9759977	9772431	-	3	9495	G5696	TSS7733	unannotated	lncrna	intergenic	intergenic	NA	NA	NA	NA	NA	NA	NA	NA	NA	NA	NA
TU10637	chr12	8544222	8780139	-	27	8543	G5697	TSS7734	annotated	protein_coding	exonic_overlap	same_strand	NA	NA	ENSDART00000113148	ENSDARG00000079939	jmjd1cb	protein_coding	8751	8543	0	26	True
TU10638	chr12	8544222	8780139	-	26	8501	G5697	TSS7734	annotated	protein_coding	exonic_overlap	same_strand	NA	NA	ENSDART00000113148	ENSDARG00000079939	jmjd1cb	protein_coding	8751	8501	0	24	False
TU10639	chr12	8544222	8634782	-	26	8770	G5697	TSS7735	annotated	protein_coding	exonic_overlap	same_strand	NA	NA	ENSDART00000113148	ENSDARG00000079939	jmjd1cb	protein_coding	8751	8063	0	24	False
TU1064	chr1	18493564	18502617	-	6	3152	G555	TSS759	annotated	protein_coding	exonic_overlap	same_strand	NA	NA	ENSDART00000165959	ENSDARG00000019945	ptprdb	protein_coding	4571	1260	0	5	False
TU10640	chr12	8544222	8553637	-	5	1393	G5697	TSS7736	annotated	protein_coding	exonic_overlap	same_strand	NA	NA	ENSDART00000113148	ENSDARG00000079939	jmjd1cb	protein_coding	8751	1351	0	4	False
TU10641	chr12	8544222	8589707	-	19	7223	G5697	TSS7737	annotated	protein_coding	exonic_overlap	same_strand	NA	NA	ENSDART00000113148	ENSDARG00000079939	jmjd1cb	protein_coding	8751	7222	0	18	False
TU10642	chr12	8663226	8665373	-	2	2024	G5698	TSS7738	annotated	lncrna	intragenic	intronic_same_strand	NA	NA	ENSDART00000113148	ENSDARG00000079939	jmjd1cb	lincRNA	8751	0	0	0	False
TU10643	chr12	7606679	7669369	-	20	4594	G5699	TSS7739	annotated	protein_coding	exonic_overlap	same_strand	NA	NA	ENSDART00000088100	ENSDARG00000077582	ank3b	protein_coding	6464	3041	0	15	False
TU10644	chr12	9582069	9662777	-	45	6878	G5700	TSS7749	annotated	protein_coding	exonic_overlap	same_strand	NA	NA	ENSDART00000161063	ENSDARG00000099742	heatr1	protein_coding	6867	6863	0	44	True
TU10645	chr12	7606679	7772820	-	42	6969	G5699	TSS7740	annotated	protein_coding	exonic_overlap	same_strand	NA	NA	ENSDART00000088100	ENSDARG00000077582	ank3b	protein_coding	6464	5538	0	36	False
TU10646	chr12	10078064	10091668	+	8	5694	G5701	TSS7751	annotated	protein_coding	exonic_overlap	same_strand	NA	NA	ENSDART00000152369	ENSDARG00000079131	si:dkeyp-118b1.2	protein_coding	1904	1904	0	7	True
TU10647	chr12	9582069	9662777	-	45	6881	G5700	TSS7749	annotated	protein_coding	exonic_overlap	same_strand	NA	NA	ENSDART00000161063	ENSDARG00000099742	heatr1	protein_coding	6867	6863	0	43	False
TU10648	chr12	10078064	10091668	+	8	5730	G5701	TSS7751	annotated	protein_coding	exonic_overlap	same_strand	NA	NA	ENSDART00000152369	ENSDARG00000079131	si:dkeyp-118b1.2	protein_coding	1904	1904	0	6	False
TU10649	chr12	7606679	7951322	-	43	6963	G5699	TSS7741	annotated	protein_coding	exonic_overlap	same_strand	NA	NA	ENSDART00000088100	ENSDARG00000077582	ank3b	protein_coding	6464	5562	0	38	False
TU1065	chr1	18502063	18502617	-	2	365	G555	TSS759	annotated	protein_coding	exonic_overlap	same_strand	NA	NA	ENSDART00000165959	ENSDARG00000019945	ptprdb	protein_coding	4571	123	0	1	False
TU10650	chr12	10078064	10091668	+	7	6010	G5701	TSS7751	annotated	protein_coding	exonic_overlap	same_strand	NA	NA	ENSDART00000152369	ENSDARG00000079131	si:dkeyp-118b1.2	protein_coding	1904	1904	0	6	False
TU10651	chr12	10078064	10078452	+	1	388	G5701	TSS7751	annotated	protein_coding	exonic_overlap	same_strand	NA	NA	ENSDART00000152369	ENSDARG00000079131	si:dkeyp-118b1.2	protein_coding	1904	197	0	0	False
TU10652	chr12	9582069	9607752	-	16	2752	G5700	TSS7750	annotated	protein_coding	exonic_overlap	same_strand	NA	NA	ENSDART00000161063	ENSDARG00000099742	heatr1	protein_coding	6867	2750	0	15	False
TU10653	chr12	7606679	7951322	-	42	6939	G5699	TSS7741	annotated	protein_coding	exonic_overlap	same_strand	NA	NA	ENSDART00000088100	ENSDARG00000077582	ank3b	protein_coding	6464	5538	0	36	False
TU10654	chr12	9639623	9662777	-	14	1862	G5700	TSS7749	annotated	protein_coding	exonic_overlap	same_strand	NA	NA	ENSDART00000161063	ENSDARG00000099742	heatr1	protein_coding	6867	1754	0	12	False
TU10655	chr12	9627331	9628597	-	2	1171	G5702	TSS7752	annotated	lncrna	intragenic	intronic_same_strand	NA	NA	ENSDART00000161063	ENSDARG00000099742	heatr1	lincRNA	6867	0	0	0	False
TU10656	chr12	7606679	7790751	-	45	7663	G5699	TSS7742	annotated	protein_coding	exonic_overlap	same_strand	NA	NA	ENSDART00000088100	ENSDARG00000077582	ank3b	protein_coding	6464	5685	0	37	False
TU10657	chr12	7606679	7820302	-	44	7393	G5699	TSS7743	annotated	protein_coding	exonic_overlap	same_strand	NA	NA	ENSDART00000088100	ENSDARG00000077582	ank3b	protein_coding	6464	5589	0	40	False
TU10658	chr12	7606679	7902856	-	45	12354	G5699	TSS7744	annotated	protein_coding	exonic_overlap	same_strand	NA	NA	ENSDART00000088100	ENSDARG00000077582	ank3b	protein_coding	6464	5161	0	33	False
TU10659	chr12	7606679	7737624	-	32	5854	G5699	TSS7745	annotated	protein_coding	exonic_overlap	same_strand	NA	NA	ENSDART00000088100	ENSDARG00000077582	ank3b	protein_coding	6464	4395	0	27	False
TU1066	chr1	18486124	18489317	-	3	252	G556	TSS760	annotated	protein_coding	exonic_overlap	same_strand	NA	NA	ENSDART00000162949	ENSDARG00000019945	ptprdb	protein_coding	5805	252	0	2	False
TU10660	chr12	7606679	7820302	-	44	12496	G5699	TSS7743	annotated	protein_coding	exonic_overlap	same_strand	NA	NA	ENSDART00000088100	ENSDARG00000077582	ank3b	protein_coding	6464	4887	0	33	False
TU10661	chr12	7902286	7902856	-	1	570	G5699	TSS7744	annotated	protein_coding	exonic_overlap	same_strand	NA	NA	ENSDART00000088100	ENSDARG00000077582	ank3b	protein_coding	6464	337	0	0	False
TU10662	chr12	7606679	7771868	-	45	13314	G5699	TSS7746	annotated	protein_coding	exonic_overlap	same_strand	NA	NA	ENSDART00000088100	ENSDARG00000077582	ank3b	protein_coding	6464	4914	0	34	False
TU10663	chr12	7606679	7790751	-	45	7714	G5699	TSS7742	annotated	protein_coding	exonic_overlap	same_strand	NA	NA	ENSDART00000088100	ENSDARG00000077582	ank3b	protein_coding	6464	5685	0	37	False
TU10664	chr12	7606679	7669369	-	22	4705	G5699	TSS7739	annotated	protein_coding	exonic_overlap	same_strand	NA	NA	ENSDART00000088100	ENSDARG00000077582	ank3b	protein_coding	6464	3152	0	18	False
TU10665	chr12	7606679	7902856	-	46	7488	G5699	TSS7744	annotated	protein_coding	exonic_overlap	same_strand	NA	NA	ENSDART00000088100	ENSDARG00000077582	ank3b	protein_coding	6464	6058	0	39	False
TU10666	chr12	7606679	7669369	-	24	4867	G5699	TSS7739	annotated	protein_coding	exonic_overlap	same_strand	NA	NA	ENSDART00000088100	ENSDARG00000077582	ank3b	protein_coding	6464	3227	0	17	False
TU10667	chr12	7606679	7902856	-	45	7404	G5699	TSS7744	annotated	protein_coding	exonic_overlap	same_strand	NA	NA	ENSDART00000088100	ENSDARG00000077582	ank3b	protein_coding	6464	6061	0	40	False
TU10668	chr12	7606679	7772820	-	41	12189	G5699	TSS7740	annotated	protein_coding	exonic_overlap	same_strand	NA	NA	ENSDART00000088100	ENSDARG00000077582	ank3b	protein_coding	6464	4796	0	32	False
TU10669	chr12	7606679	7618583	-	4	2975	G5699	TSS7747	annotated	protein_coding	exonic_overlap	same_strand	NA	NA	ENSDART00000088100	ENSDARG00000077582	ank3b	protein_coding	6464	899	0	1	False
TU1067	chr1	18725443	18738573	-	13	2086	G557	TSS761	annotated	protein_coding	exonic_overlap	same_strand	NA	NA	ENSDART00000089025	ENSDARG00000061981	lap3	protein_coding	2087	2086	0	12	True
TU10670	chr12	7606679	7790751	-	43	12577	G5699	TSS7742	annotated	protein_coding	exonic_overlap	same_strand	NA	NA	ENSDART00000088100	ENSDARG00000077582	ank3b	protein_coding	6464	4839	0	34	False
TU10671	chr12	7606679	7790751	-	43	12864	G5699	TSS7742	annotated	protein_coding	exonic_overlap	same_strand	NA	NA	ENSDART00000088100	ENSDARG00000077582	ank3b	protein_coding	6464	5420	0	34	False
TU10672	chr12	7606679	7761731	-	38	6585	G5699	TSS7748	annotated	protein_coding	exonic_overlap	same_strand	NA	NA	ENSDART00000088100	ENSDARG00000077582	ank3b	protein_coding	6464	5178	0	30	False
TU10673	chr12	7606679	7618583	-	6	3197	G5699	TSS7747	annotated	protein_coding	exonic_overlap	same_strand	NA	NA	ENSDART00000088100	ENSDARG00000077582	ank3b	protein_coding	6464	1121	0	3	False
TU10674	chr12	7703801	7705266	-	1	1465	G5703	TSS7753	annotated	lncrna	intragenic	intronic_same_strand	NA	NA	ENSDART00000088100	ENSDARG00000077582	ank3b	lincRNA	6464	0	0	0	False
TU10675	chr12	7715660	7717143	-	1	1483	G5704	TSS7754	annotated	lncrna	intragenic	intronic_same_strand	NA	NA	ENSDART00000088100	ENSDARG00000077582	ank3b	lincRNA	6464	0	0	0	False
TU10676	chr12	10124098	10137666	+	13	1473	G5705	TSS7755	annotated	protein_coding	exonic_overlap	same_strand	NA	NA	ENSDART00000106191	ENSDARG00000015315	psmc5	protein_coding	1414	1414	0	11	False
TU10677	chr12	10266563	10277206	-	4	680	G5706	TSS7756	annotated	protein_coding	exonic_overlap	same_strand	NA	NA	ENSDART00000152680	ENSDARG00000035832	pyyb	protein_coding	642	642	0	3	True
TU10678	chr12	10016001	10062766	+	18	3032	G5707	TSS7757	annotated	protein_coding	exonic_overlap	same_strand	NA	NA	ENSDART00000172205	ENSDARG00000024560	slc4a1b	protein_coding	3127	3028	0	17	True
TU10679	chr12	10025127	10062766	+	15	2848	G5707	TSS7758	annotated	protein_coding	exonic_overlap	same_strand	NA	NA	ENSDART00000172205	ENSDARG00000024560	slc4a1b	protein_coding	3127	2750	0	14	False
TU1068	chr1	18974981	18981025	-	3	958	G558	TSS762	annotated	protein_coding	exonic_overlap	same_strand	NA	NA	ENSDART00000148219	ENSDARG00000094729	apela	protein_coding	867	867	0	2	True
TU10680	chr12	10025127	10051902	+	9	1645	G5707	TSS7758	annotated	protein_coding	exonic_overlap	same_strand	NA	NA	ENSDART00000148689	ENSDARG00000024560	slc4a1b	protein_coding	758	740	0	4	False
TU10681	chr12	10016001	10017737	+	2	251	G5707	TSS7757	annotated	protein_coding	exonic_overlap	same_strand	NA	NA	ENSDART00000078497	ENSDARG00000024560	slc4a1b	protein_coding	2938	94	0	1	False
TU10682	chr12	10299850	10314149	-	3	1745	G5708	TSS7759	annotated	protein_coding	exonic_overlap	same_strand	NA	NA	ENSDART00000079945	ENSDARG00000057321	tut1	protein_coding	2774	1745	0	1	False
TU10683	chr12	9911894	10001176	-	6	2221	G5709	TSS7760	annotated	protein_coding	exonic_overlap	same_strand	NA	NA	ENSDART00000152250	ENSDARG00000089223	ngfrb	protein_coding	1974	1869	0	4	False
TU10684	chr12	9903227	9917775	-	4	1587	G5709	TSS7761	annotated	protein_coding	exonic_overlap	same_strand	NA	NA	ENSDART00000152250	ENSDARG00000089223	ngfrb	protein_coding	1974	1101	0	2	False
TU10685	chr12	9903227	10025699	-	8	2563	G5709	TSS7762	annotated	mixed_read_through	exonic_overlap	read_through	NA	NA	ENSDART00000153397,ENSDART00000152250	ENSDARG00000096679,ENSDARG00000089223	ngfrb,BX928755.1	antisense_RNA,protein_coding	1213,1974	2133	0	4	False
TU10686	chr12	10315518	10328126	-	17	2268	G5710	TSS7763	annotated	protein_coding	exonic_overlap	same_strand	NA	NA	ENSDART00000007335	ENSDARG00000071694	ndc80	protein_coding	2310	2268	0	15	False
TU10687	chr12	10329910	10343272	-	16	6883	G5711	TSS7764	annotated	protein_coding	exonic_overlap	same_strand	NA	NA	ENSDART00000152788	ENSDARG00000091150	mki67	protein_coding	8187	6883	0	15	True
TU10688	chr12	10373340	10384098	-	3	2729	G5712	TSS7765	annotated	protein_coding	exonic_overlap	same_strand	NA	NA	ENSDART00000052004	ENSDARG00000035837	zgc:153595	protein_coding	1918	1904	0	2	True
TU10689	chr12	10383404	10384098	-	1	694	G5712	TSS7765	annotated	protein_coding	exonic_overlap	same_strand	NA	NA	ENSDART00000052004	ENSDARG00000035837	zgc:153595	protein_coding	1918	678	0	0	False
TU1069	chr1	18170156	18244033	+	13	6090	G559	TSS763	annotated	protein_coding	exonic_overlap	same_strand	NA	NA	ENSDART00000139241	ENSDARG00000062055	rnf38	protein_coding	2825	2791	0	12	True
TU10690	chr12	10399820	10401609	+	2	739	G5713	TSS7766	annotated	lncrna	intragenic	intronic_opp_strand	NA	NA	ENSDART00000149582	ENSDARG00000071691	uqcrc2b	lincRNA	661	0	0	0	False
TU10691	chr12	10096524	10122844	+	13	2860	G5714	TSS7767	annotated	protein_coding	exonic_overlap	same_strand	NA	NA	ENSDART00000127343	ENSDARG00000088877	smarcd2	protein_coding	3116	2860	0	12	True
TU10692	chr12	10405967	10409335	+	3	735	G5715	TSS7768	annotated	protein_coding	exonic_overlap	same_strand	NA	NA	ENSDART00000029133	ENSDARG00000023299	snu13b	protein_coding	761	735	0	2	True
TU10693	chr12	9842864	9846510	+	4	1215	G5716	TSS7769	annotated	protein_coding	exonic_overlap	same_strand	NA	NA	ENSDART00000055019	ENSDARG00000056108	ndufa4	protein_coding	1403	1188	0	3	True
TU10694	chr12	9811609	9838227	+	7	2030	G5717	TSS7770	annotated	protein_coding	exonic_overlap	same_strand	NA	NA	ENSDART00000110458	ENSDARG00000079252	fam117ab	protein_coding	2156	2007	0	4	False
TU10695	chr12	9811609	9816703	+	2	647	G5717	TSS7770	annotated	protein_coding	exonic_overlap	same_strand	NA	NA	ENSDART00000110458	ENSDARG00000079252	fam117ab	protein_coding	2156	491	0	1	False
TU10696	chr12	9817750	9819041	+	1	1291	G5718	TSS7771	annotated	lncrna	intragenic	intronic_same_strand	NA	NA	ENSDART00000110458	ENSDARG00000079252	fam117ab	lincRNA	2156	0	0	0	False
TU10697	chr12	9821276	9821609	+	1	333	G5719	TSS7772	annotated	lncrna	intragenic	intronic_same_strand	NA	NA	ENSDART00000110458	ENSDARG00000079252	fam117ab	lincRNA	2156	0	0	0	False
TU10698	chr12	10386814	10403807	-	14	1686	G5720	TSS7773	annotated	protein_coding	exonic_overlap	same_strand	NA	NA	ENSDART00000014379	ENSDARG00000071691	uqcrc2b	protein_coding	1679	1668	0	13	True
TU10699	chr12	10344113	10372139	-	19	3096	G5721	TSS7774	annotated	protein_coding	exonic_overlap	same_strand	NA	NA	ENSDART00000149521	ENSDARG00000035835	eef2k	protein_coding	2501	2501	0	18	True
TU107	chr1	631348	661643	-	11	1687	G62	TSS81	annotated	protein_coding	exonic_overlap	same_strand	NA	NA	ENSDART00000166786	ENSDARG00000104279	appa	protein_coding	2223	1550	0	10	False
TU1070	chr1	18170156	18244033	+	12	7075	G559	TSS763	annotated	protein_coding	exonic_overlap	same_strand	NA	NA	ENSDART00000139241	ENSDARG00000062055	rnf38	protein_coding	2825	2791	0	11	False
TU10700	chr12	10344113	10372139	-	19	3093	G5721	TSS7774	annotated	protein_coding	exonic_overlap	same_strand	NA	NA	ENSDART00000149521	ENSDARG00000035835	eef2k	protein_coding	2501	2498	0	17	False
TU10701	chr12	9823427	9823663	+	1	236	G5722	TSS7775	annotated	lncrna	intragenic	intronic_same_strand	NA	NA	ENSDART00000110458	ENSDARG00000079252	fam117ab	misc_RNA	2156	0	0	0	False
TU10702	chr12	10344113	10372139	-	17	2982	G5721	TSS7774	annotated	protein_coding	exonic_overlap	same_strand	NA	NA	ENSDART00000052001	ENSDARG00000035835	eef2k	protein_coding	2970	2970	0	16	True
TU10703	chr12	10344113	10372139	-	17	2979	G5721	TSS7774	annotated	protein_coding	exonic_overlap	same_strand	NA	NA	ENSDART00000052001	ENSDARG00000035835	eef2k	protein_coding	2970	2967	0	15	False
TU10704	chr12	10410323	10426197	+	8	3015	G5723	TSS7776	annotated	protein_coding	exonic_overlap	same_strand	NA	NA	ENSDART00000152824	ENSDARG00000062817	crym	protein_coding	1419	1419	0	7	True
TU10705	chr12	10410323	10418419	+	5	1649	G5723	TSS7776	annotated	protein_coding	exonic_overlap	same_strand	NA	NA	ENSDART00000152824	ENSDARG00000062817	crym	protein_coding	1419	711	0	4	False
TU10706	chr12	10410323	10426197	+	5	2666	G5723	TSS7776	annotated	protein_coding	exonic_overlap	same_strand	NA	NA	ENSDART00000152824	ENSDARG00000062817	crym	protein_coding	1419	1070	0	3	False
TU10707	chr12	10410323	10418419	+	3	1484	G5723	TSS7776	annotated	protein_coding	exonic_overlap	same_strand	NA	NA	ENSDART00000152254	ENSDARG00000062817	crym	protein_coding	505	346	0	1	False
TU10708	chr12	10588634	10589729	+	1	1095	G5724	TSS7777	unannotated	lncrna	intergenic	intergenic	NA	NA	NA	NA	NA	NA	NA	NA	NA	NA	NA
TU10709	chr12	10561749	10573120	+	2	2475	G5725	TSS7778	annotated	protein_coding	exonic_overlap	same_strand	NA	NA	ENSDART00000152538	ENSDARG00000079371	lrrc3ca	protein_coding	1282	1282	0	1	True
TU1071	chr1	18228459	18244033	+	8	6211	G559	TSS764	annotated	protein_coding	exonic_overlap	same_strand	NA	NA	ENSDART00000139241	ENSDARG00000062055	rnf38	protein_coding	2825	1833	0	7	False
TU10710	chr12	10561749	10577865	+	3	1842	G5725	TSS7778	annotated	protein_coding	exonic_overlap	same_strand	NA	NA	ENSDART00000152538	ENSDARG00000079371	lrrc3ca	protein_coding	1282	1282	0	1	False
TU10711	chr12	10427054	10438544	-	6	1828	G5726	TSS7779	annotated	protein_coding	exonic_overlap	same_strand	NA	NA	ENSDART00000106172	ENSDARG00000074849	rac1a	protein_coding	1893	1828	0	4	False
TU10712	chr12	10593451	10600931	+	5	2774	G5727	TSS7780	annotated	protein_coding	exonic_overlap	same_strand	NA	NA	ENSDART00000161455	ENSDARG00000102211	csf3a	protein_coding	2744	2680	0	3	False
TU10713	chr12	10598308	10600931	+	1	2623	G5727	TSS7781	annotated	protein_coding	exonic_overlap	same_strand	NA	NA	ENSDART00000161455	ENSDARG00000102211	csf3a	protein_coding	2744	2223	0	0	False
TU10714	chr12	10595839	10600171	-	2	929	G5728	TSS7782	annotated	lncrna	intragenic	opp_strand	NA	NA	ENSDART00000161455	ENSDARG00000102211	csf3a	lincRNA	2744	0	929	0	False
TU10715	chr12	10440445	10471146	-	19	3196	G5729	TSS7783	annotated	protein_coding	exonic_overlap	same_strand	NA	NA	ENSDART00000124562	ENSDARG00000077178	zgc:152977	protein_coding	3024	2625	0	16	False
TU10716	chr12	10440445	10475078	-	19	3174	G5729	TSS7784	annotated	protein_coding	exonic_overlap	same_strand	NA	NA	ENSDART00000124562	ENSDARG00000077178	zgc:152977	protein_coding	3024	2787	0	17	False
TU10717	chr12	10440445	10450825	-	6	2361	G5729	TSS7785	annotated	protein_coding	exonic_overlap	same_strand	NA	NA	ENSDART00000124562	ENSDARG00000077178	zgc:152977	protein_coding	3024	1112	0	5	False
TU10718	chr12	10453398	10474611	-	14	2859	G5729	TSS7786	annotated	protein_coding	exonic_overlap	same_strand	NA	NA	ENSDART00000106163	ENSDARG00000077178	zgc:152977	protein_coding	2006	1739	0	11	False
TU10719	chr12	10453398	10474611	-	13	2727	G5729	TSS7786	annotated	protein_coding	exonic_overlap	same_strand	NA	NA	ENSDART00000106163	ENSDARG00000077178	zgc:152977	protein_coding	2006	1607	0	10	False
TU1072	chr1	18170156	18201738	+	3	765	G559	TSS763	annotated	protein_coding	exonic_overlap	same_strand	NA	NA	ENSDART00000139241	ENSDARG00000062055	rnf38	protein_coding	2825	764	0	2	False
TU10720	chr12	10464146	10475078	-	7	1036	G5729	TSS7784	annotated	protein_coding	exonic_overlap	same_strand	NA	NA	ENSDART00000152806	ENSDARG00000077178	zgc:152977	protein_coding	769	605	0	3	False
TU10721	chr12	9743679	9752631	-	6	2908	G5730	TSS7787	annotated	protein_coding	exonic_overlap	same_strand	NA	NA	ENSDART00000027321	ENSDARG00000005382	prdm9	protein_coding	2918	2907	0	5	True
TU10722	chr12	9779555	9802976	+	11	2788	G5731	TSS7788	annotated	protein_coding	exonic_overlap	same_strand	NA	NA	ENSDART00000123712	ENSDARG00000002546	rundc3ab	protein_coding	2723	2723	0	10	True
TU10723	chr12	9779555	9802976	+	12	2605	G5731	TSS7788	annotated	protein_coding	exonic_overlap	same_strand	NA	NA	ENSDART00000137081	ENSDARG00000002546	rundc3ab	protein_coding	2564	2564	0	11	True
TU10724	chr12	9791336	9802976	+	8	1988	G5731	TSS7789	annotated	protein_coding	exonic_overlap	same_strand	NA	NA	ENSDART00000123712	ENSDARG00000002546	rundc3ab	protein_coding	2723	1984	0	7	False
TU10725	chr12	11185011	11189931	+	2	4586	G5732	TSS7790	unannotated	lncrna	intergenic	intergenic	NA	NA	NA	NA	NA	NA	NA	NA	NA	NA	NA
TU10726	chr12	11164010	11180750	+	2	999	G5733	TSS7791	unannotated	lncrna	intergenic	intergenic	NA	NA	NA	NA	NA	NA	NA	NA	NA	NA	NA
TU10727	chr12	11164010	11183690	+	3	3761	G5733	TSS7791	unannotated	lncrna	intergenic	intergenic	NA	NA	NA	NA	NA	NA	NA	NA	NA	NA	NA
TU10728	chr12	11205306	11220065	-	2	3912	G5734	TSS7792	annotated	protein_coding	exonic_overlap	same_strand	NA	NA	ENSDART00000149229	ENSDARG00000095891	si:ch73-30l9.1	protein_coding	2644	2608	0	1	True
TU10729	chr12	11042485	11119000	+	8	2545	G5735	TSS7793	annotated	protein_coding	exonic_overlap	same_strand	NA	NA	ENSDART00000079336	ENSDARG00000056783	raraa	protein_coding	2492	2479	0	7	True
TU1073	chr1	19015354	19059102	+	5	891	G560	TSS765	annotated	protein_coding	exonic_overlap	same_strand	NA	NA	ENSDART00000131206	ENSDARG00000037487	march1	protein_coding	992	553	0	4	False
TU10730	chr12	10794694	11119000	+	10	2600	G5735	TSS7794	annotated	protein_coding	exonic_overlap	same_strand	NA	NA	ENSDART00000166796	ENSDARG00000056783	raraa	protein_coding	2817	2600	0	9	True
TU10731	chr12	11113157	11119000	+	3	1156	G5735	TSS7795	annotated	protein_coding	exonic_overlap	same_strand	NA	NA	ENSDART00000079336	ENSDARG00000056783	raraa	protein_coding	2492	1087	0	2	False
TU10732	chr12	10605387	10636608	-	24	3229	G5736	TSS7796	annotated	protein_coding	exonic_overlap	same_strand	NA	NA	ENSDART00000157919	ENSDARG00000099431	med24	protein_coding	3922	3229	0	21	False
TU10733	chr12	10812068	10812275	+	1	207	G5737	TSS7797	annotated	lncrna	intragenic	intronic_same_strand	NA	NA	ENSDART00000166796	ENSDARG00000056783	raraa	misc_RNA	2817	0	0	0	False
TU10734	chr12	11224548	11268423	-	9	1822	G5738	TSS7798	annotated	protein_coding	exonic_overlap	same_strand	NA	NA	ENSDART00000036989	ENSDARG00000024398	get4	protein_coding	1760	1720	0	8	True
TU10735	chr12	10917947	10919994	+	3	1386	G5739	TSS7799	annotated	lncrna	intragenic	intronic_same_strand	NA	NA	ENSDART00000167090	ENSDARG00000056783	raraa	lincRNA	638	0	0	0	False
TU10736	chr12	10917098	10919994	+	4	1520	G5739	TSS7800	annotated	lncrna	intragenic	intronic_same_strand	NA	NA	ENSDART00000167090	ENSDARG00000056783	raraa	lincRNA	638	0	0	0	False
TU10737	chr12	11052452	11053122	-	2	610	G5740	TSS7801	annotated	lncrna	intragenic	intronic_opp_strand	NA	NA	ENSDART00000167090	ENSDARG00000056783	raraa	lincRNA	638	0	0	0	False
TU10738	chr12	10479626	10529506	-	53	6832	G5741	TSS7802	annotated	protein_coding	exonic_overlap	same_strand	NA	NA	ENSDART00000144283	ENSDARG00000006112	myof	protein_coding	6668	6668	0	52	True
TU10739	chr12	11277541	11311632	-	21	2909	G5742	TSS7803	annotated	protein_coding	exonic_overlap	same_strand	NA	NA	ENSDART00000079645	ENSDARG00000057138	zgc:174164	protein_coding	2959	2869	0	19	False
TU1074	chr1	19015354	19063346	+	6	1132	G560	TSS765	annotated	protein_coding	exonic_overlap	same_strand	NA	NA	ENSDART00000131206	ENSDARG00000037487	march1	protein_coding	992	916	0	5	True
TU10740	chr12	10189547	10190001	+	1	454	G5743	TSS7807	annotated	lncrna	intragenic	intronic_opp_strand	NA	NA	ENSDART00000126428	ENSDARG00000010957	mpp2b	lincRNA	2766	0	0	0	False
TU10741	chr12	11277541	11304280	-	16	2426	G5742	TSS7804	annotated	protein_coding	exonic_overlap	same_strand	NA	NA	ENSDART00000079645	ENSDARG00000057138	zgc:174164	protein_coding	2959	2421	0	14	False
TU10742	chr12	11277541	11303425	-	14	2251	G5742	TSS7805	annotated	protein_coding	exonic_overlap	same_strand	NA	NA	ENSDART00000079645	ENSDARG00000057138	zgc:174164	protein_coding	2959	2174	0	12	False
TU10743	chr12	11277541	11303120	-	13	2107	G5742	TSS7806	annotated	protein_coding	exonic_overlap	same_strand	NA	NA	ENSDART00000079645	ENSDARG00000057138	zgc:174164	protein_coding	2959	2102	0	11	False
TU10744	chr12	10668397	10701409	+	35	5086	G5744	TSS7808	annotated	protein_coding	exonic_overlap	same_strand	NA	NA	ENSDART00000164246	ENSDARG00000024488	top2a	protein_coding	7799	5086	0	34	True
TU10745	chr12	11314347	11332644	+	6	2000	G5745	TSS7809	annotated	protein_coding	exonic_overlap	same_strand	NA	NA	ENSDART00000129495	ENSDARG00000089828	si:rp71-19m20.1	protein_coding	2365	2000	0	5	True
TU10746	chr12	11461720	11464148	+	5	947	G5746	TSS7810	annotated	lncrna	intragenic	intronic_opp_strand	NA	NA	ENSDART00000169975	ENSDARG00000094504	plekha1b	lincRNA	2120	0	0	0	False
TU10747	chr12	11461211	11463326	+	4	705	G5746	TSS7811	annotated	lncrna	intragenic	intronic_opp_strand	NA	NA	ENSDART00000169975	ENSDARG00000094504	plekha1b	lincRNA	2120	0	0	0	False
TU10748	chr12	10161287	10262324	-	13	2905	G5747	TSS7812	annotated	protein_coding	exonic_overlap	same_strand	NA	NA	ENSDART00000170078	ENSDARG00000010957	mpp2b	protein_coding	2978	2905	0	12	True
TU10749	chr12	11350499	11419324	-	9	3698	G5748	TSS7813	annotated	protein_coding	exonic_overlap	same_strand	NA	NA	ENSDART00000012318	ENSDARG00000014907	htra1b	protein_coding	3775	3696	0	8	True
TU1075	chr1	18995423	19050020	+	5	998	G560	TSS766	annotated	protein_coding	exonic_overlap	same_strand	NA	NA	ENSDART00000054581	ENSDARG00000037487	march1	protein_coding	1302	731	0	2	False
TU10750	chr12	10237376	10262324	-	2	543	G5747	TSS7812	annotated	protein_coding	exonic_overlap	same_strand	NA	NA	ENSDART00000170078	ENSDARG00000010957	mpp2b	protein_coding	2978	473	0	1	False
TU10751	chr12	11885780	11888645	-	4	1239	G5749	TSS7814	unannotated	lncrna	intergenic	intergenic	NA	NA	NA	NA	NA	NA	NA	NA	NA	NA	NA
TU10752	chr12	11562641	11611387	-	18	2565	G5750	TSS7815	annotated	protein_coding	exonic_overlap	same_strand	NA	NA	ENSDART00000036226	ENSDARG00000027710	btbd16	protein_coding	4362	1882	0	17	False
TU10753	chr12	11557477	11611387	-	19	3038	G5750	TSS7815	annotated	protein_coding	exonic_overlap	same_strand	NA	NA	ENSDART00000036226	ENSDARG00000027710	btbd16	protein_coding	4362	3015	0	18	True
TU10754	chr12	11566538	11611387	-	18	1887	G5750	TSS7815	annotated	protein_coding	exonic_overlap	same_strand	NA	NA	ENSDART00000036226	ENSDARG00000027710	btbd16	protein_coding	4362	1778	0	16	False
TU10755	chr12	11563839	11611387	-	18	1840	G5750	TSS7815	annotated	protein_coding	exonic_overlap	same_strand	NA	NA	ENSDART00000036226	ENSDARG00000027710	btbd16	protein_coding	4362	1778	0	16	False
TU10756	chr12	12003408	12006686	-	3	1909	G5751	TSS7816	unannotated	lncrna	intergenic	intergenic	NA	NA	NA	NA	NA	NA	NA	NA	NA	NA	NA
TU10757	chr12	12074065	12083385	+	2	2523	G5752	TSS7817	annotated	protein_coding	exonic_overlap	same_strand	NA	NA	ENSDART00000152431	ENSDARG00000044161	grid1b	protein_coding	4138	494	0	1	False
TU10758	chr12	11129536	11160551	+	30	3206	G5753	TSS7818	annotated	protein_coding	exonic_overlap	same_strand	NA	NA	ENSDART00000052537	ENSDARG00000020041	zgc:163107	protein_coding	3098	3098	0	29	True
TU10759	chr12	12019457	12021319	-	3	365	G5754	TSS7819	unannotated	lncrna	intergenic	intergenic	NA	NA	NA	NA	NA	NA	NA	NA	NA	NA	NA
TU1076	chr1	19015354	19050020	+	4	1040	G560	TSS765	annotated	protein_coding	exonic_overlap	same_strand	NA	NA	ENSDART00000054581	ENSDARG00000037487	march1	protein_coding	1302	731	0	2	False
TU10760	chr12	12019457	12021640	-	4	561	G5754	TSS7820	unannotated	lncrna	intergenic	intergenic	NA	NA	NA	NA	NA	NA	NA	NA	NA	NA	NA
TU10761	chr12	12019457	12019923	-	2	305	G5754	TSS7821	unannotated	lncrna	intergenic	intergenic	NA	NA	NA	NA	NA	NA	NA	NA	NA	NA	NA
TU10762	chr12	10640717	10668303	-	10	1534	G5755	TSS7822	annotated	protein_coding	exonic_overlap	same_strand	NA	NA	ENSDART00000164038	ENSDARG00000101171	ENSDARG00000101171	protein_coding	1432	1334	0	8	False
TU10763	chr12	12098741	12099205	+	2	228	G5756	TSS7825	annotated	lncrna	intragenic	intronic_same_strand	NA	NA	ENSDART00000152431	ENSDARG00000044161	grid1b	misc_RNA	4138	0	0	0	False
TU10764	chr12	10640717	10667705	-	9	1529	G5755	TSS7823	annotated	protein_coding	exonic_overlap	same_strand	NA	NA	ENSDART00000164038	ENSDARG00000101171	ENSDARG00000101171	protein_coding	1432	1432	0	8	True
TU10765	chr12	10640717	10668303	-	11	1561	G5755	TSS7822	annotated	protein_coding	exonic_overlap	same_strand	NA	NA	ENSDART00000164038	ENSDARG00000101171	ENSDARG00000101171	protein_coding	1432	1334	0	8	False
TU10766	chr12	10640717	10667705	-	10	1431	G5755	TSS7823	annotated	protein_coding	exonic_overlap	same_strand	NA	NA	ENSDART00000164038	ENSDARG00000101171	ENSDARG00000101171	protein_coding	1432	1334	0	8	False
TU10767	chr12	10640717	10668303	-	11	1548	G5755	TSS7822	annotated	protein_coding	exonic_overlap	same_strand	NA	NA	ENSDART00000164038	ENSDARG00000101171	ENSDARG00000101171	protein_coding	1432	1334	0	7	False
TU10768	chr12	10640717	10668303	-	11	1577	G5755	TSS7822	annotated	protein_coding	exonic_overlap	same_strand	NA	NA	ENSDART00000164038	ENSDARG00000101171	ENSDARG00000101171	protein_coding	1432	1334	0	7	False
TU10769	chr12	12161669	12173971	+	2	346	G5757	TSS7826	annotated	lncrna	intragenic	intronic_same_strand	NA	NA	ENSDART00000152431	ENSDARG00000044161	grid1b	lincRNA	4138	0	0	0	False
TU1077	chr1	18740073	18775768	+	21	5542	G561	TSS767	annotated	protein_coding	exonic_overlap	same_strand	NA	NA	ENSDART00000133959	ENSDARG00000003631	clockb	protein_coding	3297	3290	0	20	True
TU10770	chr12	11155978	11161789	-	2	504	G5758	TSS7827	annotated	lncrna	intragenic	interleaving_opp_strand	NA	NA	ENSDART00000052537	ENSDARG00000020041	zgc:163107	lincRNA	3098	0	0	0	False
TU10771	chr12	10640717	10652131	-	7	1345	G5755	TSS7824	annotated	protein_coding	exonic_overlap	same_strand	NA	NA	ENSDART00000164038	ENSDARG00000101171	ENSDARG00000101171	protein_coding	1432	1022	0	5	False
TU10772	chr12	12464623	12464908	+	1	285	G5759	TSS7828	annotated	protein_coding	exonic_overlap	same_strand	NA	NA	ENSDART00000152431	ENSDARG00000044161	grid1b	protein_coding	4138	285	0	0	False
TU10773	chr12	12172198	12180294	+	2	280	G5760	TSS7829	annotated	lncrna	intragenic	intronic_same_strand	NA	NA	ENSDART00000152431	ENSDARG00000044161	grid1b	lincRNA	4138	0	0	0	False
TU10774	chr12	12455368	12458237	-	6	1058	G5761	TSS7830	annotated	lncrna	intragenic	intronic_opp_strand	NA	NA	ENSDART00000152431	ENSDARG00000044161	grid1b	lincRNA	4138	0	0	0	False
TU10775	chr12	12457663	12458237	-	2	253	G5761	TSS7830	annotated	lncrna	intragenic	intronic_opp_strand	NA	NA	ENSDART00000152431	ENSDARG00000044161	grid1b	lincRNA	4138	0	0	0	False
TU10776	chr12	12455368	12456497	-	3	740	G5761	TSS7831	annotated	lncrna	intragenic	intronic_opp_strand	NA	NA	ENSDART00000152431	ENSDARG00000044161	grid1b	lincRNA	4138	0	0	0	False
TU10777	chr12	12172552	12182295	-	2	5655	G5762	TSS7832	annotated	lncrna	intragenic	intronic_opp_strand	NA	NA	ENSDART00000152431	ENSDARG00000044161	grid1b	lincRNA	4138	0	0	0	False
TU10778	chr12	13053432	13067914	+	19	2877	G5763	TSS7833	annotated	protein_coding	exonic_overlap	same_strand	NA	NA	ENSDART00000124799	ENSDARG00000089567	si:ch211-103b1.2	protein_coding	2877	2753	0	17	False
TU10779	chr12	13059326	13067914	+	11	1848	G5763	TSS7834	annotated	protein_coding	exonic_overlap	same_strand	NA	NA	ENSDART00000124799	ENSDARG00000089567	si:ch211-103b1.2	protein_coding	2877	1809	0	10	False
TU1078	chr1	19043545	19045875	+	3	1587	G562	TSS768	annotated	lncrna	intragenic	intronic_same_strand	NA	NA	ENSDART00000131206	ENSDARG00000037487	march1	lincRNA	992	0	0	0	False
TU10780	chr12	12565924	12797741	+	13	5528	G5764	TSS7835	annotated	protein_coding	exonic_overlap	same_strand	NA	NA	ENSDART00000152431	ENSDARG00000044161	grid1b	protein_coding	4138	3220	0	11	False
TU10781	chr12	11611860	11725366	+	7	3683	G5765	TSS7836	annotated	protein_coding	exonic_overlap	same_strand	NA	NA	ENSDART00000150191	ENSDARG00000029768	waplb	protein_coding	5475	3672	0	5	False
TU10782	chr12	11675335	11677845	+	2	584	G5766	TSS7837	annotated	protein_coding	exonic_overlap	same_strand	NA	NA	ENSDART00000150191	ENSDARG00000029768	waplb	protein_coding	5475	258	0	1	False
TU10783	chr12	11714253	11717121	+	1	2868	G5767	TSS7838	annotated	protein_coding	exonic_overlap	same_strand	NA	NA	ENSDART00000150191	ENSDARG00000029768	waplb	protein_coding	5475	205	0	0	False
TU10784	chr12	13167667	13185140	+	7	2211	G5768	TSS7839	annotated	protein_coding	exonic_overlap	same_strand	NA	NA	ENSDART00000092906	ENSDARG00000071566	ppp1cab	protein_coding	2233	2211	0	6	True
TU10785	chr12	12916774	13043145	-	11	3414	G5769	TSS7840	annotated	protein_coding	exonic_overlap	same_strand	NA	NA	ENSDART00000126866	ENSDARG00000091535	ccser2b	protein_coding	3222	2948	0	8	False
TU10786	chr12	13040463	13043145	-	2	2649	G5769	TSS7840	annotated	protein_coding	exonic_overlap	same_strand	NA	NA	ENSDART00000152510	ENSDARG00000091535	ccser2b	protein_coding	3496	276	0	0	False
TU10787	chr12	12938547	13005404	-	8	2243	G5769	TSS7841	annotated	protein_coding	exonic_overlap	same_strand	NA	NA	ENSDART00000126866	ENSDARG00000091535	ccser2b	protein_coding	3222	2219	0	7	False
TU10788	chr12	12963147	13043145	-	7	2484	G5769	TSS7840	annotated	protein_coding	exonic_overlap	same_strand	NA	NA	ENSDART00000152510	ENSDARG00000091535	ccser2b	protein_coding	3496	2220	0	5	False
TU10789	chr12	13150258	13167283	-	13	2046	G5770	TSS7842	annotated	protein_coding	exonic_overlap	same_strand	NA	NA	ENSDART00000077829	ENSDARG00000055477	pelo	protein_coding	2260	1992	0	12	True
TU1079	chr1	19043545	19047140	+	3	2267	G562	TSS768	annotated	lncrna	intragenic	intronic_same_strand	NA	NA	ENSDART00000131206	ENSDARG00000037487	march1	lincRNA	992	0	0	0	False
TU10790	chr12	11454489	11555164	-	12	5368	G5771	TSS7843	annotated	protein_coding	exonic_overlap	same_strand	NA	NA	ENSDART00000138954	ENSDARG00000094504	plekha1b	protein_coding	1390	1390	0	11	True
TU10791	chr12	11454489	11555164	-	13	5439	G5771	TSS7843	annotated	protein_coding	exonic_overlap	same_strand	NA	NA	ENSDART00000169975	ENSDARG00000094504	plekha1b	protein_coding	2120	1468	0	11	False
TU10792	chr12	11454489	11555164	-	12	5657	G5771	TSS7843	annotated	protein_coding	exonic_overlap	same_strand	NA	NA	ENSDART00000138954	ENSDARG00000094504	plekha1b	protein_coding	1390	1390	0	10	False
TU10793	chr12	11489920	11555164	-	8	1617	G5771	TSS7843	annotated	protein_coding	exonic_overlap	same_strand	NA	NA	ENSDART00000138954	ENSDARG00000094504	plekha1b	protein_coding	1390	767	0	7	False
TU10794	chr12	11473360	11555164	-	11	2216	G5771	TSS7843	annotated	protein_coding	exonic_overlap	same_strand	NA	NA	ENSDART00000138954	ENSDARG00000094504	plekha1b	protein_coding	1390	986	0	10	False
TU10795	chr12	11452386	11480539	-	5	7132	G5771	TSS7844	annotated	protein_coding	exonic_overlap	same_strand	NA	NA	ENSDART00000149098	ENSDARG00000094504	plekha1b	protein_coding	971	290	0	3	False
TU10796	chr12	11464729	11469284	-	2	4458	G5772	TSS7845	annotated	lncrna	intragenic	intronic_same_strand	NA	NA	ENSDART00000169975	ENSDARG00000094504	plekha1b	lincRNA	2120	0	0	0	False
TU10797	chr12	11464729	11469284	-	3	3488	G5772	TSS7845	annotated	lncrna	intragenic	intronic_same_strand	NA	NA	ENSDART00000169975	ENSDARG00000094504	plekha1b	lincRNA	2120	0	0	0	False
TU10798	chr12	11464729	11469284	-	3	3264	G5772	TSS7845	annotated	lncrna	intragenic	intronic_same_strand	NA	NA	ENSDART00000169975	ENSDARG00000094504	plekha1b	lincRNA	2120	0	0	0	False
TU10799	chr12	13273648	13280647	-	6	939	G5773	TSS7846	annotated	protein_coding	exonic_overlap	same_strand	NA	NA	ENSDART00000041394	ENSDARG00000034633	emc9	protein_coding	971	939	0	5	True
TU108	chr1	631348	661643	-	10	1519	G62	TSS81	annotated	protein_coding	exonic_overlap	same_strand	NA	NA	ENSDART00000170483	ENSDARG00000104279	appa	protein_coding	2055	1382	0	9	False
TU1080	chr1	17952416	18059588	-	20	4556	G563	TSS769	annotated	protein_coding	exonic_overlap	same_strand	NA	NA	ENSDART00000147645	ENSDARG00000062081	tbc1d1	protein_coding	4792	4343	0	18	False
TU10800	chr12	13080225	13126667	+	56	4969	G5774	TSS7847	annotated	protein_coding	exonic_overlap	read_through	NA	NA	ENSDART00000162767,ENSDART00000112565	ENSDARG00000055527,ENSDARG00000074160	cmn,paqr4b	protein_coding	4837,875	5003	0	52	False
TU10801	chr12	13080225	13126667	+	50	4648	G5774	TSS7847	annotated	protein_coding	exonic_overlap	read_through	NA	NA	ENSDART00000077840,ENSDART00000112565	ENSDARG00000055527,ENSDARG00000074160	cmn,paqr4b	protein_coding	4111,875	4082	0	47	False
TU10802	chr12	13071194	13126667	+	55	4804	G5774	TSS7848	annotated	protein_coding	exonic_overlap	read_through	NA	NA	ENSDART00000077840,ENSDART00000112565	ENSDARG00000055527,ENSDARG00000074160	cmn,paqr4b	protein_coding	4111,875	4194	0	53	False
TU10803	chr12	13206109	13223579	+	24	3609	G5775	TSS7849	annotated	protein_coding	exonic_overlap	same_strand	NA	NA	ENSDART00000105896	ENSDARG00000035458	atp2a1l	protein_coding	3701	3472	0	23	True
TU10804	chr12	13243968	13268582	+	10	2294	G5776	TSS7850	annotated	protein_coding	exonic_overlap	same_strand	NA	NA	ENSDART00000137757	ENSDARG00000016457	irf9	protein_coding	1767	1767	0	9	True
TU10805	chr12	13243968	13268582	+	10	2246	G5776	TSS7850	annotated	protein_coding	exonic_overlap	same_strand	NA	NA	ENSDART00000137757	ENSDARG00000016457	irf9	protein_coding	1767	1719	0	8	False
TU10806	chr12	13281126	13293184	+	11	911	G5777	TSS7851	annotated	protein_coding	exonic_overlap	same_strand	NA	NA	ENSDART00000049167	ENSDARG00000033144	psme2	protein_coding	1706	911	0	9	False
TU10807	chr12	13688525	13692283	-	4	1018	G5778	TSS7852	annotated	protein_coding	exonic_overlap	same_strand	NA	NA	ENSDART00000152370	ENSDARG00000055630	foxh1	protein_coding	3213	933	0	3	True
TU10808	chr12	13366733	13437787	+	17	7780	G5779	TSS7853	annotated	protein_coding	exonic_overlap	same_strand	NA	NA	ENSDART00000089042	ENSDARG00000061990	kcnh4b	protein_coding	7373	7370	0	15	False
TU10809	chr12	13378618	13386951	+	3	664	G5779	TSS7854	annotated	protein_coding	exonic_overlap	same_strand	NA	NA	ENSDART00000167977	ENSDARG00000061990	kcnh4b	protein_coding	4144	501	0	2	False
TU1081	chr1	17952416	18048777	-	20	4548	G563	TSS770	annotated	protein_coding	exonic_overlap	same_strand	NA	NA	ENSDART00000147645	ENSDARG00000062081	tbc1d1	protein_coding	4792	4343	0	18	False
TU10810	chr12	13378618	13437787	+	15	7080	G5779	TSS7854	annotated	protein_coding	exonic_overlap	same_strand	NA	NA	ENSDART00000089042	ENSDARG00000061990	kcnh4b	protein_coding	7373	7060	0	13	False
TU10811	chr12	13701811	13703581	+	5	392	G5780	TSS7855	unannotated	lncrna	intergenic	intergenic	NA	NA	NA	NA	NA	NA	NA	NA	NA	NA	NA
TU10812	chr12	13702155	13703581	+	4	862	G5780	TSS7856	unannotated	lncrna	intergenic	intergenic	NA	NA	NA	NA	NA	NA	NA	NA	NA	NA	NA
TU10813	chr12	13531524	13553220	+	2	473	G5781	TSS7857	annotated	lncrna	intragenic	intronic_opp_strand	NA	NA	ENSDART00000124638	ENSDARG00000055588	stat5b	lincRNA	3528	0	0	0	False
TU10814	chr12	13699771	13702059	-	5	994	G5782	TSS7858	unannotated	lncrna	intergenic	intergenic	NA	NA	NA	NA	NA	NA	NA	NA	NA	NA	NA
TU10815	chr12	13699771	13702059	-	4	1722	G5782	TSS7858	unannotated	lncrna	intergenic	intergenic	NA	NA	NA	NA	NA	NA	NA	NA	NA	NA	NA
TU10816	chr12	13540199	13549420	+	2	225	G5783	TSS7859	annotated	lncrna	intragenic	intronic_opp_strand	NA	NA	ENSDART00000124638	ENSDARG00000055588	stat5b	misc_RNA	3528	0	0	0	False
TU10817	chr12	13540199	13549221	+	2	225	G5783	TSS7859	annotated	lncrna	intragenic	intronic_opp_strand	NA	NA	ENSDART00000124638	ENSDARG00000055588	stat5b	misc_RNA	3528	0	0	0	False
TU10818	chr12	13540199	13546100	+	2	225	G5783	TSS7859	annotated	lncrna	intragenic	intronic_opp_strand	NA	NA	ENSDART00000124638	ENSDARG00000055588	stat5b	misc_RNA	3528	0	0	0	False
TU10819	chr12	13293448	13298663	-	5	446	G5784	TSS7860	annotated	protein_coding	exonic_overlap	same_strand	NA	NA	ENSDART00000105903	ENSDARG00000071573	lsm5	protein_coding	739	446	0	4	True
TU1082	chr1	17952416	18084287	-	24	5337	G563	TSS771	annotated	protein_coding	exonic_overlap	same_strand	NA	NA	ENSDART00000133194	ENSDARG00000062081	tbc1d1	protein_coding	5011	5005	0	22	False
TU10820	chr12	13850366	13866878	-	12	3903	G5785	TSS7861	annotated	protein_coding	exonic_overlap	same_strand	NA	NA	ENSDART00000152400	ENSDARG00000086550	dbf4b	protein_coding	4029	3903	0	11	True
TU10821	chr12	13921397	13927823	-	2	3859	G5786	TSS7862	annotated	protein_coding	exonic_overlap	same_strand	NA	NA	ENSDART00000066368	ENSDARG00000045130	klhl11	protein_coding	2350	2292	0	1	True
TU10822	chr12	13992119	13992682	+	1	563	G5787	TSS7863	annotated	lncrna	intragenic	intronic_opp_strand	NA	NA	ENSDART00000152522	ENSDARG00000055652	aclyb	lincRNA	4210	0	0	0	False
TU10823	chr12	12565924	12776893	+	10	1683	G5764	TSS7835	annotated	protein_coding	exonic_overlap	same_strand	NA	NA	ENSDART00000152431	ENSDARG00000044161	grid1b	protein_coding	4138	1682	0	9	False
TU10824	chr12	13306627	13351397	+	31	4111	G5788	TSS7864	annotated	protein_coding	exonic_overlap	same_strand	NA	NA	ENSDART00000089017	ENSDARG00000055563	rnasen	protein_coding	4230	4111	0	30	True
TU10825	chr12	13704692	13752351	+	11	4640	G5789	TSS7865	annotated	protein_coding	exonic_overlap	same_strand	NA	NA	ENSDART00000152257	ENSDARG00000076980	ppp1r16a	protein_coding	3861	3818	0	10	False
TU10826	chr12	13733214	13743727	+	7	892	G5789	TSS7866	annotated	protein_coding	exonic_overlap	same_strand	NA	NA	ENSDART00000111401	ENSDARG00000076980	ppp1r16a	protein_coding	2592	870	0	6	False
TU10827	chr12	13728598	13781102	+	11	2108	G5789	TSS7867	annotated	protein_coding	exonic_overlap	same_strand	NA	NA	ENSDART00000111401	ENSDARG00000076980	ppp1r16a	protein_coding	2592	1991	0	9	False
TU10828	chr12	12618124	12619513	+	4	772	G5790	TSS7868	annotated	lncrna	intragenic	intronic_same_strand	NA	NA	ENSDART00000152431	ENSDARG00000044161	grid1b	lincRNA	4138	0	0	0	False
TU10829	chr12	12618124	12618611	+	2	311	G5790	TSS7868	annotated	lncrna	intragenic	intronic_same_strand	NA	NA	ENSDART00000152431	ENSDARG00000044161	grid1b	lincRNA	4138	0	0	0	False
TU1083	chr1	17952416	18084287	-	22	5118	G563	TSS771	annotated	protein_coding	exonic_overlap	same_strand	NA	NA	ENSDART00000147645	ENSDARG00000062081	tbc1d1	protein_coding	4792	4786	0	20	False
TU10830	chr12	14092796	14099906	+	2	6730	G5791	TSS7869	unannotated	lncrna	intergenic	intergenic	NA	NA	NA	NA	NA	NA	NA	NA	NA	NA	NA
TU10831	chr12	13870266	13918650	+	10	1833	G5792	TSS7870	annotated	protein_coding	exonic_overlap	same_strand	NA	NA	ENSDART00000066367	ENSDARG00000045129	fkbp10b	protein_coding	2069	1833	0	9	True
TU10832	chr12	14099997	14105000	-	5	3139	G5793	TSS7871	annotated	protein_coding	exonic_overlap	same_strand	NA	NA	ENSDART00000152742	ENSDARG00000096628	buc2l	protein_coding	3141	3100	0	4	True
TU10833	chr12	13703956	13745817	-	2	287	G5794	TSS7872	annotated	lncrna	intragenic	interleaving_opp_strand	NA	NA	ENSDART00000152257	ENSDARG00000076980	ppp1r16a	lincRNA	3861	0	0	0	False
TU10834	chr12	12731864	12734681	-	4	839	G5795	TSS7873	annotated	lncrna	intragenic	intronic_opp_strand	NA	NA	ENSDART00000064839	ENSDARG00000044161	grid1b	lincRNA	3846	0	0	0	False
TU10835	chr12	12732819	12734221	-	3	323	G5795	TSS7874	annotated	lncrna	intragenic	intronic_opp_strand	NA	NA	ENSDART00000064839	ENSDARG00000044161	grid1b	lincRNA	3846	0	0	0	False
TU10836	chr12	12732456	12732557	-	1	101	G5795	TSS7875	annotated	lncrna	intragenic	intronic_opp_strand	NA	NA	ENSDART00000064839	ENSDARG00000044161	grid1b	misc_RNA	3846	0	0	0	False
TU10837	chr12	12731864	12734221	-	4	809	G5795	TSS7874	annotated	lncrna	intragenic	intronic_opp_strand	NA	NA	ENSDART00000064839	ENSDARG00000044161	grid1b	lincRNA	3846	0	0	0	False
TU10838	chr12	12731864	12732557	-	2	596	G5795	TSS7875	annotated	lncrna	intragenic	intronic_opp_strand	NA	NA	ENSDART00000064839	ENSDARG00000044161	grid1b	lincRNA	3846	0	0	0	False
TU10839	chr12	13896988	13900658	+	2	491	G5796	TSS7876	annotated	lncrna	intragenic	intronic_same_strand	NA	NA	ENSDART00000066367	ENSDARG00000045129	fkbp10b	lincRNA	2069	0	0	0	False
TU1084	chr1	17952416	18084287	-	23	5217	G563	TSS771	annotated	protein_coding	exonic_overlap	same_strand	NA	NA	ENSDART00000147525	ENSDARG00000062081	tbc1d1	protein_coding	4891	4885	0	21	False
TU10840	chr12	14480620	14504854	+	2	371	G5797	TSS7877	unannotated	lncrna	intergenic	intergenic	NA	NA	NA	NA	NA	NA	NA	NA	NA	NA	NA
TU10841	chr12	10064888	10069070	-	8	925	G5798	TSS7878	unannotated	lncrna	intergenic	intergenic	NA	NA	NA	NA	NA	NA	NA	NA	NA	NA	NA
TU10842	chr12	14040841	14092444	+	12	1913	G5799	TSS7879	annotated	protein_coding	exonic_overlap	same_strand	NA	NA	ENSDART00000078033	ENSDARG00000055642	ENSDARG00000055642	protein_coding	1930	1882	0	11	True
TU10843	chr12	14049011	14092444	+	11	1868	G5799	TSS7880	annotated	protein_coding	exonic_overlap	same_strand	NA	NA	ENSDART00000078033	ENSDARG00000055642	ENSDARG00000055642	protein_coding	1930	1762	0	10	False
TU10844	chr12	14713964	14714493	-	1	529	G5800	TSS7881	unannotated	lncrna	intergenic	intergenic	NA	NA	NA	NA	NA	NA	NA	NA	NA	NA	NA
TU10845	chr12	14111382	14124480	+	4	2912	G5801	TSS7882	annotated	protein_coding	exonic_overlap	same_strand	NA	NA	ENSDART00000123741	ENSDARG00000087226	kbtbd2	protein_coding	2910	2910	0	3	True
TU10846	chr12	14111382	14116127	+	2	881	G5801	TSS7882	annotated	protein_coding	exonic_overlap	same_strand	NA	NA	ENSDART00000123741	ENSDARG00000087226	kbtbd2	protein_coding	2910	880	0	1	False
TU10847	chr12	14122279	14124480	+	2	2035	G5801	TSS7883	annotated	protein_coding	exonic_overlap	same_strand	NA	NA	ENSDART00000123741	ENSDARG00000087226	kbtbd2	protein_coding	2910	2030	0	1	False
TU10848	chr12	14123013	14124497	-	2	1279	G5802	TSS7884	annotated	lncrna	intragenic	opp_strand	NA	NA	ENSDART00000123741	ENSDARG00000087226	kbtbd2	lincRNA	2910	0	1260	0	False
TU10849	chr12	14726327	14726868	+	2	374	G5803	TSS7885	unannotated	lncrna	intergenic	intergenic	NA	NA	NA	NA	NA	NA	NA	NA	NA	NA	NA
TU1085	chr1	18775985	18809483	-	21	7077	G564	TSS772	annotated	protein_coding	exonic_overlap	same_strand	NA	NA	ENSDART00000044030	ENSDARG00000056133	kitb	protein_coding	2903	2903	0	20	True
TU10850	chr12	13614155	13683979	+	27	4416	G5804	TSS7886	annotated	protein_coding	exonic_overlap	same_strand	NA	NA	ENSDART00000152689	ENSDARG00000045123	oplah	protein_coding	4075	4046	0	25	False
TU10851	chr12	14702845	14706461	+	6	1569	G5805	TSS7887	annotated	lncrna	exonic_overlap	same_strand	NA	NA	ENSDART00000175719	ENSDARG00000109147	AL824708.2	lincRNA	1492	1403	0	3	False
TU10852	chr12	14704187	14706461	+	4	1437	G5805	TSS7888	annotated	lncrna	exonic_overlap	same_strand	NA	NA	ENSDART00000177687	ENSDARG00000109147	AL824708.2	lincRNA	1367	1207	0	2	False
TU10853	chr12	14814086	14814610	-	1	524	G5806	TSS7890	unannotated	lncrna	intergenic	intergenic	NA	NA	NA	NA	NA	NA	NA	NA	NA	NA	NA
TU10854	chr12	14705288	14706461	+	1	1173	G5805	TSS7889	annotated	lncrna	exonic_overlap	same_strand	NA	NA	ENSDART00000177687	ENSDARG00000109147	AL824708.2	lincRNA	1367	958	0	0	False
TU10855	chr12	13935267	14039750	-	29	4265	G5807	TSS7891	annotated	protein_coding	exonic_overlap	same_strand	NA	NA	ENSDART00000152522	ENSDARG00000055652	aclyb	protein_coding	4210	4193	0	28	True
TU10856	chr12	13935267	14039750	-	28	4205	G5807	TSS7891	annotated	protein_coding	exonic_overlap	same_strand	NA	NA	ENSDART00000078037	ENSDARG00000055652	aclyb	protein_coding	4038	4030	0	27	True
TU10857	chr12	13966629	14039750	-	17	2292	G5807	TSS7891	annotated	protein_coding	exonic_overlap	same_strand	NA	NA	ENSDART00000078037	ENSDARG00000055652	aclyb	protein_coding	4038	2024	0	15	False
TU10858	chr12	13935267	14039750	-	27	4063	G5807	TSS7891	annotated	protein_coding	exonic_overlap	same_strand	NA	NA	ENSDART00000078037	ENSDARG00000055652	aclyb	protein_coding	4038	3888	0	25	False
TU10859	chr12	14034818	14039750	-	3	1335	G5807	TSS7891	annotated	protein_coding	exonic_overlap	same_strand	NA	NA	ENSDART00000078037	ENSDARG00000055652	aclyb	protein_coding	4038	445	0	2	False
TU1086	chr1	17901124	17922134	-	7	3342	G565	TSS773	annotated	protein_coding	exonic_overlap	same_strand	NA	NA	ENSDART00000014916	ENSDARG00000015495	klf3	protein_coding	3250	3250	0	6	True
TU10860	chr12	13935267	14005654	-	21	3310	G5807	TSS7892	annotated	protein_coding	exonic_overlap	same_strand	NA	NA	ENSDART00000152522	ENSDARG00000055652	aclyb	protein_coding	4210	3087	0	18	False
TU10861	chr12	14006137	14039750	-	9	1150	G5807	TSS7891	annotated	protein_coding	exonic_overlap	same_strand	NA	NA	ENSDART00000078037	ENSDARG00000055652	aclyb	protein_coding	4038	1103	0	8	False
TU10862	chr12	13935267	13940175	-	6	1499	G5807	TSS7893	annotated	protein_coding	exonic_overlap	same_strand	NA	NA	ENSDART00000078037	ENSDARG00000055652	aclyb	protein_coding	4038	1318	0	5	False
TU10863	chr12	13998126	14039750	-	13	1559	G5807	TSS7891	annotated	protein_coding	exonic_overlap	same_strand	NA	NA	ENSDART00000152159	ENSDARG00000055652	aclyb	protein_coding	868	868	0	7	False
TU10864	chr12	13976695	13982851	-	5	1076	G5807	TSS7894	annotated	protein_coding	exonic_overlap	same_strand	NA	NA	ENSDART00000078037	ENSDARG00000055652	aclyb	protein_coding	4038	695	0	4	False
TU10865	chr12	14790241	14793924	+	6	1664	G5808	TSS7895	unannotated	lncrna	intergenic	intergenic	NA	NA	NA	NA	NA	NA	NA	NA	NA	NA	NA
TU10866	chr12	14791414	14792202	+	2	264	G5808	TSS7896	unannotated	lncrna	intergenic	intergenic	NA	NA	NA	NA	NA	NA	NA	NA	NA	NA	NA
TU10867	chr12	14880874	14884788	-	2	2467	G5809	TSS7897	annotated	protein_coding	exonic_overlap	same_strand	NA	NA	ENSDART00000002078	ENSDARG00000016854	neurod2	protein_coding	1604	1431	0	0	False
TU10868	chr12	14880874	14902786	-	3	2521	G5809	TSS7898	annotated	protein_coding	exonic_overlap	same_strand	NA	NA	ENSDART00000002078	ENSDARG00000016854	neurod2	protein_coding	1604	1431	0	0	False
TU10869	chr12	14880874	14883679	-	1	2805	G5809	TSS7899	annotated	protein_coding	exonic_overlap	same_strand	NA	NA	ENSDART00000002078	ENSDARG00000016854	neurod2	protein_coding	1604	1431	0	0	False
TU1087	chr1	17901211	17922134	-	7	3255	G565	TSS773	annotated	protein_coding	exonic_overlap	same_strand	NA	NA	ENSDART00000014916	ENSDARG00000015495	klf3	protein_coding	3250	3247	0	6	True
TU10870	chr12	13769643	13848691	-	26	7117	G5810	TSS7900	annotated	protein_coding	exonic_overlap	same_strand	NA	NA	ENSDART00000110503	ENSDARG00000079204	adam11	protein_coding	3479	3391	0	23	False
TU10871	chr12	14989331	14998218	-	1	8887	G5811	TSS7902	unannotated	lncrna	intergenic	intergenic	NA	NA	NA	NA	NA	NA	NA	NA	NA	NA	NA
TU10872	chr12	13769643	13804825	-	20	6522	G5810	TSS7901	annotated	protein_coding	exonic_overlap	same_strand	NA	NA	ENSDART00000110503	ENSDARG00000079204	adam11	protein_coding	3479	2671	0	18	False
TU10873	chr12	15015436	15017650	-	1	2214	G5812	TSS7903	unannotated	lncrna	intergenic	intergenic	NA	NA	NA	NA	NA	NA	NA	NA	NA	NA	NA
TU10874	chr12	13802131	13802351	-	1	220	G5813	TSS7904	annotated	lncrna	intragenic	intronic_same_strand	NA	NA	ENSDART00000110503	ENSDARG00000079204	adam11	misc_RNA	3479	0	0	0	False
TU10875	chr12	14945876	14946491	+	1	615	G5814	TSS7905	annotated	lncrna	intragenic	intronic_opp_strand	NA	NA	ENSDART00000108852	ENSDARG00000074730	pkmyt1	lincRNA	2291	0	0	0	False
TU10876	chr12	13820351	13846564	-	2	263	G5815	TSS7906	annotated	lncrna	intragenic	intronic_same_strand	NA	NA	ENSDART00000110503	ENSDARG00000079204	adam11	lincRNA	3479	0	0	0	False
TU10877	chr12	15079783	15082819	-	4	773	G5816	TSS7907	annotated	lncrna	exonic_overlap	same_strand	NA	NA	ENSDART00000178964	ENSDARG00000107787	CR847834.1	lincRNA	793	590	0	2	False
TU10878	chr12	15079783	15081971	-	3	754	G5816	TSS7908	annotated	lncrna	exonic_overlap	same_strand	NA	NA	ENSDART00000178964	ENSDARG00000107787	CR847834.1	lincRNA	793	593	0	2	True
TU10879	chr12	13821758	13822024	-	1	266	G5817	TSS7909	annotated	lncrna	intragenic	intronic_same_strand	NA	NA	ENSDART00000110503	ENSDARG00000079204	adam11	lincRNA	3479	0	0	0	False
TU1088	chr1	18804298	18809483	-	3	726	G564	TSS772	annotated	protein_coding	exonic_overlap	same_strand	NA	NA	ENSDART00000124260	ENSDARG00000056133	kitb	protein_coding	996	684	0	2	True
TU10880	chr12	15073624	15077140	+	6	1299	G5818	TSS7910	annotated	lncrna	exonic_overlap	same_strand	NA	NA	ENSDART00000177934	ENSDARG00000107517	CR456635.1	lincRNA	927	404	0	2	False
TU10881	chr12	15075935	15077140	+	4	933	G5818	TSS7911	annotated	lncrna	exonic_overlap	same_strand	NA	NA	ENSDART00000179380	ENSDARG00000107517	CR456635.1	lincRNA	1021	897	0	2	False
TU10882	chr12	15074497	15074702	+	1	205	G5818	TSS7912	annotated	lncrna	exonic_overlap	same_strand	NA	NA	ENSDART00000177934	ENSDARG00000107517	CR456635.1	lincRNA	927	152	0	0	False
TU10883	chr12	15082308	15082561	-	1	253	G5819	TSS7913	unannotated	lncrna	intergenic	intergenic	NA	NA	NA	NA	NA	NA	NA	NA	NA	NA	NA
TU10884	chr12	15204500	15204837	-	2	218	G5820	TSS7914	unannotated	lncrna	intergenic	intergenic	NA	NA	NA	NA	NA	NA	NA	NA	NA	NA	NA
TU10885	chr12	14970261	14973013	+	6	1131	G5821	TSS7915	annotated	protein_coding	exonic_overlap	same_strand	NA	NA	ENSDART00000003847	ENSDARG00000002589	mylpfb	protein_coding	794	794	0	5	True
TU10886	chr12	14906250	14907814	-	4	565	G5822	TSS7916	unannotated	lncrna	intergenic	intergenic	NA	NA	NA	NA	NA	NA	NA	NA	NA	NA	NA
TU10887	chr12	14906250	14917848	-	6	750	G5822	TSS7917	unannotated	lncrna	intergenic	intergenic	NA	NA	NA	NA	NA	NA	NA	NA	NA	NA	NA
TU10888	chr12	14908025	14910335	-	1	2310	G5822	TSS7918	unannotated	lncrna	intergenic	intergenic	NA	NA	NA	NA	NA	NA	NA	NA	NA	NA	NA
TU10889	chr12	14916002	14917848	-	4	894	G5822	TSS7917	unannotated	lncrna	intergenic	intergenic	NA	NA	NA	NA	NA	NA	NA	NA	NA	NA	NA
TU1089	chr1	17901211	17922352	-	7	3473	G565	TSS774	annotated	protein_coding	exonic_overlap	same_strand	NA	NA	ENSDART00000014916	ENSDARG00000015495	klf3	protein_coding	3250	3247	0	6	True
TU10890	chr12	14916935	14917848	-	3	342	G5822	TSS7917	unannotated	lncrna	intergenic	intergenic	NA	NA	NA	NA	NA	NA	NA	NA	NA	NA	NA
TU10891	chr12	14908025	14917848	-	4	223	G5822	TSS7917	unannotated	lncrna	intergenic	intergenic	NA	NA	NA	NA	NA	NA	NA	NA	NA	NA	NA
TU10892	chr12	14517756	14664682	+	12	1520	G5823	TSS7919	annotated	protein_coding	exonic_overlap	same_strand	NA	NA	ENSDART00000115237	ENSDARG00000079128	becn1	protein_coding	2101	1520	0	11	True
TU10893	chr12	15226970	15232135	+	5	1158	G5824	TSS7920	unannotated	lncrna	intergenic	intergenic	NA	NA	NA	NA	NA	NA	NA	NA	NA	NA	NA
TU10894	chr12	15226970	15228840	+	3	505	G5824	TSS7920	unannotated	lncrna	intergenic	intergenic	NA	NA	NA	NA	NA	NA	NA	NA	NA	NA	NA
TU10895	chr12	15231075	15232135	+	2	896	G5824	TSS7921	unannotated	lncrna	intergenic	intergenic	NA	NA	NA	NA	NA	NA	NA	NA	NA	NA	NA
TU10896	chr12	14580425	14581677	-	2	370	G5825	TSS7922	annotated	lncrna	intragenic	intronic_opp_strand	NA	NA	ENSDART00000115237	ENSDARG00000079128	becn1	lincRNA	2101	0	0	0	False
TU10897	chr12	15229084	15229361	-	1	277	G5826	TSS7923	unannotated	lncrna	intergenic	intergenic	NA	NA	NA	NA	NA	NA	NA	NA	NA	NA	NA
TU10898	chr12	14660196	14677190	-	2	747	G5827	TSS7924	annotated	lncrna	intragenic	interleaving_opp_strand	NA	NA	ENSDART00000143401	ENSDARG00000079128	becn1	lincRNA	1547	0	0	0	False
TU10899	chr12	15312619	15312941	-	2	239	G5828	TSS7925	unannotated	lncrna	intergenic	intergenic	NA	NA	NA	NA	NA	NA	NA	NA	NA	NA	NA
TU109	chr1	2091401	2103094	-	2	1137	G63	TSS82	annotated	lncrna	intragenic	opp_strand	NA	NA	ENSDART00000058877	ENSDARG00000040246	rap2ab	lincRNA	555	0	222	0	False
TU1090	chr1	17902796	17922134	-	7	1670	G565	TSS773	annotated	protein_coding	exonic_overlap	same_strand	NA	NA	ENSDART00000014916	ENSDARG00000015495	klf3	protein_coding	3250	1662	0	6	True
TU10900	chr12	15235026	15246582	+	6	759	G5829	TSS7926	unannotated	lncrna	intergenic	intergenic	NA	NA	NA	NA	NA	NA	NA	NA	NA	NA	NA
TU10901	chr12	14176413	14271663	+	13	2227	G5830	TSS7927	annotated	protein_coding	exonic_overlap	same_strand	NA	NA	ENSDART00000078052	ENSDARG00000055679	mto1	protein_coding	2185	2185	0	12	True
TU10902	chr12	15159794	15166820	-	7	1395	G5831	TSS7928	annotated	protein_coding	exonic_overlap	same_strand	NA	NA	ENSDART00000010068	ENSDARG00000006811	sult1st6	protein_coding	1600	1359	0	6	True
TU10903	chr12	15575755	15576546	+	2	366	G5832	TSS7929	annotated	lncrna	intragenic	intronic_opp_strand	NA	NA	ENSDART00000110001	ENSDARG00000027070	acbd4	lincRNA	1686	0	0	0	False
TU10904	chr12	15110413	15157673	+	8	1374	G5833	TSS7930	annotated	protein_coding	exonic_overlap	same_strand	NA	NA	ENSDART00000125552	ENSDARG00000040712	adprh	protein_coding	1720	1374	0	7	True
TU10905	chr12	15111327	15112223	+	2	606	G5834	TSS7931	annotated	lncrna	intragenic	intronic_same_strand	NA	NA	ENSDART00000145498	ENSDARG00000040712	adprh	lincRNA	1012	0	0	0	False
TU10906	chr12	15321165	15419387	+	13	2118	G5835	TSS7932	annotated	protein_coding	exonic_overlap	same_strand	NA	NA	ENSDART00000133533	ENSDARG00000078417	plxdc1	protein_coding	1903	1886	0	11	False
TU10907	chr12	15413945	15419387	+	2	1066	G5835	TSS7933	annotated	protein_coding	exonic_overlap	same_strand	NA	NA	ENSDART00000133533	ENSDARG00000078417	plxdc1	protein_coding	1903	672	0	1	False
TU10908	chr12	15150119	15150447	+	2	291	G5836	TSS7934	annotated	lncrna	intragenic	intronic_same_strand	NA	NA	ENSDART00000125552	ENSDARG00000040712	adprh	lincRNA	1720	0	0	0	False
TU10909	chr12	15086753	15120521	-	3	1078	G5837	TSS7935	annotated	lncrna	intragenic	interleaving_opp_strand	NA	NA	ENSDART00000145498	ENSDARG00000040712	adprh	lincRNA	1012	0	0	0	False
TU1091	chr1	17902796	17922352	-	7	1888	G565	TSS774	annotated	protein_coding	exonic_overlap	same_strand	NA	NA	ENSDART00000014916	ENSDARG00000015495	klf3	protein_coding	3250	1662	0	6	True
TU10910	chr12	15469332	15519317	+	24	4863	G5838	TSS7936	annotated	protein_coding	exonic_overlap	same_strand	NA	NA	ENSDART00000147422	ENSDARG00000026840	arhgap23b	protein_coding	4644	4031	0	20	False
TU10911	chr12	14927286	14964701	-	8	2729	G5839	TSS7939	annotated	protein_coding	exonic_overlap	same_strand	NA	NA	ENSDART00000108852	ENSDARG00000074730	pkmyt1	protein_coding	2291	2288	0	7	True
TU10912	chr12	14927286	14964701	-	8	2629	G5839	TSS7939	annotated	protein_coding	exonic_overlap	same_strand	NA	NA	ENSDART00000141909	ENSDARG00000074730	pkmyt1	protein_coding	2234	2234	0	7	True
TU10913	chr12	15513027	15519317	+	3	895	G5838	TSS7937	annotated	protein_coding	exonic_overlap	same_strand	NA	NA	ENSDART00000147422	ENSDARG00000026840	arhgap23b	protein_coding	4644	868	0	1	False
TU10914	chr12	14956811	14964701	-	5	2494	G5839	TSS7939	annotated	protein_coding	exonic_overlap	same_strand	NA	NA	ENSDART00000108852	ENSDARG00000074730	pkmyt1	protein_coding	2291	1422	0	4	False
TU10915	chr12	15507643	15519317	+	10	1644	G5838	TSS7938	annotated	protein_coding	exonic_overlap	same_strand	NA	NA	ENSDART00000147422	ENSDARG00000026840	arhgap23b	protein_coding	4644	1529	0	7	False
TU10916	chr12	14927286	14954686	-	2	930	G5839	TSS7940	annotated	protein_coding	exonic_overlap	same_strand	NA	NA	ENSDART00000141909	ENSDARG00000074730	pkmyt1	protein_coding	2234	856	0	1	False
TU10917	chr12	15469332	15478288	+	1	8956	G5838	TSS7936	annotated	lncrna	intragenic	intronic_same_strand	NA	NA	ENSDART00000147422	ENSDARG00000026840	arhgap23b	lincRNA	4644	0	0	0	False
TU10918	chr12	15469395	15476933	-	1	7538	G5840	TSS7941	annotated	lncrna	intragenic	intronic_opp_strand	NA	NA	ENSDART00000147422	ENSDARG00000026840	arhgap23b	lincRNA	4644	0	0	0	False
TU10919	chr12	15785597	15789432	-	2	792	G5841	TSS7942	unannotated	lncrna	intergenic	intergenic	NA	NA	NA	NA	NA	NA	NA	NA	NA	NA	NA
TU1092	chr1	17901211	17913447	-	6	3138	G565	TSS775	annotated	protein_coding	exonic_overlap	same_strand	NA	NA	ENSDART00000014916	ENSDARG00000015495	klf3	protein_coding	3250	3064	0	5	False
TU10920	chr12	15792462	15794855	+	2	2357	G5842	TSS7943	unannotated	lncrna	intergenic	intergenic	NA	NA	NA	NA	NA	NA	NA	NA	NA	NA	NA
TU10921	chr12	15815632	15816456	-	1	824	G5843	TSS7944	unannotated	lncrna	intergenic	intergenic	NA	NA	NA	NA	NA	NA	NA	NA	NA	NA	NA
TU10922	chr12	13489118	13612027	-	30	6190	G5844	TSS7945	annotated	protein_coding	exonic_overlap	read_through	NA	NA	ENSDART00000124364,ENSDART00000133895	ENSDARG00000055588,ENSDARG00000055569	stat5b,ghdc	protein_coding	3525,2531	4876	0	26	False
TU10923	chr12	15792451	15802080	-	1	9629	G5845	TSS7948	unannotated	lncrna	intergenic	intergenic	NA	NA	NA	NA	NA	NA	NA	NA	NA	NA	NA
TU10924	chr12	13520922	13612027	-	20	4683	G5844	TSS7945	annotated	protein_coding	exonic_overlap	same_strand	NA	NA	ENSDART00000124364	ENSDARG00000055588	stat5b	protein_coding	3525	2513	0	18	False
TU10925	chr12	13580092	13612027	-	3	811	G5844	TSS7945	annotated	protein_coding	exonic_overlap	same_strand	NA	NA	ENSDART00000077952	ENSDARG00000055588	stat5b	protein_coding	1433	353	0	2	False
TU10926	chr12	13510424	13511217	-	2	366	G5844	TSS7946	annotated	protein_coding	exonic_overlap	same_strand	NA	NA	ENSDART00000133895	ENSDARG00000055569	ghdc	protein_coding	2531	360	0	1	False
TU10927	chr12	13520922	13560954	-	8	3129	G5844	TSS7947	annotated	protein_coding	exonic_overlap	same_strand	NA	NA	ENSDART00000124364	ENSDARG00000055588	stat5b	protein_coding	3525	932	0	6	False
TU10928	chr12	15824460	15846447	+	2	2003	G5846	TSS7949	unannotated	lncrna	intergenic	intergenic	NA	NA	NA	NA	NA	NA	NA	NA	NA	NA	NA
TU10929	chr12	15915851	15919092	-	4	1377	G5847	TSS7950	unannotated	lncrna	intergenic	intergenic	NA	NA	NA	NA	NA	NA	NA	NA	NA	NA	NA
TU1093	chr1	17901211	17922352	-	7	3470	G565	TSS774	annotated	protein_coding	exonic_overlap	same_strand	NA	NA	ENSDART00000014916	ENSDARG00000015495	klf3	protein_coding	3250	3244	0	5	False
TU10930	chr12	15917719	15918038	-	2	203	G5847	TSS7951	unannotated	lncrna	intergenic	intergenic	NA	NA	NA	NA	NA	NA	NA	NA	NA	NA	NA
TU10931	chr12	15896730	15897443	+	1	713	G5848	TSS7952	unannotated	lncrna	intergenic	intergenic	NA	NA	NA	NA	NA	NA	NA	NA	NA	NA	NA
TU10932	chr12	15832639	15897443	+	2	814	G5848	TSS7953	unannotated	lncrna	intergenic	intergenic	NA	NA	NA	NA	NA	NA	NA	NA	NA	NA	NA
TU10933	chr12	15967955	15968211	+	1	256	G5849	TSS7954	unannotated	lncrna	intergenic	intergenic	NA	NA	NA	NA	NA	NA	NA	NA	NA	NA	NA
TU10934	chr12	15522779	15524619	-	2	1625	G5850	TSS7955	annotated	protein_coding	exonic_overlap	same_strand	NA	NA	ENSDART00000053003	ENSDARG00000036482	hexim1	protein_coding	1546	1368	0	1	True
TU10935	chr12	15521202	15542243	-	12	4523	G5850	TSS7956	annotated	protein_coding	exonic_overlap	read_through	NA	NA	ENSDART00000150134,ENSDART00000053003	ENSDARG00000027070,ENSDARG00000036482	hexim1,acbd4	protein_coding	1614,1546	2618	0	10	False
TU10936	chr12	15839383	15883619	-	2	5047	G5851	TSS7957	unannotated	lncrna	intergenic	intergenic	NA	NA	NA	NA	NA	NA	NA	NA	NA	NA	NA
TU10937	chr12	15580268	15623240	+	16	5243	G5852	TSS7958	annotated	protein_coding	exonic_overlap	same_strand	NA	NA	ENSDART00000079784	ENSDARG00000079572	plcd3b	protein_coding	3137	3084	0	13	False
TU10938	chr12	15597585	15623240	+	11	3863	G5852	TSS7959	annotated	protein_coding	exonic_overlap	same_strand	NA	NA	ENSDART00000079784	ENSDARG00000079572	plcd3b	protein_coding	3137	1731	0	8	False
TU10939	chr12	15618337	15623240	+	4	2929	G5852	TSS7960	annotated	protein_coding	exonic_overlap	same_strand	NA	NA	ENSDART00000079784	ENSDARG00000079572	plcd3b	protein_coding	3137	717	0	2	False
TU1094	chr1	18997011	19001819	-	3	2057	G566	TSS776	annotated	lncrna	exonic_overlap	same_strand	NA	NA	ENSDART00000143303	ENSDARG00000095388	BX323590.2	lincRNA	2221	2021	0	2	True
TU10940	chr12	15580268	15582947	+	2	1671	G5852	TSS7958	annotated	protein_coding	exonic_overlap	same_strand	NA	NA	ENSDART00000079784	ENSDARG00000079572	plcd3b	protein_coding	3137	768	0	1	False
TU10941	chr12	15544748	15546722	-	3	270	G5853	TSS7961	annotated	lncrna	intragenic	intronic_same_strand	NA	NA	ENSDART00000110001	ENSDARG00000027070	acbd4	lincRNA	1686	0	0	0	False
TU10942	chr12	15248402	15269648	+	8	4763	G5854	TSS7962	annotated	protein_coding	exonic_overlap	same_strand	NA	NA	ENSDART00000145656	ENSDARG00000075340	med1	protein_coding	4805	4673	0	6	False
TU10943	chr12	15864495	15870763	-	2	5422	G5855	TSS7963	annotated	lncrna	intragenic	intronic_opp_strand	NA	NA	ENSDART00000174865	ENSDARG00000108124	CABZ01013018.1	lincRNA	767	0	0	0	False
TU10944	chr12	15624597	15634046	+	12	1689	G5856	TSS7964	annotated	protein_coding	exonic_overlap	same_strand	NA	NA	ENSDART00000079803	ENSDARG00000057206	nmt1b	protein_coding	1577	1577	0	11	True
TU10945	chr12	15624597	15634046	+	12	1685	G5856	TSS7964	annotated	protein_coding	exonic_overlap	same_strand	NA	NA	ENSDART00000079803	ENSDARG00000057206	nmt1b	protein_coding	1577	1573	0	10	False
TU10946	chr12	15624597	15634046	+	11	1768	G5856	TSS7964	annotated	protein_coding	exonic_overlap	same_strand	NA	NA	ENSDART00000079803	ENSDARG00000057206	nmt1b	protein_coding	1577	1577	0	10	False
TU10947	chr12	16013689	16036015	-	3	2469	G5857	TSS7965	annotated	protein_coding	exonic_overlap	same_strand	NA	NA	ENSDART00000090881	ENSDARG00000062672	si:dkey-100n10.2	protein_coding	2419	2409	0	2	True
TU10948	chr12	16339303	16339973	-	1	670	G5858	TSS7966	unannotated	lncrna	intergenic	intergenic	NA	NA	NA	NA	NA	NA	NA	NA	NA	NA	NA
TU10949	chr12	14127727	14172941	-	10	2562	G5859	TSS7967	annotated	protein_coding	exonic_overlap	same_strand	NA	NA	ENSDART00000158399	ENSDARG00000055538	avl9	protein_coding	3151	2557	0	7	False
TU1095	chr1	18997011	19001819	-	4	2211	G566	TSS776	annotated	lncrna	exonic_overlap	same_strand	NA	NA	ENSDART00000142561	ENSDARG00000095388	BX323590.2	lincRNA	948	948	0	2	False
TU10950	chr12	14141164	14172941	-	6	1494	G5859	TSS7967	annotated	protein_coding	exonic_overlap	same_strand	NA	NA	ENSDART00000158399	ENSDARG00000055538	avl9	protein_coding	3151	1221	0	3	False
TU10951	chr12	14139038	14141143	-	3	407	G5859	TSS7968	annotated	protein_coding	exonic_overlap	same_strand	NA	NA	ENSDART00000158399	ENSDARG00000055538	avl9	protein_coding	3151	261	0	2	False
TU10952	chr12	14152950	14154824	-	4	655	G5860	TSS7969	annotated	protein_coding	exonic_overlap	same_strand	NA	NA	ENSDART00000077903	ENSDARG00000055538	avl9	protein_coding	1689	315	0	3	False
TU10953	chr12	16342821	16343267	-	1	446	G5861	TSS7970	unannotated	lncrna	intergenic	intergenic	NA	NA	NA	NA	NA	NA	NA	NA	NA	NA	NA
TU10954	chr12	16235268	16239557	+	2	2704	G5862	TSS7971	annotated	protein_coding	exonic_overlap	same_strand	NA	NA	ENSDART00000013360	ENSDARG00000014554	ppp1r3cb	protein_coding	2615	2615	0	1	True
TU10955	chr12	16436979	16437434	+	1	455	G5863	TSS7972	unannotated	lncrna	intergenic	intergenic	NA	NA	NA	NA	NA	NA	NA	NA	NA	NA	NA
TU10956	chr12	16463442	16463732	+	1	290	G5864	TSS7973	unannotated	lncrna	intergenic	intergenic	NA	NA	NA	NA	NA	NA	NA	NA	NA	NA	NA
TU10957	chr12	16511693	16569874	+	2	925	G5865	TSS7974	annotated	lncrna	intragenic	opp_strand	NA	NA	ENSDART00000047916	ENSDARG00000074306	ctslb	lincRNA	1289	0	127	0	False
TU10958	chr12	16548067	16548548	+	1	481	G5866	TSS7975	annotated	lncrna	intragenic	intronic_opp_strand	NA	NA	ENSDART00000167645	ENSDARG00000094559	zgc:174855	lincRNA	1248	0	0	0	False
TU10959	chr12	16548785	16549132	+	1	347	G5867	TSS7976	annotated	lncrna	intragenic	intronic_opp_strand	NA	NA	ENSDART00000167645	ENSDARG00000094559	zgc:174855	lincRNA	1248	0	0	0	False
TU1096	chr1	18997011	19001819	-	3	2295	G566	TSS776	annotated	lncrna	exonic_overlap	same_strand	NA	NA	ENSDART00000142561	ENSDARG00000095388	BX323590.2	lincRNA	948	948	0	2	True
TU10960	chr12	16038313	16053608	+	7	4728	G5868	TSS7977	annotated	protein_coding	exonic_overlap	same_strand	NA	NA	ENSDART00000141898	ENSDARG00000035910	znf281b	protein_coding	4782	4728	0	5	False
TU10961	chr12	16184263	16229065	+	19	3699	G5869	TSS7978	annotated	protein_coding	exonic_overlap	same_strand	NA	NA	ENSDART00000152409	ENSDARG00000062667	mpp3b	protein_coding	2097	2097	0	18	True
TU10962	chr12	16215593	16229065	+	6	4528	G5869	TSS7979	annotated	protein_coding	exonic_overlap	same_strand	NA	NA	ENSDART00000152409	ENSDARG00000062667	mpp3b	protein_coding	2097	810	0	5	False
TU10963	chr12	16196523	16206440	+	7	955	G5869	TSS7980	annotated	protein_coding	exonic_overlap	same_strand	NA	NA	ENSDART00000152409	ENSDARG00000062667	mpp3b	protein_coding	2097	706	0	6	False
TU10964	chr12	16204211	16229065	+	7	4475	G5869	TSS7981	annotated	protein_coding	exonic_overlap	same_strand	NA	NA	ENSDART00000152409	ENSDARG00000062667	mpp3b	protein_coding	2097	873	0	6	False
TU10965	chr12	16193220	16203880	+	8	1148	G5869	TSS7982	annotated	protein_coding	exonic_overlap	same_strand	NA	NA	ENSDART00000152409	ENSDARG00000062667	mpp3b	protein_coding	2097	921	0	7	False
TU10966	chr12	16215593	16229065	+	7	3278	G5869	TSS7979	annotated	protein_coding	exonic_overlap	same_strand	NA	NA	ENSDART00000152409	ENSDARG00000062667	mpp3b	protein_coding	2097	575	0	4	False
TU10967	chr12	16196523	16229065	+	14	3273	G5869	TSS7980	annotated	protein_coding	exonic_overlap	same_strand	NA	NA	ENSDART00000152409	ENSDARG00000062667	mpp3b	protein_coding	2097	1516	0	11	False
TU10968	chr12	16820424	16821580	-	3	628	G5870	TSS7983	annotated	lncrna	intragenic	intronic_opp_strand	NA	NA	ENSDART00000113654	ENSDARG00000079376	zgc:174153	lincRNA	1231	0	0	0	False
TU10969	chr12	16184263	16196720	+	6	780	G5869	TSS7978	annotated	protein_coding	exonic_overlap	same_strand	NA	NA	ENSDART00000152409	ENSDARG00000062667	mpp3b	protein_coding	2097	719	0	5	False
TU1097	chr1	17978712	17986446	-	2	814	G567	TSS777	annotated	lncrna	intragenic	intronic_same_strand	NA	NA	ENSDART00000133194	ENSDARG00000062081	tbc1d1	lincRNA	5011	0	0	0	False
TU10970	chr12	16639535	16642400	+	6	1030	G5871	TSS7984	annotated	lncrna	intragenic	intronic_opp_strand	NA	NA	ENSDART00000167645	ENSDARG00000094559	zgc:174855	lincRNA	1248	0	0	0	False
TU10971	chr12	16641281	16642400	+	3	727	G5871	TSS7985	annotated	lncrna	intragenic	intronic_opp_strand	NA	NA	ENSDART00000167645	ENSDARG00000094559	zgc:174855	lincRNA	1248	0	0	0	False
TU10972	chr12	16641840	16642400	+	1	560	G5871	TSS7986	annotated	lncrna	intragenic	intronic_opp_strand	NA	NA	ENSDART00000167645	ENSDARG00000094559	zgc:174855	lincRNA	1248	0	0	0	False
TU10973	chr12	16827513	16829975	+	8	1238	G5872	TSS7987	annotated	protein_coding	exonic_overlap	same_strand	NA	NA	ENSDART00000152635	ENSDARG00000079376	zgc:174153	protein_coding	1237	1235	0	7	True
TU10974	chr12	16650978	16656803	+	4	434	G5873	TSS7988	annotated	protein_coding	exonic_overlap	same_strand	NA	NA	ENSDART00000113654	ENSDARG00000079376	zgc:174153	protein_coding	1231	25	0	0	False
TU10975	chr12	16650978	16660665	+	4	804	G5873	TSS7988	annotated	protein_coding	exonic_overlap	same_strand	NA	NA	ENSDART00000113654	ENSDARG00000079376	zgc:174153	protein_coding	1231	25	0	0	False
TU10976	chr12	16763915	16764132	+	1	217	G5874	TSS7989	annotated	lncrna	intragenic	intronic_same_strand	NA	NA	ENSDART00000113654	ENSDARG00000079376	zgc:174153	misc_RNA	1231	0	0	0	False
TU10977	chr12	16282696	16331796	-	21	4138	G5875	TSS7990	annotated	protein_coding	exonic_overlap	same_strand	NA	NA	ENSDART00000168105	ENSDARG00000061194	hectd2	protein_coding	7721	4138	0	20	True
TU10978	chr12	16282696	16309061	-	9	2464	G5875	TSS7991	annotated	protein_coding	exonic_overlap	same_strand	NA	NA	ENSDART00000086984	ENSDARG00000061194	hectd2	protein_coding	3587	1496	0	7	False
TU10979	chr12	16315445	16331796	-	10	1396	G5875	TSS7990	annotated	protein_coding	exonic_overlap	same_strand	NA	NA	ENSDART00000168105	ENSDARG00000061194	hectd2	protein_coding	7721	1395	0	9	False
TU1098	chr1	18073675	18073875	-	1	200	G568	TSS778	annotated	lncrna	intragenic	intronic_same_strand	NA	NA	ENSDART00000133194	ENSDARG00000062081	tbc1d1	misc_RNA	5011	0	0	0	False
TU10980	chr12	16351750	16358612	+	2	1495	G5876	TSS7992	annotated	lncrna	intragenic	opp_strand	NA	NA	ENSDART00000086211	ENSDARG00000052388	pcgf5b	lincRNA	4109	0	1034	0	False
TU10981	chr12	16351750	16352323	+	1	573	G5876	TSS7992	unannotated	lncrna	intergenic	intergenic	NA	NA	NA	NA	NA	NA	NA	NA	NA	NA	NA
TU10982	chr12	16495263	16572286	-	9	1356	G5877	TSS7993	annotated	protein_coding	exonic_overlap	read_through	NA	NA	ENSDART00000047916,ENSDART00000145570,ENSDART00000164051	ENSDARG00000074306,ENSDARG00000039173,ENSDARG00000075527	si:dkey-239j18.2,ctslb	protein_coding	1289,1351,1268	1683	0	8	False
TU10983	chr12	16512739	16572286	-	9	1071	G5877	TSS7993	annotated	protein_coding	exonic_overlap	read_through	NA	NA	ENSDART00000047916,ENSDART00000128811,ENSDART00000164051	ENSDARG00000074306,ENSDARG00000089806,ENSDARG00000075527	si:dkey-239j18.2,si:dkey-239j18.3,ctslb	protein_coding	1289,1150,1268	1336	0	7	False
TU10984	chr12	16470650	16473533	-	8	1339	G5877	TSS7994	annotated	protein_coding	exonic_overlap	read_through	NA	NA	ENSDART00000113478,ENSDART00000167645,ENSDART00000166798,ENSDART00000164051	ENSDARG00000095072,ENSDARG00000094559,ENSDARG00000095254,ENSDARG00000075527	zgc:174855,si:dkey-239j18.2	protein_coding	1248,1248,1288,1268	2314	0	7	True
TU10985	chr12	16569920	16572286	-	8	1146	G5877	TSS7993	annotated	protein_coding	exonic_overlap	read_through	NA	NA	ENSDART00000047916,ENSDART00000164051	ENSDARG00000074306,ENSDARG00000075527	si:dkey-239j18.2,ctslb	protein_coding	1289,1268	1231	0	7	True
TU10986	chr12	16470650	16498010	-	8	1528	G5877	TSS7995	annotated	protein_coding	exonic_overlap	read_through	NA	NA	ENSDART00000145570,ENSDART00000113478,ENSDART00000167645,ENSDART00000164051,ENSDART00000133962	ENSDARG00000039173,ENSDARG00000095072,ENSDARG00000094559,ENSDARG00000075527,ENSDARG00000095254	zgc:174855,si:dkey-239j18.2,ctslb	protein_coding	1351,1248,1248,1268,1428	2427	0	6	False
TU10987	chr12	16470650	16531429	-	10	1573	G5877	TSS7996	annotated	protein_coding	exonic_overlap	read_through	NA	NA	ENSDART00000145570,ENSDART00000113478,ENSDART00000167645,ENSDART00000164051,ENSDART00000133962	ENSDARG00000039173,ENSDARG00000095072,ENSDARG00000094559,ENSDARG00000075527,ENSDARG00000095254	zgc:174855,si:dkey-239j18.2,ctslb	protein_coding	1351,1248,1248,1268,1428	2349	0	8	False
TU10988	chr12	16057577	16073579	+	19	2166	G5878	TSS7997	annotated	protein_coding	exonic_overlap	same_strand	NA	NA	ENSDART00000114174	ENSDARG00000079647	muc13b	protein_coding	2220	2095	0	18	True
TU10989	chr12	16361201	16368891	+	2	334	G5879	TSS7998	annotated	lncrna	intragenic	opp_strand	NA	NA	ENSDART00000152750	ENSDARG00000052388	pcgf5b	lincRNA	714	0	135	0	False
TU1099	chr1	18845354	18868887	+	24	4103	G569	TSS779	annotated	protein_coding	exonic_overlap	same_strand	NA	NA	ENSDART00000109416	ENSDARG00000017744	smc2	protein_coding	4073	4073	0	23	True
TU10990	chr12	15648090	15781241	+	28	5577	G5880	TSS7999	annotated	protein_coding	exonic_overlap	same_strand	NA	NA	ENSDART00000166803	ENSDARG00000102056	si:dkeyp-94b4.1	protein_coding	5668	5577	0	27	True
TU10991	chr12	16057577	16073579	+	18	2109	G5878	TSS7997	annotated	protein_coding	exonic_overlap	same_strand	NA	NA	ENSDART00000114174	ENSDARG00000079647	muc13b	protein_coding	2220	2038	0	16	False
TU10992	chr12	16845806	16865183	+	7	2414	G5881	TSS8000	annotated	protein_coding	exonic_overlap	same_strand	NA	NA	ENSDART00000138174	ENSDARG00000089885	slc16a12b	protein_coding	2322	2291	0	5	False
TU10993	chr12	16057577	16073579	+	16	2001	G5878	TSS7997	annotated	protein_coding	exonic_overlap	same_strand	NA	NA	ENSDART00000114174	ENSDARG00000079647	muc13b	protein_coding	2220	1930	0	14	False
TU10994	chr12	16057577	16073579	+	17	2058	G5878	TSS7997	annotated	protein_coding	exonic_overlap	same_strand	NA	NA	ENSDART00000114174	ENSDARG00000079647	muc13b	protein_coding	2220	1987	0	15	False
TU10995	chr12	16865309	16869132	-	2	3486	G5882	TSS8001	annotated	protein_coding	exonic_overlap	same_strand	NA	NA	ENSDART00000152402	ENSDARG00000090977	ifit12	protein_coding	1440	1440	0	1	True
TU10996	chr12	16546246	16547029	-	2	610	G5883	TSS8002	annotated	lncrna	intragenic	intronic_same_strand	NA	NA	ENSDART00000167645	ENSDARG00000094559	zgc:174855	lincRNA	1248	0	0	0	False
TU10997	chr12	16934995	16937242	-	2	2127	G5884	TSS8003	unannotated	lncrna	intergenic	intergenic	NA	NA	NA	NA	NA	NA	NA	NA	NA	NA	NA
TU10998	chr12	16903827	16906345	-	2	1967	G5885	TSS8004	annotated	protein_coding	exonic_overlap	same_strand	NA	NA	ENSDART00000152678	ENSDARG00000007467	ifit10	protein_coding	1979	1943	0	1	True
TU10999	chr12	16920934	16922000	+	1	1066	G5886	TSS8005	annotated	protein_coding	exonic_overlap	same_strand	NA	NA	ENSDART00000066439	ENSDARG00000045190	ch25h	protein_coding	1121	1066	0	0	False
TU11	chr1	250481	259997	+	6	1073	G8	TSS8	annotated	protein_coding	exonic_overlap	same_strand	NA	NA	ENSDART00000081743	ENSDARG00000058803	grk1a	protein_coding	4056	989	0	5	False
TU110	chr1	2098778	2098980	-	1	202	G64	TSS83	unannotated	lncrna	intergenic	intergenic	NA	NA	NA	NA	NA	NA	NA	NA	NA	NA	NA
TU1100	chr1	18909214	18939729	+	11	3771	G570	TSS780	annotated	protein_coding	exonic_overlap	read_through	NA	NA	ENSDART00000166538,ENSDART00000111555	ENSDARG00000098159,ENSDARG00000061936	BX548248.1,fbxo10	protein_coding	180,3347	3424	0	9	False
TU11000	chr12	16384263	16397553	+	10	2806	G5887	TSS8006	annotated	protein_coding	exonic_overlap	same_strand	NA	NA	ENSDART00000113810	ENSDARG00000076192	ankrd1b	protein_coding	1348	1311	0	7	False
TU11001	chr12	16913893	16919711	-	1	5818	G5888	TSS8007	annotated	protein_coding	exonic_overlap	same_strand	NA	NA	ENSDART00000171028	ENSDARG00000102489	BX000534.2	protein_coding	4370	4370	0	0	False
TU11002	chr12	16909881	16919711	-	2	4564	G5888	TSS8007	annotated	protein_coding	exonic_overlap	same_strand	NA	NA	ENSDART00000023085	ENSDARG00000008098	ifit9	protein_coding	1768	1616	0	0	False
TU11003	chr12	16909881	16913428	-	2	3247	G5888	TSS8008	annotated	protein_coding	exonic_overlap	same_strand	NA	NA	ENSDART00000152814	ENSDARG00000008098	ifit9	protein_coding	1546	1509	0	1	True
TU11004	chr12	16909881	16913230	-	1	3349	G5888	TSS8009	annotated	protein_coding	exonic_overlap	same_strand	NA	NA	ENSDART00000023085	ENSDARG00000008098	ifit9	protein_coding	1768	1765	0	0	False
TU11005	chr12	16083790	16180594	+	79	14268	G5889	TSS8010	annotated	protein_coding	exonic_overlap	same_strand	NA	NA	ENSDART00000152550	ENSDARG00000007906	lrp2b	protein_coding	14255	14255	0	78	True
TU11006	chr12	16994720	16997493	+	1	2773	G5890	TSS8011	annotated	lncrna	intragenic	opp_strand	NA	NA	ENSDART00000106035	ENSDARG00000003085	stambpl1	lincRNA	1368	0	226	0	False
TU11007	chr12	16895983	16902178	-	2	4432	G5891	TSS8012	annotated	protein_coding	exonic_overlap	same_strand	NA	NA	ENSDART00000129027	ENSDARG00000090537	ifit11	protein_coding	2412	2385	0	1	True
TU11008	chr12	16873626	16902178	-	3	6584	G5891	TSS8012	annotated	mixed_read_through	exonic_overlap	read_through	NA	NA	ENSDART00000129027,ENSDART00000152423	ENSDARG00000090537,ENSDARG00000096618	BX000534.1,ifit11	unprocessed_pseudogene,protein_coding	2412,1237	3622	0	1	False
TU11009	chr12	16873626	16902178	-	3	6578	G5891	TSS8012	annotated	mixed_read_through	exonic_overlap	read_through	NA	NA	ENSDART00000129027,ENSDART00000152423	ENSDARG00000090537,ENSDARG00000096618	BX000534.1,ifit11	unprocessed_pseudogene,protein_coding	2412,1237	3616	0	0	False
TU1101	chr1	18922027	18926515	+	3	846	G570	TSS781	annotated	protein_coding	exonic_overlap	same_strand	NA	NA	ENSDART00000143077	ENSDARG00000061936	fbxo10	protein_coding	814	521	0	1	False
TU11010	chr12	16895983	16902178	-	2	4426	G5891	TSS8012	annotated	protein_coding	exonic_overlap	same_strand	NA	NA	ENSDART00000129027	ENSDARG00000090537	ifit11	protein_coding	2412	2379	0	0	False
TU11011	chr12	16897719	16902178	-	2	2696	G5891	TSS8012	annotated	protein_coding	exonic_overlap	same_strand	NA	NA	ENSDART00000129027	ENSDARG00000090537	ifit11	protein_coding	2412	2385	0	1	True
TU11012	chr12	16897719	16902178	-	2	2690	G5891	TSS8012	annotated	protein_coding	exonic_overlap	same_strand	NA	NA	ENSDART00000129027	ENSDARG00000090537	ifit11	protein_coding	2412	2379	0	0	False
TU11013	chr12	17302566	17303765	+	2	1083	G5892	TSS8013	unannotated	lncrna	intergenic	intergenic	NA	NA	NA	NA	NA	NA	NA	NA	NA	NA	NA
TU11014	chr12	16816855	16819478	-	8	1399	G5893	TSS8014	annotated	protein_coding	exonic_overlap	read_through	NA	NA	ENSDART00000109968,ENSDART00000113078,ENSDART00000113478	ENSDARG00000094559,ENSDARG00000075527,ENSDARG00000095072	zgc:174855,si:dkey-239j18.2	protein_coding	1289,1284,1248	1713	0	9	True
TU11015	chr12	16752765	16776277	-	8	1291	G5893	TSS8015	annotated	protein_coding	exonic_overlap	read_through	NA	NA	ENSDART00000152656,ENSDART00000152593,ENSDART00000109033	ENSDARG00000095072,ENSDARG00000095744,ENSDARG00000087651	si:dkey-26g8.4,zgc:174855,si:dkey-269i1.4	protein_coding	1278,1275,1274	1436	0	7	False
TU11016	chr12	16773699	16776277	-	8	1359	G5893	TSS8015	annotated	protein_coding	exonic_overlap	read_through	NA	NA	ENSDART00000152656,ENSDART00000109033,ENSDART00000167645	ENSDARG00000095072,ENSDARG00000087651,ENSDARG00000094559	si:dkey-26g8.4,zgc:174855	protein_coding	1278,1274,1248	1528	0	7	True
TU11017	chr12	16595993	16642880	-	9	1349	G5893	TSS8016	annotated	protein_coding	exonic_overlap	read_through	NA	NA	ENSDART00000113862,ENSDART00000109033	ENSDARG00000075527,ENSDARG00000087651	si:dkey-26g8.4,si:dkey-239j18.2	protein_coding	1288,1274	1397	0	7	False
TU11018	chr12	16978603	16993857	+	9	1587	G5894	TSS8020	annotated	protein_coding	exonic_overlap	same_strand	NA	NA	ENSDART00000177923	ENSDARG00000045180	acta2	protein_coding	2647	1587	0	8	True
TU11019	chr12	16595993	16598571	-	8	1359	G5893	TSS8017	annotated	protein_coding	exonic_overlap	same_strand	NA	NA	ENSDART00000152154	ENSDARG00000087651	si:dkey-26g8.4	protein_coding	1348	1348	0	7	True
TU1102	chr1	18909214	18926515	+	9	2976	G570	TSS780	annotated	protein_coding	exonic_overlap	read_through	NA	NA	ENSDART00000166538,ENSDART00000111555	ENSDARG00000098159,ENSDARG00000061936	BX548248.1,fbxo10	protein_coding	180,3347	2868	0	7	False
TU11020	chr12	16797483	16819478	-	8	1374	G5893	TSS8014	annotated	protein_coding	exonic_overlap	read_through	NA	NA	ENSDART00000109968,ENSDART00000106072,ENSDART00000113078	ENSDARG00000094559,ENSDARG00000089750,ENSDARG00000075527	si:dkey-26g8.5,zgc:174855,si:dkey-239j18.2	protein_coding	1289,1288,1284	1313	0	6	False
TU11021	chr12	16637020	16776277	-	9	1378	G5893	TSS8015	annotated	protein_coding	exonic_overlap	read_through	NA	NA	ENSDART00000152593,ENSDART00000113862,ENSDART00000109033,ENSDART00000113478	ENSDARG00000095744,ENSDARG00000075527,ENSDARG00000087651,ENSDARG00000095072	si:dkey-26g8.4,si:dkey-269i1.4,zgc:174855,si:dkey-239j18.2	protein_coding	1275,1288,1274,1248	1539	0	7	False
TU11022	chr12	16620876	16755262	-	9	1349	G5893	TSS8018	annotated	mixed_read_through	exonic_overlap	read_through	NA	NA	ENSDART00000152593,ENSDART00000152430,ENSDART00000109033,ENSDART00000167645	ENSDARG00000095744,ENSDARG00000096563,ENSDARG00000087651,ENSDARG00000094559	si:dkey-26g8.4,si:dkey-269i1.4,zgc:174855,BX322603.1	protein_coding,transcribed_unprocessed_pseudogene	1275,1006,1274,1248	1395	0	8	False
TU11023	chr12	16595993	16642880	-	9	1349	G5893	TSS8016	annotated	mixed_read_through	exonic_overlap	read_through	NA	NA	ENSDART00000113862,ENSDART00000152160,ENSDART00000109033,ENSDART00000167645	ENSDARG00000075527,ENSDARG00000096563,ENSDARG00000087651,ENSDARG00000094559	si:dkey-26g8.4,zgc:174855,BX322603.1,si:dkey-239j18.2	protein_coding,transcribed_unprocessed_pseudogene	1288,898,1274,1248	1470	0	6	False
TU11024	chr12	16595993	16642880	-	9	1347	G5893	TSS8016	annotated	mixed_read_through	exonic_overlap	read_through	NA	NA	ENSDART00000113862,ENSDART00000152160,ENSDART00000109033,ENSDART00000167645	ENSDARG00000075527,ENSDARG00000096563,ENSDARG00000087651,ENSDARG00000094559	si:dkey-26g8.4,zgc:174855,BX322603.1,si:dkey-239j18.2	protein_coding,transcribed_unprocessed_pseudogene	1288,898,1274,1248	1468	0	6	False
TU11025	chr12	16637020	16642880	-	8	1368	G5893	TSS8016	annotated	protein_coding	exonic_overlap	read_through	NA	NA	ENSDART00000113862,ENSDART00000109033,ENSDART00000113478	ENSDARG00000075527,ENSDARG00000087651,ENSDARG00000095072	si:dkey-26g8.4,zgc:174855,si:dkey-239j18.2	protein_coding	1288,1274,1248	1526	0	7	True
TU11026	chr12	16773699	16819478	-	9	1379	G5893	TSS8014	annotated	protein_coding	exonic_overlap	read_through	NA	NA	ENSDART00000109968,ENSDART00000113078,ENSDART00000113478	ENSDARG00000094559,ENSDARG00000075527,ENSDARG00000095072	zgc:174855,si:dkey-239j18.2	protein_coding	1289,1284,1248	1255	0	7	False
TU11027	chr12	16797483	16801303	-	8	1356	G5893	TSS8019	annotated	protein_coding	exonic_overlap	same_strand	NA	NA	ENSDART00000106072	ENSDARG00000089750	si:dkey-26g8.5	protein_coding	1288	1288	0	7	True
TU11028	chr12	17032904	17036653	+	6	874	G5895	TSS8021	annotated	protein_coding	exonic_overlap	same_strand	NA	NA	ENSDART00000028003	ENSDARG00000002298	ankrd22	protein_coding	1106	874	0	5	True
TU11029	chr12	16994672	17029999	-	11	4435	G5896	TSS8022	annotated	protein_coding	exonic_overlap	same_strand	NA	NA	ENSDART00000152478	ENSDARG00000003085	stambpl1	protein_coding	2393	2119	0	8	False
TU1103	chr1	18909214	18909552	+	1	338	G570	TSS780	annotated	protein_coding	exonic_overlap	read_through	NA	NA	ENSDART00000166538,ENSDART00000111555	ENSDARG00000098159,ENSDARG00000061936	BX548248.1,fbxo10	protein_coding	180,3347	303	0	0	False
TU11030	chr12	17001458	17021552	-	7	1247	G5896	TSS8023	annotated	protein_coding	exonic_overlap	same_strand	NA	NA	ENSDART00000106035	ENSDARG00000003085	stambpl1	protein_coding	1368	1076	0	6	False
TU11031	chr12	17079668	17201457	+	7	1425	G5897	TSS8024	annotated	protein_coding	exonic_overlap	same_strand	NA	NA	ENSDART00000014536	ENSDARG00000012453	rnls	protein_coding	1456	1425	0	6	True
TU11032	chr12	17079668	17201457	+	7	1422	G5897	TSS8024	annotated	protein_coding	exonic_overlap	same_strand	NA	NA	ENSDART00000014536	ENSDARG00000012453	rnls	protein_coding	1456	1422	0	5	False
TU11033	chr12	16403646	16431102	+	30	5686	G5898	TSS8025	annotated	protein_coding	exonic_overlap	same_strand	NA	NA	ENSDART00000058665	ENSDARG00000040110	kif20bb	protein_coding	4950	4947	0	28	False
TU11034	chr12	17360763	17370977	-	4	1648	G5899	TSS8026	annotated	protein_coding	exonic_overlap	same_strand	NA	NA	ENSDART00000012421	ENSDARG00000045172	minpp1b	protein_coding	1778	1648	0	2	False
TU11035	chr12	17370086	17370977	-	1	891	G5899	TSS8026	annotated	protein_coding	exonic_overlap	same_strand	NA	NA	ENSDART00000138766	ENSDARG00000045172	minpp1b	protein_coding	728	437	0	0	False
TU11036	chr12	17276188	17302302	-	10	5252	G5900	TSS8027	annotated	protein_coding	exonic_overlap	same_strand	NA	NA	ENSDART00000079138	ENSDARG00000056623	ptenb	protein_coding	1947	1947	0	9	True
TU11037	chr12	17276188	17302302	-	9	5183	G5900	TSS8027	annotated	protein_coding	exonic_overlap	same_strand	NA	NA	ENSDART00000079144	ENSDARG00000056623	ptenb	protein_coding	3380	3380	0	8	True
TU11038	chr12	17276188	17284298	-	4	4059	G5900	TSS8028	annotated	protein_coding	exonic_overlap	same_strand	NA	NA	ENSDART00000079138	ENSDARG00000056623	ptenb	protein_coding	1947	704	0	3	False
TU11039	chr12	16620876	16642880	-	8	1348	G5893	TSS8016	annotated	mixed_read_through	exonic_overlap	read_through	NA	NA	ENSDART00000113862,ENSDART00000152430,ENSDART00000109033,ENSDART00000167645	ENSDARG00000075527,ENSDARG00000096563,ENSDARG00000087651,ENSDARG00000094559	si:dkey-26g8.4,zgc:174855,BX322603.1,si:dkey-239j18.2	protein_coding,transcribed_unprocessed_pseudogene	1288,1006,1274,1248	1451	0	7	False
TU1104	chr1	19131948	19132544	+	1	596	G571	TSS782	unannotated	lncrna	intergenic	intergenic	NA	NA	NA	NA	NA	NA	NA	NA	NA	NA	NA
TU11040	chr12	16773699	16819478	-	8	1379	G5893	TSS8014	annotated	protein_coding	exonic_overlap	read_through	NA	NA	ENSDART00000109968,ENSDART00000152656,ENSDART00000113078	ENSDARG00000094559,ENSDARG00000095072,ENSDARG00000075527	zgc:174855,si:dkey-239j18.2	protein_coding	1289,1278,1284	1301	0	6	False
TU11041	chr12	16773699	16819478	-	8	1379	G5893	TSS8014	annotated	protein_coding	exonic_overlap	read_through	NA	NA	ENSDART00000113078,ENSDART00000113478,ENSDART00000167645	ENSDARG00000075527,ENSDARG00000095072,ENSDARG00000094559	zgc:174855,si:dkey-239j18.2	protein_coding	1284,1248,1248	1442	0	7	False
TU11042	chr12	16797483	16819478	-	9	1374	G5893	TSS8014	annotated	protein_coding	exonic_overlap	read_through	NA	NA	ENSDART00000109968,ENSDART00000106072,ENSDART00000113078,ENSDART00000113478	ENSDARG00000094559,ENSDARG00000089750,ENSDARG00000075527,ENSDARG00000095072	si:dkey-26g8.5,zgc:174855,si:dkey-239j18.2	protein_coding	1289,1288,1284,1248	1712	0	9	False
TU11043	chr12	17036359	17079197	-	10	2223	G5901	TSS8029	annotated	protein_coding	exonic_overlap	same_strand	NA	NA	ENSDART00000020541	ENSDARG00000018529	lipf	protein_coding	1772	1772	0	9	True
TU11044	chr12	16688524	16689340	-	2	208	G5902	TSS8030	annotated	lncrna	intragenic	intronic_same_strand	NA	NA	ENSDART00000167645	ENSDARG00000094559	zgc:174855	misc_RNA	1248	0	0	0	False
TU11045	chr12	17315028	17334906	+	10	1981	G5903	TSS8031	annotated	protein_coding	exonic_overlap	same_strand	NA	NA	ENSDART00000079130	ENSDARG00000056609	atad1b	protein_coding	1283	1283	0	9	True
TU11046	chr12	16689502	16690448	-	3	596	G5904	TSS8032	annotated	lncrna	intragenic	intronic_same_strand	NA	NA	ENSDART00000167645	ENSDARG00000094559	zgc:174855	lincRNA	1248	0	0	0	False
TU11047	chr12	17358547	17359285	+	1	738	G5905	TSS8033	unannotated	lncrna	intergenic	intergenic	NA	NA	NA	NA	NA	NA	NA	NA	NA	NA	NA
TU11048	chr12	16793421	16795412	-	2	1326	G5906	TSS8034	annotated	lncrna	intragenic	intronic_same_strand	NA	NA	ENSDART00000167645	ENSDARG00000094559	zgc:174855	lincRNA	1248	0	0	0	False
TU11049	chr12	17498102	17511812	+	18	2552	G5907	TSS8035	annotated	protein_coding	exonic_overlap	same_strand	NA	NA	ENSDART00000073599	ENSDARG00000051891	rsph10b	protein_coding	2503	2462	0	17	True
TU1105	chr1	19077056	19110886	+	17	4052	G572	TSS783	annotated	protein_coding	exonic_overlap	same_strand	NA	NA	ENSDART00000138276	ENSDARG00000077648	ENSDARG00000077648	protein_coding	2744	2518	0	14	False
TU11050	chr12	17574223	17576713	-	5	882	G5908	TSS8036	annotated	protein_coding	exonic_overlap	same_strand	NA	NA	ENSDART00000105974	ENSDARG00000071601	pvalb9	protein_coding	803	803	0	4	True
TU11051	chr12	17481647	17497603	+	15	2899	G5909	TSS8037	annotated	protein_coding	exonic_overlap	same_strand	NA	NA	ENSDART00000111565	ENSDARG00000075672	pms2	protein_coding	2940	2893	0	14	True
TU11052	chr12	17481647	17486050	+	6	1754	G5909	TSS8037	annotated	protein_coding	exonic_overlap	same_strand	NA	NA	ENSDART00000170449	ENSDARG00000075672	pms2	protein_coding	2829	963	0	5	False
TU11053	chr12	16358640	16386059	-	9	1973	G5910	TSS8038	annotated	protein_coding	exonic_overlap	same_strand	NA	NA	ENSDART00000086211	ENSDARG00000052388	pcgf5b	protein_coding	4109	1973	0	7	False
TU11054	chr12	16356430	16386059	-	10	1230	G5910	TSS8038	annotated	protein_coding	exonic_overlap	same_strand	NA	NA	ENSDART00000086211	ENSDARG00000052388	pcgf5b	protein_coding	4109	1040	0	7	False
TU11055	chr12	16346234	16346957	-	1	723	G5911	TSS8039	unannotated	lncrna	intergenic	intergenic	NA	NA	NA	NA	NA	NA	NA	NA	NA	NA	NA
TU11056	chr12	16351061	16351698	-	1	637	G5912	TSS8040	unannotated	lncrna	intergenic	intergenic	NA	NA	NA	NA	NA	NA	NA	NA	NA	NA	NA
TU11057	chr12	17615821	17617583	+	1	1762	G5913	TSS8041	annotated	lncrna	exonic_overlap	same_strand	NA	NA	ENSDART00000152652	ENSDARG00000096518	CT033796.2	lincRNA	786	584	0	0	False
TU11058	chr12	17594604	17617583	+	2	699	G5913	TSS8042	annotated	lncrna	exonic_overlap	same_strand	NA	NA	ENSDART00000152652	ENSDARG00000096518	CT033796.2	lincRNA	786	665	0	0	False
TU11059	chr12	10141373	10159277	+	4	4590	G5914	TSS8043	annotated	protein_coding	exonic_overlap	same_strand	NA	NA	ENSDART00000152480	ENSDARG00000096505	si:ch73-103l1.2	protein_coding	786	786	0	3	True
TU1106	chr1	19071563	19110886	+	17	4375	G572	TSS784	annotated	protein_coding	exonic_overlap	same_strand	NA	NA	ENSDART00000138276	ENSDARG00000077648	ENSDARG00000077648	protein_coding	2744	2660	0	15	False
TU11060	chr12	17583338	17585737	-	5	789	G5915	TSS8044	annotated	protein_coding	exonic_overlap	same_strand	NA	NA	ENSDART00000034914	ENSDARG00000022817	pvalb3	protein_coding	690	690	0	4	True
TU11061	chr12	17604063	17605635	-	2	1329	G5916	TSS8045	annotated	lncrna	intragenic	intronic_opp_strand	NA	NA	ENSDART00000152652	ENSDARG00000096518	CT033796.2	lincRNA	786	0	0	0	False
TU11062	chr12	16831545	16841773	+	7	1761	G5917	TSS8046	annotated	protein_coding	exonic_overlap	same_strand	NA	NA	ENSDART00000020824	ENSDARG00000010098	pank1b	protein_coding	2959	1761	0	6	True
TU11063	chr12	16831545	16841773	+	7	2670	G5917	TSS8046	annotated	protein_coding	exonic_overlap	same_strand	NA	NA	ENSDART00000020824	ENSDARG00000010098	pank1b	protein_coding	2959	1761	0	5	False
TU11064	chr12	17588535	17590705	-	5	807	G5918	TSS8047	annotated	protein_coding	exonic_overlap	same_strand	NA	NA	ENSDART00000010144	ENSDARG00000002768	pvalb2	protein_coding	711	711	0	4	True
TU11065	chr12	17632994	17635248	+	2	1267	G5919	TSS8048	annotated	protein_coding	exonic_overlap	same_strand	NA	NA	ENSDART00000112119	ENSDARG00000045166	bhlha15	protein_coding	1060	1050	0	1	True
TU11066	chr12	17535349	17564497	-	17	2047	G5920	TSS8049	annotated	protein_coding	exonic_overlap	same_strand	NA	NA	ENSDART00000079065	ENSDARG00000056559	ccz1	protein_coding	2080	2047	0	16	True
TU11067	chr12	17771702	17775432	-	3	1011	G5921	TSS8050	annotated	protein_coding	exonic_overlap	same_strand	NA	NA	ENSDART00000066407	ENSDARG00000045164	nptx2b	protein_coding	1281	839	0	2	False
TU11068	chr12	17382681	17439713	+	13	2162	G5922	TSS8051	annotated	protein_coding	exonic_overlap	same_strand	NA	NA	ENSDART00000020628	ENSDARG00000007807	cyth3a	protein_coding	3275	2159	0	12	True
TU11069	chr12	17337520	17357245	-	12	2269	G5923	TSS8052	annotated	protein_coding	exonic_overlap	same_strand	NA	NA	ENSDART00000079115	ENSDARG00000056600	papss2b	protein_coding	2674	2228	0	11	True
TU1107	chr1	19071563	19110886	+	17	4526	G572	TSS784	annotated	protein_coding	exonic_overlap	same_strand	NA	NA	ENSDART00000138276	ENSDARG00000077648	ENSDARG00000077648	protein_coding	2744	2660	0	14	False
TU11070	chr12	17337520	17359798	-	13	3596	G5923	TSS8054	annotated	protein_coding	exonic_overlap	same_strand	NA	NA	ENSDART00000079115	ENSDARG00000056600	papss2b	protein_coding	2674	2205	0	11	False
TU11071	chr12	17382681	17409890	+	8	989	G5922	TSS8051	annotated	protein_coding	exonic_overlap	same_strand	NA	NA	ENSDART00000020628	ENSDARG00000007807	cyth3a	protein_coding	3275	985	0	7	False
TU11072	chr12	17786905	17789184	-	6	1100	G5924	TSS8055	unannotated	lncrna	intergenic	intergenic	NA	NA	NA	NA	NA	NA	NA	NA	NA	NA	NA
TU11073	chr12	17415890	17439713	+	3	1020	G5922	TSS8053	annotated	protein_coding	exonic_overlap	same_strand	NA	NA	ENSDART00000020628	ENSDARG00000007807	cyth3a	protein_coding	3275	985	0	2	False
TU11074	chr12	17418543	17419337	+	2	696	G5925	TSS8056	annotated	lncrna	intragenic	intronic_same_strand	NA	NA	ENSDART00000020628	ENSDARG00000007807	cyth3a	lincRNA	3275	0	0	0	False
TU11075	chr12	17789277	17790320	-	2	786	G5926	TSS8057	unannotated	lncrna	intergenic	intergenic	NA	NA	NA	NA	NA	NA	NA	NA	NA	NA	NA
TU11076	chr12	16842629	16844878	-	2	1883	G5927	TSS8058	annotated	lncrna	intragenic	opp_strand	NA	NA	ENSDART00000020824	ENSDARG00000010098	pank1b	lincRNA	2959	0	159	0	False
TU11077	chr12	16842629	16844878	-	2	1883	G5927	TSS8058	annotated	lncrna	intragenic	opp_strand	NA	NA	ENSDART00000020824	ENSDARG00000010098	pank1b	lincRNA	2959	0	208	0	False
TU11078	chr12	17511473	17533791	-	20	3255	G5928	TSS8059	annotated	protein_coding	exonic_overlap	same_strand	NA	NA	ENSDART00000066411	ENSDARG00000045167	dlgap5	protein_coding	3267	3249	0	19	True
TU11079	chr12	17744212	17752539	+	8	1093	G5929	TSS8060	annotated	protein_coding	exonic_overlap	same_strand	NA	NA	ENSDART00000169019	ENSDARG00000103789	tmem130	protein_coding	2485	1093	0	6	False
TU1108	chr1	19071563	19110886	+	17	4705	G572	TSS784	annotated	protein_coding	exonic_overlap	same_strand	NA	NA	ENSDART00000138276	ENSDARG00000077648	ENSDARG00000077648	protein_coding	2744	2723	0	15	False
TU11080	chr12	17790964	17795780	-	5	2096	G5930	TSS8061	unannotated	lncrna	intergenic	intergenic	NA	NA	NA	NA	NA	NA	NA	NA	NA	NA	NA
TU11081	chr12	17793719	17795780	-	3	700	G5930	TSS8061	unannotated	lncrna	intergenic	intergenic	NA	NA	NA	NA	NA	NA	NA	NA	NA	NA	NA
TU11082	chr12	17793719	17793982	-	1	263	G5930	TSS8062	unannotated	lncrna	intergenic	intergenic	NA	NA	NA	NA	NA	NA	NA	NA	NA	NA	NA
TU11083	chr12	16397417	16403449	-	11	1258	G5931	TSS8063	annotated	protein_coding	exonic_overlap	same_strand	NA	NA	ENSDART00000037601	ENSDARG00000027428	rpp30	protein_coding	1197	1197	0	10	True
TU11084	chr12	17694063	17741527	-	14	2651	G5932	TSS8064	annotated	protein_coding	exonic_overlap	same_strand	NA	NA	ENSDART00000042006	ENSDARG00000029305	baiap2l1a	protein_coding	2717	2648	0	12	False
TU11085	chr12	17694063	17739337	-	13	2466	G5932	TSS8065	annotated	protein_coding	exonic_overlap	same_strand	NA	NA	ENSDART00000042006	ENSDARG00000029305	baiap2l1a	protein_coding	2717	2339	0	11	False
TU11086	chr12	17638514	17688666	-	25	5350	G5933	TSS8066	annotated	protein_coding	exonic_overlap	same_strand	NA	NA	ENSDART00000090484	ENSDARG00000062515	tecpr1a	protein_coding	5418	5349	0	24	True
TU11087	chr12	17638514	17654360	-	7	2698	G5933	TSS8067	annotated	protein_coding	exonic_overlap	same_strand	NA	NA	ENSDART00000090484	ENSDARG00000062515	tecpr1a	protein_coding	5418	2478	0	6	False
TU11088	chr12	17638514	17688666	-	26	5492	G5933	TSS8066	annotated	protein_coding	exonic_overlap	same_strand	NA	NA	ENSDART00000090484	ENSDARG00000062515	tecpr1a	protein_coding	5418	5349	0	23	False
TU11089	chr12	18236337	18237829	+	2	200	G5934	TSS8068	annotated	protein_coding	exonic_overlap	same_strand	NA	NA	ENSDART00000123315	ENSDARG00000086055	si:dkey-7e14.3	protein_coding	1039	200	0	1	False
TU1109	chr1	19071563	19103683	+	12	2933	G572	TSS784	annotated	protein_coding	exonic_overlap	same_strand	NA	NA	ENSDART00000138276	ENSDARG00000077648	ENSDARG00000077648	protein_coding	2744	2107	0	10	False
TU11090	chr12	18403009	18405350	+	2	2257	G5935	TSS8069	annotated	protein_coding	exonic_overlap	same_strand	NA	NA	ENSDART00000090332	ENSDARG00000062446	neurl2	protein_coding	2185	2185	0	1	True
TU11091	chr12	17448239	17481071	-	33	7681	G5936	TSS8070	annotated	protein_coding	exonic_overlap	read_through	NA	NA	ENSDART00000028090,ENSDART00000134597	ENSDARG00000093182,ENSDARG00000077300	eif2ak1,usp42	protein_coding	3320,4246	7240	0	31	False
TU11092	chr12	17448239	17481071	-	33	8128	G5936	TSS8070	annotated	protein_coding	exonic_overlap	read_through	NA	NA	ENSDART00000028090,ENSDART00000134597	ENSDARG00000093182,ENSDARG00000077300	eif2ak1,usp42	protein_coding	3320,4246	7243	0	31	False
TU11093	chr12	17448239	17481071	-	32	7760	G5936	TSS8070	annotated	protein_coding	exonic_overlap	read_through	NA	NA	ENSDART00000028090,ENSDART00000134597	ENSDARG00000093182,ENSDARG00000077300	eif2ak1,usp42	protein_coding	3320,4246	7243	0	31	False
TU11094	chr12	17452805	17481071	-	31	6464	G5936	TSS8070	annotated	protein_coding	exonic_overlap	read_through	NA	NA	ENSDART00000028090,ENSDART00000168758	ENSDARG00000093182,ENSDARG00000077300	eif2ak1,usp42	protein_coding	3320,3690	6397	0	29	False
TU11095	chr12	18407476	18410069	+	4	927	G5937	TSS8071	annotated	protein_coding	exonic_overlap	same_strand	NA	NA	ENSDART00000146260	ENSDARG00000045160	msrb1b	protein_coding	967	927	0	3	True
TU11096	chr12	18443660	18446947	-	2	1689	G5938	TSS8072	annotated	protein_coding	exonic_overlap	same_strand	NA	NA	ENSDART00000039693	ENSDARG00000029695	pgp	protein_coding	1684	1671	0	1	True
TU11097	chr12	18288663	18292675	-	8	1525	G5939	TSS8073	annotated	protein_coding	exonic_overlap	same_strand	NA	NA	ENSDART00000078724	ENSDARG00000056270	atpaf2	protein_coding	1445	1445	0	7	True
TU11098	chr12	18449525	18456109	-	7	1238	G5940	TSS8074	annotated	protein_coding	exonic_overlap	same_strand	NA	NA	ENSDART00000078166	ENSDARG00000045159	zdhhc4	protein_coding	879	817	0	5	False
TU11099	chr12	18538358	18544601	+	9	4045	G5941	TSS8075	annotated	protein_coding	exonic_overlap	same_strand	NA	NA	ENSDART00000153379	ENSDARG00000045157	si:ch211-147h1.4	protein_coding	786	786	0	4	False
TU111	chr1	1793306	1852655	+	9	3048	G65	TSS84	annotated	protein_coding	exonic_overlap	same_strand	NA	NA	ENSDART00000110331	ENSDARG00000075505	PTGFRN	protein_coding	3026	2956	0	8	True
TU1110	chr1	19067554	19071079	-	7	947	G573	TSS785	annotated	protein_coding	exonic_overlap	same_strand	NA	NA	ENSDART00000005733	ENSDARG00000008068	tma16	protein_coding	2101	947	0	5	False
TU11100	chr12	18483844	18535367	+	19	4853	G5942	TSS8076	annotated	protein_coding	exonic_overlap	same_strand	NA	NA	ENSDART00000134944	ENSDARG00000095603	grid2ipb	protein_coding	4307	3373	0	16	False
TU11101	chr12	18512842	18535367	+	11	3532	G5942	TSS8077	annotated	protein_coding	exonic_overlap	same_strand	NA	NA	ENSDART00000161128	ENSDARG00000095603	grid2ipb	protein_coding	3030	2147	0	8	False
TU11102	chr12	18458000	18535367	+	23	5525	G5942	TSS8078	annotated	protein_coding	exonic_overlap	same_strand	NA	NA	ENSDART00000134944	ENSDARG00000095603	grid2ipb	protein_coding	4307	4115	0	20	False
TU11103	chr12	18456348	18535367	+	21	5501	G5942	TSS8079	annotated	protein_coding	exonic_overlap	same_strand	NA	NA	ENSDART00000134944	ENSDARG00000095603	grid2ipb	protein_coding	4307	4079	0	17	False
TU11104	chr12	18461948	18535367	+	22	5153	G5942	TSS8080	annotated	protein_coding	exonic_overlap	same_strand	NA	NA	ENSDART00000134944	ENSDARG00000095603	grid2ipb	protein_coding	4307	4115	0	20	False
TU11105	chr12	18533959	18535367	+	2	1322	G5942	TSS8081	annotated	protein_coding	exonic_overlap	same_strand	NA	NA	ENSDART00000161128	ENSDARG00000095603	grid2ipb	protein_coding	3030	237	0	1	False
TU11106	chr12	18483844	18535367	+	19	5011	G5942	TSS8076	annotated	protein_coding	exonic_overlap	same_strand	NA	NA	ENSDART00000134944	ENSDARG00000095603	grid2ipb	protein_coding	4307	3373	0	16	False
TU11107	chr12	18559497	18595789	+	19	2717	G5943	TSS8082	annotated	protein_coding	exonic_overlap	same_strand	NA	NA	ENSDART00000143979	ENSDARG00000045156	rgs9b	protein_coding	2608	2602	0	16	False
TU11108	chr12	18559497	18579968	+	13	1367	G5943	TSS8082	annotated	protein_coding	exonic_overlap	same_strand	NA	NA	ENSDART00000152948	ENSDARG00000045156	rgs9b	protein_coding	1511	764	0	8	False
TU11109	chr12	18559497	18577621	+	10	1435	G5943	TSS8082	annotated	protein_coding	exonic_overlap	same_strand	NA	NA	ENSDART00000152948	ENSDARG00000045156	rgs9b	protein_coding	1511	1384	0	9	True
TU1111	chr1	19133784	19138810	+	1	5026	G574	TSS786	unannotated	lncrna	intergenic	intergenic	NA	NA	NA	NA	NA	NA	NA	NA	NA	NA	NA
TU11110	chr12	18559497	18587128	+	17	1614	G5943	TSS8082	annotated	protein_coding	exonic_overlap	same_strand	NA	NA	ENSDART00000127981	ENSDARG00000045156	rgs9b	protein_coding	2966	1503	0	14	False
TU11111	chr12	18559497	18595789	+	18	2298	G5943	TSS8082	annotated	protein_coding	exonic_overlap	same_strand	NA	NA	ENSDART00000127981	ENSDARG00000045156	rgs9b	protein_coding	2966	1460	0	14	False
TU11112	chr12	18559497	18592429	+	18	2165	G5943	TSS8082	annotated	protein_coding	exonic_overlap	same_strand	NA	NA	ENSDART00000143979	ENSDARG00000045156	rgs9b	protein_coding	2608	1879	0	15	False
TU11113	chr12	18559497	18570438	+	3	386	G5943	TSS8082	annotated	protein_coding	exonic_overlap	same_strand	NA	NA	ENSDART00000152948	ENSDARG00000045156	rgs9b	protein_coding	1511	334	0	1	False
TU11114	chr12	18303052	18304626	+	3	1160	G5944	TSS8083	unannotated	lncrna	intergenic	intergenic	NA	NA	NA	NA	NA	NA	NA	NA	NA	NA	NA
TU11115	chr12	18772425	18776577	-	6	2691	G5945	TSS8084	annotated	protein_coding	exonic_overlap	same_strand	NA	NA	ENSDART00000121866	ENSDARG00000089529	desi1b	protein_coding	1358	1334	0	5	True
TU11116	chr12	18772425	18776577	-	7	2480	G5945	TSS8084	annotated	protein_coding	exonic_overlap	same_strand	NA	NA	ENSDART00000121866	ENSDARG00000089529	desi1b	protein_coding	1358	1123	0	5	False
TU11117	chr12	18783445	18783650	+	1	205	G5946	TSS8085	unannotated	lncrna	intergenic	intergenic	NA	NA	NA	NA	NA	NA	NA	NA	NA	NA	NA
TU11118	chr12	18794412	18800688	+	6	1262	G5947	TSS8086	annotated	protein_coding	exonic_overlap	same_strand	NA	NA	ENSDART00000127536	ENSDARG00000087181	cbx7b	protein_coding	1678	1262	0	5	True
TU11119	chr12	18800821	18804785	-	2	3692	G5948	TSS8087	annotated	lncrna	intragenic	opp_strand	NA	NA	ENSDART00000127536	ENSDARG00000087181	cbx7b	lincRNA	1678	0	281	0	False
TU1112	chr1	19135176	19138810	+	1	3634	G574	TSS787	unannotated	lncrna	intergenic	intergenic	NA	NA	NA	NA	NA	NA	NA	NA	NA	NA	NA
TU11120	chr12	18784149	18792714	+	5	3499	G5949	TSS8088	annotated	protein_coding	exonic_overlap	same_strand	NA	NA	ENSDART00000105854	ENSDARG00000071548	josd1	protein_coding	1922	1922	0	4	True
TU11121	chr12	18596251	18665504	+	19	4668	G5950	TSS8089	annotated	protein_coding	exonic_overlap	same_strand	NA	NA	ENSDART00000152935	ENSDARG00000076229	mkl1b	protein_coding	4810	4668	0	18	True
TU11122	chr12	18622413	18665504	+	16	4633	G5950	TSS8090	annotated	protein_coding	exonic_overlap	same_strand	NA	NA	ENSDART00000152935	ENSDARG00000076229	mkl1b	protein_coding	4810	4208	0	13	False
TU11123	chr12	18646059	18665504	+	15	4295	G5950	TSS8091	annotated	protein_coding	exonic_overlap	same_strand	NA	NA	ENSDART00000152935	ENSDARG00000076229	mkl1b	protein_coding	4810	4208	0	13	False
TU11124	chr12	18777567	18782491	+	12	2187	G5951	TSS8093	annotated	protein_coding	exonic_overlap	same_strand	NA	NA	ENSDART00000105858	ENSDARG00000071551	xrcc6	protein_coding	2228	2182	0	11	True
TU11125	chr12	18596251	18665504	+	18	4581	G5950	TSS8089	annotated	protein_coding	exonic_overlap	same_strand	NA	NA	ENSDART00000152935	ENSDARG00000076229	mkl1b	protein_coding	4810	4581	0	16	False
TU11126	chr12	18653141	18665504	+	12	4013	G5950	TSS8092	annotated	protein_coding	exonic_overlap	same_strand	NA	NA	ENSDART00000152935	ENSDARG00000076229	mkl1b	protein_coding	4810	4010	0	10	False
TU11127	chr12	18628363	18630410	+	5	1289	G5952	TSS8094	annotated	lncrna	intragenic	intronic_same_strand	NA	NA	ENSDART00000153456	ENSDARG00000076229	mkl1b	lincRNA	873	0	0	0	False
TU11128	chr12	18906775	18907632	+	2	350	G5953	TSS8095	annotated	protein_coding	exonic_overlap	same_strand	NA	NA	ENSDART00000113909	ENSDARG00000076015	ENSDARG00000076015	protein_coding	1542	222	0	0	False
TU11129	chr12	18909897	18910412	+	2	272	G5954	TSS8096	annotated	protein_coding	exonic_overlap	same_strand	NA	NA	ENSDART00000153927	ENSDARG00000076015	ENSDARG00000076015	protein_coding	1536	272	0	1	False
TU1113	chr1	19093772	19095352	-	2	1476	G575	TSS788	annotated	other	exonic_overlap	same_strand	NA	NA	ENSDART00000152179	ENSDARG00000096580	BX323590.3	antisense_RNA	827	827	0	1	True
TU11130	chr12	18910886	18913379	+	5	632	G5955	TSS8097	annotated	protein_coding	exonic_overlap	same_strand	NA	NA	ENSDART00000153927	ENSDARG00000076015	ENSDARG00000076015	protein_coding	1536	617	0	3	False
TU11131	chr12	18910886	18911478	+	2	217	G5955	TSS8097	annotated	protein_coding	exonic_overlap	same_strand	NA	NA	ENSDART00000153927	ENSDARG00000076015	ENSDARG00000076015	protein_coding	1536	201	0	0	False
TU11132	chr12	18323705	18332513	+	8	2158	G5956	TSS8098	annotated	protein_coding	exonic_overlap	same_strand	NA	NA	ENSDART00000078860	ENSDARG00000056374	noxo1b	protein_coding	2169	2134	0	7	True
TU11133	chr12	18328293	18332513	+	4	1645	G5956	TSS8099	annotated	protein_coding	exonic_overlap	same_strand	NA	NA	ENSDART00000078860	ENSDARG00000056374	noxo1b	protein_coding	2169	1557	0	3	False
TU11134	chr12	18328293	18329127	+	3	650	G5956	TSS8099	annotated	protein_coding	exonic_overlap	same_strand	NA	NA	ENSDART00000078860	ENSDARG00000056374	noxo1b	protein_coding	2169	447	0	2	False
TU11135	chr12	18977307	18981609	-	4	1423	G5957	TSS8100	annotated	protein_coding	exonic_overlap	same_strand	NA	NA	ENSDART00000060561	ENSDARG00000041323	csdc2a	protein_coding	1348	1341	0	3	True
TU11136	chr12	18112883	18222749	+	10	3292	G5958	TSS8101	annotated	protein_coding	exonic_overlap	same_strand	NA	NA	ENSDART00000130741	ENSDARG00000090338	fam20cb	protein_coding	2523	2322	0	9	True
TU11137	chr12	18087994	18105969	+	3	872	G5959	TSS8102	unannotated	lncrna	intergenic	intergenic	NA	NA	NA	NA	NA	NA	NA	NA	NA	NA	NA
TU11138	chr12	18848912	18866498	+	18	3107	G5960	TSS8103	annotated	protein_coding	exonic_overlap	same_strand	NA	NA	ENSDART00000078494	ENSDARG00000056079	l3mbtl2	protein_coding	3164	2965	0	16	False
TU11139	chr12	18848912	18866498	+	18	3049	G5960	TSS8103	annotated	protein_coding	exonic_overlap	same_strand	NA	NA	ENSDART00000164212	ENSDARG00000056079	l3mbtl2	protein_coding	6177	3049	0	17	True
TU1114	chr1	19135176	19139537	+	1	4361	G574	TSS787	unannotated	lncrna	intergenic	intergenic	NA	NA	NA	NA	NA	NA	NA	NA	NA	NA	NA
TU11140	chr12	18848912	18866498	+	17	3275	G5960	TSS8103	annotated	protein_coding	exonic_overlap	same_strand	NA	NA	ENSDART00000078494	ENSDARG00000056079	l3mbtl2	protein_coding	3164	3037	0	15	False
TU11141	chr12	18102664	18105969	-	3	1138	G5961	TSS8106	unannotated	lncrna	intergenic	intergenic	NA	NA	NA	NA	NA	NA	NA	NA	NA	NA	NA
TU11142	chr12	18848912	18866498	+	16	2788	G5960	TSS8103	annotated	protein_coding	exonic_overlap	same_strand	NA	NA	ENSDART00000164212	ENSDARG00000056079	l3mbtl2	protein_coding	6177	2788	0	14	False
TU11143	chr12	18859609	18865780	+	8	1119	G5960	TSS8104	annotated	protein_coding	exonic_overlap	same_strand	NA	NA	ENSDART00000078494	ENSDARG00000056079	l3mbtl2	protein_coding	3164	1108	0	7	False
TU11144	chr12	18862483	18862806	+	2	234	G5960	TSS8105	annotated	protein_coding	exonic_overlap	same_strand	NA	NA	ENSDART00000078494	ENSDARG00000056079	l3mbtl2	protein_coding	3164	231	0	1	False
TU11145	chr12	18886051	18906174	-	16	2441	G5962	TSS8107	annotated	protein_coding	exonic_overlap	same_strand	NA	NA	ENSDART00000078484	ENSDARG00000056059	rangap1b	protein_coding	2461	2441	0	15	True
TU11146	chr12	18914480	18940923	+	7	2431	G5963	TSS8108	annotated	protein_coding	exonic_overlap	same_strand	NA	NA	ENSDART00000153086	ENSDARG00000056050	kctd17	protein_coding	4907	2406	0	6	True
TU11147	chr12	18914480	18943510	+	6	4883	G5963	TSS8108	annotated	protein_coding	exonic_overlap	same_strand	NA	NA	ENSDART00000153086	ENSDARG00000056050	kctd17	protein_coding	4907	4772	0	4	False
TU11148	chr12	18914480	18940923	+	5	4988	G5963	TSS8108	annotated	protein_coding	exonic_overlap	same_strand	NA	NA	ENSDART00000153086	ENSDARG00000056050	kctd17	protein_coding	4907	2406	0	4	False
TU11149	chr12	18914371	18940923	+	7	2537	G5963	TSS8109	annotated	protein_coding	exonic_overlap	same_strand	NA	NA	ENSDART00000153086	ENSDARG00000056050	kctd17	protein_coding	4907	2403	0	5	False
TU1115	chr1	19133784	19139537	+	1	5753	G574	TSS786	unannotated	lncrna	intergenic	intergenic	NA	NA	NA	NA	NA	NA	NA	NA	NA	NA	NA
TU11150	chr12	18914480	18940923	+	6	4764	G5963	TSS8108	annotated	protein_coding	exonic_overlap	same_strand	NA	NA	ENSDART00000153086	ENSDARG00000056050	kctd17	protein_coding	4907	2406	0	5	False
TU11151	chr12	18914480	18931082	+	2	2048	G5963	TSS8108	annotated	protein_coding	exonic_overlap	same_strand	NA	NA	ENSDART00000153086	ENSDARG00000056050	kctd17	protein_coding	4907	560	0	1	False
TU11152	chr12	18867475	18885909	-	9	2766	G5964	TSS8110	annotated	protein_coding	exonic_overlap	same_strand	NA	NA	ENSDART00000153248	ENSDARG00000075903	chadlb	protein_coding	2681	2630	0	8	True
TU11153	chr12	19016603	19021826	+	4	507	G5965	TSS8111	annotated	protein_coding	exonic_overlap	same_strand	NA	NA	ENSDART00000066397	ENSDARG00000045155	phf5a	protein_coding	525	499	0	3	True
TU11154	chr12	18918669	18922629	-	1	3960	G5966	TSS8112	annotated	lncrna	intragenic	intronic_opp_strand	NA	NA	ENSDART00000153086	ENSDARG00000056050	kctd17	lincRNA	4907	0	0	0	False
TU11155	chr12	18984613	18997291	-	17	3567	G5967	TSS8113	annotated	protein_coding	exonic_overlap	same_strand	NA	NA	ENSDART00000149180	ENSDARG00000007294	aco2	protein_coding	3495	3484	0	16	True
TU11156	chr12	18421916	18431431	+	9	2801	G5968	TSS8114	annotated	protein_coding	exonic_overlap	same_strand	NA	NA	ENSDART00000148326	ENSDARG00000003167	mlst8	protein_coding	2618	2610	0	8	True
TU11157	chr12	18430295	18438649	-	6	1183	G5969	TSS8115	annotated	protein_coding	exonic_overlap	same_strand	NA	NA	ENSDART00000078172	ENSDARG00000056247	bricd5	protein_coding	1733	1160	0	5	True
TU11158	chr12	18430295	18434083	-	3	805	G5969	TSS8116	annotated	protein_coding	exonic_overlap	same_strand	NA	NA	ENSDART00000078172	ENSDARG00000056247	bricd5	protein_coding	1733	656	0	1	False
TU11159	chr12	19077798	19082350	+	6	1915	G5970	TSS8117	annotated	protein_coding	exonic_overlap	same_strand	NA	NA	ENSDART00000066393	ENSDARG00000092546	pdap1a	protein_coding	2073	1853	0	5	True
TU1116	chr1	19309060	19312411	+	5	1540	G576	TSS789	annotated	lncrna	intragenic	opp_strand	NA	NA	ENSDART00000176699	ENSDARG00000107165	BX511083.2	lincRNA	525	0	141	0	False
TU11160	chr12	19022957	19031330	-	5	2522	G5971	TSS8118	annotated	protein_coding	exonic_overlap	same_strand	NA	NA	ENSDART00000057125	ENSDARG00000039117	tefa	protein_coding	1482	1482	0	4	True
TU11161	chr12	19022957	19029839	-	4	2755	G5971	TSS8119	annotated	protein_coding	exonic_overlap	same_strand	NA	NA	ENSDART00000057124	ENSDARG00000039117	tefa	protein_coding	2749	2749	0	3	True
TU11162	chr12	18942399	18969396	-	27	4906	G5972	TSS8120	annotated	protein_coding	exonic_overlap	same_strand	NA	NA	ENSDART00000153225	ENSDARG00000056045	ENSDARG00000056045	protein_coding	3445	3445	0	26	True
TU11163	chr12	18942399	18961659	-	20	3698	G5972	TSS8121	annotated	protein_coding	exonic_overlap	same_strand	NA	NA	ENSDART00000153225	ENSDARG00000056045	ENSDARG00000056045	protein_coding	3445	2292	0	19	False
TU11164	chr12	19066670	19068404	+	5	757	G5973	TSS8122	annotated	protein_coding	exonic_overlap	same_strand	NA	NA	ENSDART00000148011	ENSDARG00000077409	cby1	protein_coding	2142	741	0	4	True
TU11165	chr12	19071385	19076823	+	4	2438	G5974	TSS8123	annotated	protein_coding	exonic_overlap	same_strand	NA	NA	ENSDART00000078325	ENSDARG00000045153	slc16a8	protein_coding	1749	1749	0	3	True
TU11166	chr12	18805144	18839676	-	31	10290	G5975	TSS8124	annotated	protein_coding	exonic_overlap	same_strand	NA	NA	ENSDART00000168405	ENSDARG00000100666	ep300a	protein_coding	8402	8372	0	29	False
TU11167	chr12	18805144	18839676	-	31	10317	G5975	TSS8124	annotated	protein_coding	exonic_overlap	same_strand	NA	NA	ENSDART00000172574	ENSDARG00000100666	ep300a	protein_coding	10239	10209	0	28	False
TU11168	chr12	18805144	18839676	-	31	10347	G5975	TSS8124	annotated	protein_coding	exonic_overlap	same_strand	NA	NA	ENSDART00000172574	ENSDARG00000100666	ep300a	protein_coding	10239	10239	0	29	False
TU11169	chr12	18810749	18812424	-	7	1103	G5975	TSS8125	annotated	protein_coding	exonic_overlap	same_strand	NA	NA	ENSDART00000168405	ENSDARG00000100666	ep300a	protein_coding	8402	976	0	6	False
TU1117	chr1	19317237	19327331	-	2	731	G577	TSS790	annotated	lncrna	intragenic	intronic_same_strand	NA	NA	ENSDART00000176699	ENSDARG00000107165	BX511083.2	lincRNA	525	0	0	0	False
TU11170	chr12	19115808	19129059	-	4	5151	G5976	TSS8126	annotated	protein_coding	exonic_overlap	same_strand	NA	NA	ENSDART00000152844	ENSDARG00000079549	cdc42ep1a	protein_coding	2145	2145	0	3	True
TU11171	chr12	17811817	17983323	+	70	12622	G5977	TSS8127	annotated	protein_coding	exonic_overlap	same_strand	NA	NA	ENSDART00000172062	ENSDARG00000100623	trrap	protein_coding	12591	12540	0	67	False
TU11172	chr12	17805962	17983323	+	71	12697	G5977	TSS8128	annotated	protein_coding	exonic_overlap	same_strand	NA	NA	ENSDART00000172062	ENSDARG00000100623	trrap	protein_coding	12591	12582	0	68	False
TU11173	chr12	17805962	17817310	+	8	1197	G5977	TSS8128	annotated	protein_coding	exonic_overlap	same_strand	NA	NA	ENSDART00000164740	ENSDARG00000100623	trrap	protein_coding	972	757	0	7	False
TU11174	chr12	17850368	17898503	+	23	3737	G5977	TSS8129	annotated	protein_coding	exonic_overlap	same_strand	NA	NA	ENSDART00000172062	ENSDARG00000100623	trrap	protein_coding	12591	3726	0	22	False
TU11175	chr12	17818886	17912169	+	43	7103	G5977	TSS8130	annotated	protein_coding	exonic_overlap	same_strand	NA	NA	ENSDART00000172062	ENSDARG00000100623	trrap	protein_coding	12591	7095	0	41	False
TU11176	chr12	17850368	17897618	+	22	3692	G5977	TSS8129	annotated	protein_coding	exonic_overlap	same_strand	NA	NA	ENSDART00000172062	ENSDARG00000100623	trrap	protein_coding	12591	3579	0	21	False
TU11177	chr12	19086419	19112447	+	18	4187	G5978	TSS8131	annotated	protein_coding	exonic_overlap	same_strand	NA	NA	ENSDART00000110415	ENSDARG00000078119	sh3bp1	protein_coding	2819	2819	0	17	True
TU11178	chr12	19107419	19112447	+	5	2838	G5978	TSS8132	annotated	protein_coding	exonic_overlap	same_strand	NA	NA	ENSDART00000110415	ENSDARG00000078119	sh3bp1	protein_coding	2819	1513	0	4	False
TU11179	chr12	19104182	19112447	+	8	3185	G5978	TSS8133	annotated	protein_coding	exonic_overlap	same_strand	NA	NA	ENSDART00000110415	ENSDARG00000078119	sh3bp1	protein_coding	2819	1788	0	7	False
TU1118	chr1	19320771	19329415	-	2	277	G578	TSS791	annotated	lncrna	intragenic	intronic_same_strand	NA	NA	ENSDART00000176699	ENSDARG00000107165	BX511083.2	lincRNA	525	0	0	0	False
TU11180	chr12	19094707	19112447	+	15	3801	G5978	TSS8134	annotated	protein_coding	exonic_overlap	same_strand	NA	NA	ENSDART00000110415	ENSDARG00000078119	sh3bp1	protein_coding	2819	2439	0	14	False
TU11181	chr12	19034240	19063952	-	22	6329	G5979	TSS8135	annotated	protein_coding	exonic_overlap	same_strand	NA	NA	ENSDART00000153343	ENSDARG00000055930	zc3h7b	protein_coding	3660	3612	0	20	False
TU11182	chr12	19226676	19231900	+	4	1217	G5980	TSS8136	annotated	protein_coding	exonic_overlap	same_strand	NA	NA	ENSDART00000066388	ENSDARG00000045146	tomm22	protein_coding	1241	1214	0	2	False
TU11183	chr12	19279899	19281911	+	2	1879	G5981	TSS8137	annotated	protein_coding	exonic_overlap	same_strand	NA	NA	ENSDART00000153415	ENSDARG00000096722	si:dkey-16i5.8	protein_coding	964	964	0	1	True
TU11184	chr12	19282812	19285038	+	3	911	G5982	TSS8138	unannotated	lncrna	intergenic	intergenic	NA	NA	NA	NA	NA	NA	NA	NA	NA	NA	NA
TU11185	chr12	19282812	19283770	+	2	404	G5982	TSS8138	unannotated	lncrna	intergenic	intergenic	NA	NA	NA	NA	NA	NA	NA	NA	NA	NA	NA
TU11186	chr12	19670406	19743823	-	4	2554	G5983	TSS8139	annotated	protein_coding	exonic_overlap	same_strand	NA	NA	ENSDART00000066386	ENSDARG00000045145	shisa9a	protein_coding	2442	2442	0	3	True
TU11187	chr12	19740652	19743823	-	2	1113	G5983	TSS8139	annotated	protein_coding	exonic_overlap	same_strand	NA	NA	ENSDART00000066386	ENSDARG00000045145	shisa9a	protein_coding	2442	890	0	1	False
TU11188	chr12	19183607	19196497	+	11	2285	G5984	TSS8140	annotated	protein_coding	exonic_overlap	same_strand	NA	NA	ENSDART00000066391	ENSDARG00000045150	csnk1e	protein_coding	2314	2285	0	10	True
TU11189	chr12	19234734	19240321	+	14	1373	G5985	TSS8141	annotated	protein_coding	exonic_overlap	same_strand	NA	NA	ENSDART00000078284	ENSDARG00000055883	dmc1	protein_coding	1350	1350	0	13	True
TU1119	chr1	19330247	19337936	+	3	7504	G579	TSS792	annotated	lncrna	exonic_overlap	read_through	NA	NA	ENSDART00000178192,ENSDART00000174673	ENSDARG00000108123,ENSDARG00000106990	BX511083.1,BX511083.3	lincRNA	465,347	748	0	0	False
TU11190	chr12	19262782	19272113	+	10	1196	G5986	TSS8142	annotated	protein_coding	exonic_overlap	same_strand	NA	NA	ENSDART00000078266	ENSDARG00000055868	rsl1d1	protein_coding	1295	1177	0	8	False
TU11191	chr12	19745020	19810807	+	3	1752	G5987	TSS8143	annotated	protein_coding	exonic_overlap	same_strand	NA	NA	ENSDART00000153392	ENSDARG00000031968	cpped1	protein_coding	452	303	0	1	False
TU11192	chr12	19745020	19817151	+	4	875	G5987	TSS8143	annotated	protein_coding	exonic_overlap	same_strand	NA	NA	ENSDART00000045609	ENSDARG00000031968	cpped1	protein_coding	2147	829	0	2	False
TU11193	chr12	19937396	19943958	-	2	1041	G5988	TSS8144	annotated	protein_coding	exonic_overlap	same_strand	NA	NA	ENSDART00000153387	ENSDARG00000002362	ubald1a	protein_coding	1108	453	0	1	False
TU11194	chr12	19198799	19216890	+	9	2321	G5989	TSS8145	annotated	protein_coding	exonic_overlap	same_strand	NA	NA	ENSDART00000100075	ENSDARG00000045147	tmem184ba	protein_coding	3791	2318	0	7	False
TU11195	chr12	19198799	19216890	+	9	2318	G5989	TSS8145	annotated	protein_coding	exonic_overlap	same_strand	NA	NA	ENSDART00000100075	ENSDARG00000045147	tmem184ba	protein_coding	3791	2318	0	8	True
TU11196	chr12	19974184	19974881	-	2	529	G5990	TSS8146	annotated	lncrna	intragenic	intronic_same_strand	NA	NA	ENSDART00000153387	ENSDARG00000002362	ubald1a	lincRNA	1108	0	0	0	False
TU11197	chr12	19945831	19960282	-	5	596	G5991	TSS8147	annotated	protein_coding	exonic_overlap	same_strand	NA	NA	ENSDART00000153387	ENSDARG00000002362	ubald1a	protein_coding	1108	364	0	2	False
TU11198	chr12	19218489	19224943	-	3	2065	G5992	TSS8148	annotated	protein_coding	exonic_overlap	same_strand	NA	NA	ENSDART00000044860	ENSDARG00000028957	maff	protein_coding	1504	1504	0	2	True
TU11199	chr12	19976974	19998828	-	3	1887	G5993	TSS8149	annotated	protein_coding	exonic_overlap	same_strand	NA	NA	ENSDART00000112768	ENSDARG00000002362	ubald1a	protein_coding	1900	1887	0	2	True
TU112	chr1	2306669	2309750	-	2	1418	G66	TSS85	annotated	protein_coding	exonic_overlap	same_strand	NA	NA	ENSDART00000103795	ENSDARG00000070581	ggact.1	protein_coding	1790	1418	0	1	True
TU1120	chr1	19330247	19344601	+	4	4366	G579	TSS792	annotated	lncrna	exonic_overlap	read_through	NA	NA	ENSDART00000178192,ENSDART00000174673	ENSDARG00000108123,ENSDARG00000106990	BX511083.1,BX511083.3	lincRNA	465,347	272	0	0	False
TU11200	chr12	19837068	19852440	+	12	3086	G5994	TSS8150	annotated	protein_coding	exonic_overlap	same_strand	NA	NA	ENSDART00000015780	ENSDARG00000014161	ercc4	protein_coding	3210	2992	0	11	True
TU11201	chr12	19837068	19845723	+	7	1363	G5994	TSS8150	annotated	protein_coding	exonic_overlap	same_strand	NA	NA	ENSDART00000015780	ENSDARG00000014161	ercc4	protein_coding	3210	1268	0	6	False
TU11202	chr12	19159307	19180108	+	21	7651	G5995	TSS8151	annotated	protein_coding	exonic_overlap	same_strand	NA	NA	ENSDART00000153428	ENSDARG00000074161	tnrc6b	protein_coding	7867	7644	0	17	False
TU11203	chr12	20027346	20035145	+	3	2405	G5996	TSS8152	annotated	protein_coding	exonic_overlap	same_strand	NA	NA	ENSDART00000126676	ENSDARG00000088290	foxj1b	protein_coding	2318	2318	0	2	True
TU11204	chr12	20214203	20215522	+	3	874	G5997	TSS8153	annotated	protein_coding	exonic_overlap	same_strand	NA	NA	ENSDART00000066385	ENSDARG00000045144	hbz	protein_coding	760	752	0	2	True
TU11205	chr12	19286476	19537146	+	21	3551	G5998	TSS8154	annotated	protein_coding	exonic_overlap	same_strand	NA	NA	ENSDART00000114248	ENSDARG00000077317	snx29	protein_coding	3765	3529	0	20	True
TU11206	chr12	19240464	19262080	+	14	2724	G5999	TSS8155	annotated	protein_coding	exonic_overlap	same_strand	NA	NA	ENSDART00000041711	ENSDARG00000031048	gspt1	protein_coding	2723	2715	0	12	False
TU11207	chr12	19153380	19160889	-	8	1838	G6000	TSS8156	annotated	protein_coding	exonic_overlap	same_strand	NA	NA	ENSDART00000153260	ENSDARG00000077900	si:ch211-141o9.10	protein_coding	1348	1085	0	6	False
TU11208	chr12	19569541	19569835	+	1	294	G6001	TSS8157	unannotated	lncrna	intergenic	intergenic	NA	NA	NA	NA	NA	NA	NA	NA	NA	NA	NA
TU11209	chr12	20217554	20218681	-	3	521	G6002	TSS8158	annotated	protein_coding	exonic_overlap	same_strand	NA	NA	ENSDART00000055623	ENSDARG00000038147	hbbe3	protein_coding	525	509	0	2	True
TU1121	chr1	19332258	19336611	-	2	1307	G580	TSS793	annotated	lncrna	intragenic	interleaving_opp_strand	NA	NA	ENSDART00000178192	ENSDARG00000108123	BX511083.3	lincRNA	465	0	0	0	False
TU11210	chr12	19235911	19240690	-	2	223	G6003	TSS8159	annotated	lncrna	intragenic	opp_strand	NA	NA	ENSDART00000078284	ENSDARG00000055883	dmc1	misc_RNA	1350	0	80	0	False
TU11211	chr12	19516253	19611236	-	2	1713	G6004	TSS8160	annotated	lncrna	intragenic	interleaving_opp_strand	NA	NA	ENSDART00000114248	ENSDARG00000077317	snx29	lincRNA	3765	0	0	0	False
TU11212	chr12	19594054	19596055	-	1	2001	G6005	TSS8161	unannotated	lncrna	intergenic	intergenic	NA	NA	NA	NA	NA	NA	NA	NA	NA	NA	NA
TU11213	chr12	20221906	20225009	+	4	953	G6006	TSS8162	annotated	protein_coding	exonic_overlap	same_strand	NA	NA	ENSDART00000150020	ENSDARG00000045142	hbae5	protein_coding	486	250	0	2	False
TU11214	chr12	20220565	20225009	+	5	881	G6006	TSS8163	annotated	protein_coding	exonic_overlap	same_strand	NA	NA	ENSDART00000149920	ENSDARG00000045142	hbae5	protein_coding	694	148	0	3	False
TU11215	chr12	20223982	20225009	+	2	908	G6006	TSS8164	annotated	protein_coding	exonic_overlap	same_strand	NA	NA	ENSDART00000150020	ENSDARG00000045142	hbae5	protein_coding	486	313	0	1	False
TU11216	chr12	20199092	20212772	-	3	893	G6007	TSS8165	unannotated	lncrna	intergenic	intergenic	NA	NA	NA	NA	NA	NA	NA	NA	NA	NA	NA
TU11217	chr12	20212071	20214846	-	2	589	G6007	TSS8166	annotated	lncrna	intragenic	interleaving_opp_strand	NA	NA	ENSDART00000066385	ENSDARG00000045144	hbz	lincRNA	760	0	0	0	False
TU11218	chr12	19854477	19924513	+	16	5468	G6008	TSS8167	annotated	protein_coding	exonic_overlap	same_strand	NA	NA	ENSDART00000153177	ENSDARG00000088307	mkl2a	protein_coding	4134	4134	0	15	True
TU11219	chr12	20192233	20198748	-	2	2406	G6009	TSS8169	unannotated	lncrna	intergenic	intergenic	NA	NA	NA	NA	NA	NA	NA	NA	NA	NA	NA
TU1122	chr1	19338659	19339384	-	2	255	G581	TSS794	unannotated	lncrna	intergenic	intergenic	NA	NA	NA	NA	NA	NA	NA	NA	NA	NA	NA
TU11220	chr12	19854477	19915442	+	14	3947	G6008	TSS8167	annotated	protein_coding	exonic_overlap	same_strand	NA	NA	ENSDART00000153177	ENSDARG00000088307	mkl2a	protein_coding	4134	2722	0	13	False
TU11221	chr12	19896470	19915442	+	9	3301	G6008	TSS8168	annotated	protein_coding	exonic_overlap	same_strand	NA	NA	ENSDART00000153177	ENSDARG00000088307	mkl2a	protein_coding	4134	2084	0	8	False
TU11222	chr12	19929428	19931100	+	1	1672	G6010	TSS8170	unannotated	lncrna	intergenic	intergenic	NA	NA	NA	NA	NA	NA	NA	NA	NA	NA	NA
TU11223	chr12	20230551	20231670	+	3	568	G6011	TSS8171	annotated	protein_coding	exonic_overlap	same_strand	NA	NA	ENSDART00000066383	ENSDARG00000045142	hbae5	protein_coding	585	559	0	2	True
TU11224	chr12	19931378	19933449	+	1	2071	G6012	TSS8172	unannotated	lncrna	intergenic	intergenic	NA	NA	NA	NA	NA	NA	NA	NA	NA	NA	NA
TU11225	chr12	20104765	20181586	-	17	3510	G6013	TSS8173	annotated	protein_coding	exonic_overlap	same_strand	NA	NA	ENSDART00000153057	ENSDARG00000017367	rhbdf1b	protein_coding	2897	2733	0	15	False
TU11226	chr12	20113215	20129440	-	10	1418	G6013	TSS8174	annotated	protein_coding	exonic_overlap	same_strand	NA	NA	ENSDART00000153057	ENSDARG00000017367	rhbdf1b	protein_coding	2897	1405	0	8	False
TU11227	chr12	20233421	20240258	-	5	1062	G6014	TSS8175	annotated	protein_coding	exonic_overlap	same_strand	NA	NA	ENSDART00000105952	ENSDARG00000071592	aqp8a.2	protein_coding	1148	991	0	4	True
TU11228	chr12	20381516	20387396	+	9	3704	G6015	TSS8176	annotated	protein_coding	exonic_overlap	same_strand	NA	NA	ENSDART00000153010	ENSDARG00000089747	si:zfos-754c12.2	protein_coding	1342	1303	0	4	False
TU11229	chr12	20369744	20373857	+	2	2865	G6015	TSS8177	annotated	lncrna	exonic_overlap	same_strand	NA	NA	ENSDART00000164487	ENSDARG00000096700	FP565451.1	lincRNA	2177	2036	0	0	False
TU1123	chr1	19140668	19141904	+	3	1099	G582	TSS795	unannotated	lncrna	intergenic	intergenic	NA	NA	NA	NA	NA	NA	NA	NA	NA	NA	NA
TU11230	chr12	20369744	20387396	+	11	7694	G6015	TSS8177	annotated	mixed_read_through	exonic_overlap	read_through	NA	NA	ENSDART00000152863,ENSDART00000175193,ENSDART00000153010	ENSDARG00000096700,ENSDARG00000106858,ENSDARG00000089747	FP565451.2,FP565451.1,si:zfos-754c12.2	protein_coding,lincRNA,miRNA	2594,98,1342	3993	0	4	False
TU11231	chr12	20374307	20381014	+	1	6707	G6015	TSS8178	annotated	lncrna	exonic_overlap	read_through	NA	NA	ENSDART00000152863,ENSDART00000175193	ENSDARG00000096700,ENSDARG00000106858	FP565451.2,FP565451.1	lincRNA,miRNA	2594,98	1740	0	0	False
TU11232	chr12	20398406	20401022	-	2	306	G6016	TSS8179	unannotated	lncrna	intergenic	intergenic	NA	NA	NA	NA	NA	NA	NA	NA	NA	NA	NA
TU11233	chr12	20374307	20387396	+	9	9223	G6015	TSS8178	annotated	mixed_read_through	exonic_overlap	read_through	NA	NA	ENSDART00000152863,ENSDART00000175193,ENSDART00000153010	ENSDARG00000096700,ENSDARG00000106858,ENSDARG00000089747	FP565451.2,FP565451.1,si:zfos-754c12.2	protein_coding,lincRNA,miRNA	2594,98,1342	3043	0	4	False
TU11234	chr12	20387685	20396904	-	4	816	G6017	TSS8180	unannotated	lncrna	intergenic	intergenic	NA	NA	NA	NA	NA	NA	NA	NA	NA	NA	NA
TU11235	chr12	20387685	20396904	-	3	919	G6017	TSS8180	unannotated	lncrna	intergenic	intergenic	NA	NA	NA	NA	NA	NA	NA	NA	NA	NA	NA
TU11236	chr12	20387685	20396904	-	5	618	G6017	TSS8180	unannotated	lncrna	intergenic	intergenic	NA	NA	NA	NA	NA	NA	NA	NA	NA	NA	NA
TU11237	chr12	20387685	20396904	-	4	831	G6017	TSS8180	unannotated	lncrna	intergenic	intergenic	NA	NA	NA	NA	NA	NA	NA	NA	NA	NA	NA
TU11238	chr12	20244147	20251162	-	5	1089	G6018	TSS8181	annotated	protein_coding	exonic_overlap	same_strand	NA	NA	ENSDART00000066382	ENSDARG00000045141	aqp8a.1	protein_coding	1029	1002	0	3	False
TU11239	chr12	20227985	20228917	-	3	757	G6019	TSS8182	annotated	protein_coding	exonic_overlap	same_strand	NA	NA	ENSDART00000066384	ENSDARG00000045143	hbbe2	protein_coding	590	590	0	2	True
TU1124	chr1	19130493	19130999	+	1	506	G583	TSS796	unannotated	lncrna	intergenic	intergenic	NA	NA	NA	NA	NA	NA	NA	NA	NA	NA	NA
TU11240	chr12	20368045	20370302	-	3	315	G6020	TSS8183	unannotated	lncrna	intergenic	intergenic	NA	NA	NA	NA	NA	NA	NA	NA	NA	NA	NA
TU11241	chr12	20497028	20499080	+	3	692	G6021	TSS8184	annotated	protein_coding	exonic_overlap	same_strand	NA	NA	ENSDART00000142996	ENSDARG00000062902	ENSDARG00000062902	protein_coding	684	523	0	1	False
TU11242	chr12	20500690	20503683	+	6	633	G6022	TSS8185	annotated	protein_coding	exonic_overlap	same_strand	NA	NA	ENSDART00000091452	ENSDARG00000062902	ENSDARG00000062902	protein_coding	1840	633	0	5	False
TU11243	chr12	20000621	20025890	+	17	2793	G6023	TSS8186	annotated	protein_coding	exonic_overlap	same_strand	NA	NA	ENSDART00000168364	ENSDARG00000100072	mgrn1a	protein_coding	2791	2791	0	16	True
TU11244	chr12	20000621	20025890	+	17	2910	G6023	TSS8186	annotated	protein_coding	exonic_overlap	same_strand	NA	NA	ENSDART00000161505	ENSDARG00000100072	mgrn1a	protein_coding	2861	2836	0	16	False
TU11245	chr12	20000621	20025890	+	18	2836	G6023	TSS8186	annotated	protein_coding	exonic_overlap	same_strand	NA	NA	ENSDART00000161505	ENSDARG00000100072	mgrn1a	protein_coding	2861	2836	0	17	True
TU11246	chr12	19925157	19929750	-	5	4163	G6024	TSS8187	unannotated	lncrna	intergenic	intergenic	NA	NA	NA	NA	NA	NA	NA	NA	NA	NA	NA
TU11247	chr12	19925157	19929750	-	2	4507	G6024	TSS8187	unannotated	lncrna	intergenic	intergenic	NA	NA	NA	NA	NA	NA	NA	NA	NA	NA	NA
TU11248	chr12	19921876	19929750	-	5	7401	G6024	TSS8187	annotated	lncrna	intragenic	opp_strand	NA	NA	ENSDART00000153177	ENSDARG00000088307	mkl2a	lincRNA	4134	0	1351	0	False
TU11249	chr12	19925157	19929750	-	4	4077	G6024	TSS8187	unannotated	lncrna	intergenic	intergenic	NA	NA	NA	NA	NA	NA	NA	NA	NA	NA	NA
TU1125	chr1	19370566	19375236	-	11	1726	G584	TSS797	annotated	protein_coding	exonic_overlap	same_strand	NA	NA	ENSDART00000102993	ENSDARG00000070278	mettl14	protein_coding	1714	1708	0	9	False
TU11250	chr12	19925157	19933697	-	5	8067	G6024	TSS8188	unannotated	lncrna	intergenic	intergenic	NA	NA	NA	NA	NA	NA	NA	NA	NA	NA	NA
TU11251	chr12	19925157	19929750	-	4	4163	G6024	TSS8187	unannotated	lncrna	intergenic	intergenic	NA	NA	NA	NA	NA	NA	NA	NA	NA	NA	NA
TU11252	chr12	19925157	19933697	-	4	7981	G6024	TSS8188	unannotated	lncrna	intergenic	intergenic	NA	NA	NA	NA	NA	NA	NA	NA	NA	NA	NA
TU11253	chr12	19925157	19929750	-	3	4249	G6024	TSS8187	unannotated	lncrna	intergenic	intergenic	NA	NA	NA	NA	NA	NA	NA	NA	NA	NA	NA
TU11254	chr12	19921876	19929750	-	6	7487	G6024	TSS8187	annotated	lncrna	intragenic	opp_strand	NA	NA	ENSDART00000153177	ENSDARG00000088307	mkl2a	lincRNA	4134	0	1351	0	False
TU11255	chr12	19925157	19929750	-	4	4206	G6024	TSS8187	unannotated	lncrna	intergenic	intergenic	NA	NA	NA	NA	NA	NA	NA	NA	NA	NA	NA
TU11256	chr12	19925157	19933697	-	3	8153	G6024	TSS8188	unannotated	lncrna	intergenic	intergenic	NA	NA	NA	NA	NA	NA	NA	NA	NA	NA	NA
TU11257	chr12	20445451	20453766	+	5	1150	G6025	TSS8189	annotated	protein_coding	exonic_overlap	same_strand	NA	NA	ENSDART00000123737	ENSDARG00000089248	ENSDARG00000089248	protein_coding	1077	882	0	2	False
TU11258	chr12	18254788	18286729	-	14	7177	G6026	TSS8190	annotated	protein_coding	exonic_overlap	same_strand	NA	NA	ENSDART00000078767	ENSDARG00000009217	tom1l2	protein_coding	1735	1735	0	13	True
TU11259	chr12	18254788	18286729	-	15	7237	G6026	TSS8190	annotated	protein_coding	exonic_overlap	same_strand	NA	NA	ENSDART00000152748	ENSDARG00000009217	tom1l2	protein_coding	1903	1903	0	14	True
TU1126	chr1	19524577	19525238	+	2	448	G585	TSS798	annotated	lncrna	intragenic	intronic_opp_strand	NA	NA	ENSDART00000146084	ENSDARG00000041776	ndst3	lincRNA	3481	0	0	0	False
TU11260	chr12	18254788	18286729	-	14	7738	G6026	TSS8190	annotated	protein_coding	exonic_overlap	same_strand	NA	NA	ENSDART00000152748	ENSDARG00000009217	tom1l2	protein_coding	1903	1903	0	13	False
TU11261	chr12	20455206	20458365	+	2	1662	G6027	TSS8191	annotated	lncrna	intragenic	opp_strand	NA	NA	ENSDART00000171190	ENSDARG00000104629	ENSDARG00000104629	lincRNA	3169	0	1220	0	False
TU11262	chr12	20685144	20752122	+	3	215	G6028	TSS8192	annotated	lncrna	exonic_overlap	same_strand	NA	NA	ENSDART00000153261	ENSDARG00000096799	BX004803.1	lincRNA	943	215	0	2	False
TU11263	chr12	21009557	21011107	+	1	1550	G6029	TSS8193	unannotated	lncrna	intergenic	intergenic	NA	NA	NA	NA	NA	NA	NA	NA	NA	NA	NA
TU11264	chr12	21026797	21027013	+	1	216	G6030	TSS8194	unannotated	lncrna	intergenic	intergenic	NA	NA	NA	NA	NA	NA	NA	NA	NA	NA	NA
TU11265	chr12	20505777	20518295	+	11	1909	G6031	TSS8195	annotated	protein_coding	exonic_overlap	same_strand	NA	NA	ENSDART00000074384	ENSDARG00000052518	stx4	protein_coding	2055	1908	0	10	True
TU11266	chr12	21138122	21141113	-	6	1153	G6032	TSS8196	annotated	lncrna	intragenic	intronic_opp_strand	NA	NA	ENSDART00000074540	ENSDARG00000052644	ca10a	lincRNA	2151	0	0	0	False
TU11267	chr12	21138122	21139400	-	3	887	G6032	TSS8197	annotated	lncrna	intragenic	intronic_opp_strand	NA	NA	ENSDART00000074540	ENSDARG00000052644	ca10a	lincRNA	2151	0	0	0	False
TU11268	chr12	21138122	21140174	-	5	983	G6032	TSS8198	annotated	lncrna	intragenic	intronic_opp_strand	NA	NA	ENSDART00000074540	ENSDARG00000052644	ca10a	lincRNA	2151	0	0	0	False
TU11269	chr12	20430302	20442677	+	4	1555	G6033	TSS8199	annotated	protein_coding	exonic_overlap	same_strand	NA	NA	ENSDART00000113224	ENSDARG00000073765	gna13a	protein_coding	1669	1542	0	3	True
TU1127	chr1	19376151	19449447	+	9	5980	G586	TSS799	annotated	protein_coding	exonic_overlap	same_strand	NA	NA	ENSDART00000088653	ENSDARG00000061830	prss12	protein_coding	6368	5708	0	7	False
TU11270	chr12	20430302	20442677	+	3	1504	G6033	TSS8199	annotated	protein_coding	exonic_overlap	same_strand	NA	NA	ENSDART00000113224	ENSDARG00000073765	gna13a	protein_coding	1669	1491	0	1	False
TU11271	chr12	20461545	20478504	+	12	2442	G6034	TSS8200	annotated	protein_coding	exonic_overlap	same_strand	NA	NA	ENSDART00000170035	ENSDARG00000101715	arsg	protein_coding	2310	2310	0	11	True
TU11272	chr12	20461545	20496502	+	11	1519	G6034	TSS8200	annotated	protein_coding	exonic_overlap	read_through	NA	NA	ENSDART00000170035,ENSDART00000084007	ENSDARG00000101715,ENSDARG00000062902	ENSDARG00000062902,arsg	protein_coding	2310,1771	1387	0	7	False
TU11273	chr12	20290661	20361217	+	19	3692	G6035	TSS8201	annotated	protein_coding	exonic_overlap	same_strand	NA	NA	ENSDART00000177573	ENSDARG00000020488	arhgap17a	protein_coding	2741	2662	0	18	True
TU11274	chr12	20944342	20977157	+	17	3143	G6036	TSS8202	unannotated	lncrna	intergenic	intergenic	NA	NA	NA	NA	NA	NA	NA	NA	NA	NA	NA
TU11275	chr12	20944342	20977157	+	18	2642	G6036	TSS8202	unannotated	lncrna	intergenic	intergenic	NA	NA	NA	NA	NA	NA	NA	NA	NA	NA	NA
TU11276	chr12	20944342	20977157	+	18	2552	G6036	TSS8202	unannotated	lncrna	intergenic	intergenic	NA	NA	NA	NA	NA	NA	NA	NA	NA	NA	NA
TU11277	chr12	20956227	20977157	+	4	1746	G6036	TSS8203	unannotated	lncrna	intergenic	intergenic	NA	NA	NA	NA	NA	NA	NA	NA	NA	NA	NA
TU11278	chr12	20944342	20977157	+	16	3092	G6036	TSS8202	unannotated	lncrna	intergenic	intergenic	NA	NA	NA	NA	NA	NA	NA	NA	NA	NA	NA
TU11279	chr12	20519220	20529827	+	14	2036	G6037	TSS8204	annotated	protein_coding	exonic_overlap	same_strand	NA	NA	ENSDART00000152964	ENSDARG00000052515	calcoco2	protein_coding	3251	2029	0	13	True
TU1128	chr1	19376151	19399910	+	5	1520	G586	TSS799	annotated	protein_coding	exonic_overlap	same_strand	NA	NA	ENSDART00000088653	ENSDARG00000061830	prss12	protein_coding	6368	1161	0	4	False
TU11280	chr12	21563068	21566912	+	4	656	G6038	TSS8205	annotated	protein_coding	exonic_overlap	same_strand	NA	NA	ENSDART00000043546	ENSDARG00000032985	mrpl27	protein_coding	661	612	0	3	True
TU11281	chr12	21177100	21428679	+	9	2353	G6039	TSS8206	annotated	protein_coding	exonic_overlap	same_strand	NA	NA	ENSDART00000074540	ENSDARG00000052644	ca10a	protein_coding	2151	2119	0	8	False
TU11282	chr12	21404272	21428679	+	6	1596	G6039	TSS8207	annotated	protein_coding	exonic_overlap	same_strand	NA	NA	ENSDART00000152974	ENSDARG00000052644	ca10a	protein_coding	841	841	0	5	True
TU11283	chr12	21176623	21332343	+	5	860	G6039	TSS8208	annotated	protein_coding	exonic_overlap	same_strand	NA	NA	ENSDART00000178562	ENSDARG00000052644	ca10a	protein_coding	3134	831	0	3	False
TU11284	chr12	21584626	21592453	+	3	4153	G6040	TSS8209	annotated	protein_coding	exonic_overlap	same_strand	NA	NA	ENSDART00000045361	ENSDARG00000033029	pkd1b	protein_coding	10298	4056	0	2	False
TU11285	chr12	18345374	18397984	-	12	4729	G6041	TSS8210	annotated	protein_coding	exonic_overlap	same_strand	NA	NA	ENSDART00000152780	ENSDARG00000078132	tex2l	protein_coding	3879	3876	0	10	False
TU11286	chr12	18349247	18388430	-	9	1644	G6041	TSS8211	annotated	protein_coding	exonic_overlap	same_strand	NA	NA	ENSDART00000112909	ENSDARG00000078132	tex2l	protein_coding	3824	1545	0	7	False
TU11287	chr12	18345374	18388430	-	10	3225	G6041	TSS8211	annotated	protein_coding	exonic_overlap	same_strand	NA	NA	ENSDART00000112909	ENSDARG00000078132	tex2l	protein_coding	3824	2531	0	8	False
TU11288	chr12	21570706	21584517	+	9	2205	G6042	TSS8212	annotated	protein_coding	exonic_overlap	same_strand	NA	NA	ENSDART00000153412	ENSDARG00000033029	pkd1b	protein_coding	11674	1403	0	4	False
TU11289	chr12	21570706	21582016	+	7	2163	G6042	TSS8212	annotated	protein_coding	exonic_overlap	same_strand	NA	NA	ENSDART00000153412	ENSDARG00000033029	pkd1b	protein_coding	11674	1095	0	2	False
TU1129	chr1	19436393	19436598	-	1	205	G587	TSS800	annotated	lncrna	intragenic	opp_strand	NA	NA	ENSDART00000140263	ENSDARG00000061830	prss12	misc_RNA	5200	0	148	0	False
TU11290	chr12	21570706	21577512	+	6	1895	G6042	TSS8212	annotated	protein_coding	exonic_overlap	same_strand	NA	NA	ENSDART00000153412	ENSDARG00000033029	pkd1b	protein_coding	11674	414	0	1	False
TU11291	chr12	21573653	21577512	+	3	1488	G6042	TSS8213	annotated	protein_coding	exonic_overlap	same_strand	NA	NA	ENSDART00000153412	ENSDARG00000033029	pkd1b	protein_coding	11674	414	0	1	False
TU11292	chr12	21592542	21599038	+	7	1688	G6043	TSS8214	annotated	protein_coding	exonic_overlap	same_strand	NA	NA	ENSDART00000045361	ENSDARG00000033029	pkd1b	protein_coding	10298	1688	0	6	False
TU11293	chr12	20453762	20462728	-	6	3879	G6044	TSS8215	annotated	pseudogene	exonic_overlap	same_strand	NA	NA	ENSDART00000170923	ENSDARG00000104629	ENSDARG00000104629	polymorphic_pseudogene	3705	3705	0	5	True
TU11294	chr12	20453762	20462728	-	6	3899	G6044	TSS8215	annotated	pseudogene	exonic_overlap	same_strand	NA	NA	ENSDART00000170923	ENSDARG00000104629	ENSDARG00000104629	polymorphic_pseudogene	3705	3705	0	4	False
TU11295	chr12	20453762	20462728	-	5	4197	G6044	TSS8215	annotated	pseudogene	exonic_overlap	same_strand	NA	NA	ENSDART00000170923	ENSDARG00000104629	ENSDARG00000104629	polymorphic_pseudogene	3705	3705	0	4	False
TU11296	chr12	20453762	20462728	-	5	4217	G6044	TSS8215	annotated	pseudogene	exonic_overlap	same_strand	NA	NA	ENSDART00000170923	ENSDARG00000104629	ENSDARG00000104629	polymorphic_pseudogene	3705	3705	0	3	False
TU11297	chr12	21981976	21982269	+	1	293	G6045	TSS8217	unannotated	lncrna	intergenic	intergenic	NA	NA	NA	NA	NA	NA	NA	NA	NA	NA	NA
TU11298	chr12	20458227	20460415	-	2	1684	G6044	TSS8216	annotated	pseudogene	exonic_overlap	same_strand	NA	NA	ENSDART00000170923	ENSDARG00000104629	ENSDARG00000104629	polymorphic_pseudogene	3705	1068	0	1	False
TU11299	chr12	20453762	20462728	-	5	3104	G6044	TSS8215	annotated	pseudogene	exonic_overlap	same_strand	NA	NA	ENSDART00000170923	ENSDARG00000104629	ENSDARG00000104629	polymorphic_pseudogene	3705	2910	0	2	False
TU113	chr1	2495284	2497615	+	4	1132	G67	TSS86	unannotated	lncrna	intergenic	intergenic	NA	NA	NA	NA	NA	NA	NA	NA	NA	NA	NA
TU1130	chr1	19624420	19624867	-	1	447	G588	TSS801	unannotated	lncrna	intergenic	intergenic	NA	NA	NA	NA	NA	NA	NA	NA	NA	NA	NA
TU11300	chr12	21549240	21563042	-	9	4143	G6046	TSS8218	annotated	protein_coding	exonic_overlap	same_strand	NA	NA	ENSDART00000148698	ENSDARG00000076913	eme1	protein_coding	2522	2522	0	8	True
TU11301	chr12	21549240	21563042	-	10	4231	G6046	TSS8218	annotated	protein_coding	exonic_overlap	same_strand	NA	NA	ENSDART00000112726	ENSDARG00000076913	eme1	protein_coding	5359	4231	0	8	False
TU11302	chr12	21549240	21563042	-	10	4117	G6046	TSS8218	annotated	protein_coding	exonic_overlap	same_strand	NA	NA	ENSDART00000148698	ENSDARG00000076913	eme1	protein_coding	2522	2496	0	8	False
TU11303	chr12	21826030	21848053	+	2	567	G6047	TSS8219	annotated	lncrna	intragenic	intronic_opp_strand	NA	NA	ENSDART00000153187	ENSDARG00000052654	thrab	lincRNA	1831	0	0	0	False
TU11304	chr12	20531204	20536434	-	7	1061	G6048	TSS8220	annotated	protein_coding	exonic_overlap	same_strand	NA	NA	ENSDART00000080888	ENSDARG00000058076	snf8	protein_coding	1265	1038	0	5	False
TU11305	chr12	21898261	21898678	+	2	307	G6049	TSS8221	annotated	lncrna	intragenic	intronic_opp_strand	NA	NA	ENSDART00000153187	ENSDARG00000052654	thrab	lincRNA	1831	0	0	0	False
TU11306	chr12	22137745	22185916	+	4	3789	G6050	TSS8222	annotated	protein_coding	exonic_overlap	same_strand	NA	NA	ENSDART00000131175	ENSDARG00000038990	wnt3	protein_coding	1498	1495	0	3	True
TU11307	chr12	22137745	22138572	+	1	827	G6050	TSS8222	annotated	protein_coding	exonic_overlap	same_strand	NA	NA	ENSDART00000131175	ENSDARG00000038990	wnt3	protein_coding	1498	434	0	0	False
TU11308	chr12	22178794	22179086	+	1	292	G6050	TSS8223	annotated	protein_coding	exonic_overlap	same_strand	NA	NA	ENSDART00000131175	ENSDARG00000038990	wnt3	protein_coding	1498	266	0	0	False
TU11309	chr12	20257396	20287883	-	11	1638	G6051	TSS8224	annotated	protein_coding	exonic_overlap	same_strand	NA	NA	ENSDART00000077936	ENSDARG00000045140	lcmt1	protein_coding	2570	1638	0	10	True
TU1131	chr1	19203349	19302020	+	19	8833	G589	TSS802	annotated	protein_coding	exonic_overlap	same_strand	NA	NA	ENSDART00000161573	ENSDARG00000099995	apbb2b	protein_coding	2957	2873	0	14	False
TU11310	chr12	21899405	21899845	+	1	440	G6052	TSS8225	annotated	lncrna	intragenic	intronic_opp_strand	NA	NA	ENSDART00000153187	ENSDARG00000052654	thrab	lincRNA	1831	0	0	0	False
TU11311	chr12	22091665	22096111	-	6	1530	G6053	TSS8226	annotated	lncrna	intragenic	intronic_same_strand	NA	NA	ENSDART00000153012	ENSDARG00000096693	CR388157.1	lincRNA	466	0	0	0	False
TU11312	chr12	22091665	22094029	-	3	1231	G6053	TSS8227	annotated	lncrna	intragenic	intronic_same_strand	NA	NA	ENSDART00000153012	ENSDARG00000096693	CR388157.1	lincRNA	466	0	0	0	False
TU11313	chr12	21900287	21901228	+	1	941	G6054	TSS8229	annotated	lncrna	intragenic	intronic_opp_strand	NA	NA	ENSDART00000153187	ENSDARG00000052654	thrab	lincRNA	1831	0	0	0	False
TU11314	chr12	22091665	22094228	-	4	1307	G6053	TSS8228	annotated	lncrna	intragenic	intronic_same_strand	NA	NA	ENSDART00000153012	ENSDARG00000096693	CR388157.1	lincRNA	466	0	0	0	False
TU11315	chr12	21601004	21626792	+	22	4515	G6055	TSS8230	annotated	protein_coding	exonic_overlap	same_strand	NA	NA	ENSDART00000045361	ENSDARG00000033029	pkd1b	protein_coding	10298	4503	0	20	False
TU11316	chr12	21625865	21626792	+	1	927	G6055	TSS8231	annotated	protein_coding	exonic_overlap	same_strand	NA	NA	ENSDART00000045361	ENSDARG00000033029	pkd1b	protein_coding	10298	926	0	0	False
TU11317	chr12	21613030	21626792	+	11	2762	G6055	TSS8232	annotated	protein_coding	exonic_overlap	same_strand	NA	NA	ENSDART00000045361	ENSDARG00000033029	pkd1b	protein_coding	10298	2761	0	10	False
TU11318	chr12	21607487	21626792	+	15	3341	G6055	TSS8233	annotated	protein_coding	exonic_overlap	same_strand	NA	NA	ENSDART00000045361	ENSDARG00000033029	pkd1b	protein_coding	10298	3254	0	13	False
TU11319	chr12	21616425	21616754	+	1	329	G6055	TSS8234	annotated	protein_coding	exonic_overlap	same_strand	NA	NA	ENSDART00000045361	ENSDARG00000033029	pkd1b	protein_coding	10298	117	0	0	False
TU1132	chr1	19203349	19302020	+	20	8839	G589	TSS802	annotated	protein_coding	exonic_overlap	same_strand	NA	NA	ENSDART00000161573	ENSDARG00000099995	apbb2b	protein_coding	2957	2873	0	13	False
TU11320	chr12	21622733	21626792	+	3	1422	G6055	TSS8235	annotated	protein_coding	exonic_overlap	same_strand	NA	NA	ENSDART00000045361	ENSDARG00000033029	pkd1b	protein_coding	10298	1376	0	2	False
TU11321	chr12	21604312	21604947	+	2	388	G6055	TSS8236	annotated	protein_coding	exonic_overlap	same_strand	NA	NA	ENSDART00000045361	ENSDARG00000033029	pkd1b	protein_coding	10298	335	0	1	False
TU11322	chr12	21604312	21626792	+	18	3758	G6055	TSS8236	annotated	protein_coding	exonic_overlap	same_strand	NA	NA	ENSDART00000045361	ENSDARG00000033029	pkd1b	protein_coding	10298	3742	0	16	False
TU11323	chr12	21604312	21607878	+	5	728	G6055	TSS8236	annotated	protein_coding	exonic_overlap	same_strand	NA	NA	ENSDART00000045361	ENSDARG00000033029	pkd1b	protein_coding	10298	705	0	4	False
TU11324	chr12	21618925	21626792	+	5	2122	G6055	TSS8237	annotated	protein_coding	exonic_overlap	same_strand	NA	NA	ENSDART00000045361	ENSDARG00000033029	pkd1b	protein_coding	10298	1836	0	4	False
TU11325	chr12	22107761	22116765	-	4	2809	G6056	TSS8238	annotated	protein_coding	exonic_overlap	same_strand	NA	NA	ENSDART00000038310	ENSDARG00000025555	ormdl3	protein_coding	1473	1378	0	2	False
TU11326	chr12	20484356	20494243	-	7	3128	G6057	TSS8239	annotated	protein_coding	exonic_overlap	same_strand	NA	NA	ENSDART00000105362	ENSDARG00000052522	snx11	protein_coding	4211	3128	0	6	True
TU11327	chr12	20569361	20665230	+	28	9248	G6058	TSS8240	annotated	protein_coding	exonic_overlap	read_through	NA	NA	ENSDART00000064335,ENSDART00000131883	ENSDARG00000043816,ENSDARG00000043818	st6galnac1.2,ENSDARG00000043818	protein_coding	1765,5031	6796	0	26	False
TU11328	chr12	20569361	20665230	+	28	9245	G6058	TSS8240	annotated	protein_coding	exonic_overlap	read_through	NA	NA	ENSDART00000064335,ENSDART00000131883	ENSDARG00000043816,ENSDARG00000043818	st6galnac1.2,ENSDARG00000043818	protein_coding	1765,5031	6796	0	27	False
TU11329	chr12	20569361	20627945	+	17	4340	G6058	TSS8240	annotated	protein_coding	exonic_overlap	read_through	NA	NA	ENSDART00000064335,ENSDART00000131883	ENSDARG00000043816,ENSDARG00000043818	st6galnac1.2,ENSDARG00000043818	protein_coding	1765,5031	3617	0	16	False
TU1133	chr1	19287970	19302131	+	4	6564	G589	TSS803	annotated	protein_coding	exonic_overlap	same_strand	NA	NA	ENSDART00000161573	ENSDARG00000099995	apbb2b	protein_coding	2957	749	0	3	False
TU11330	chr12	20569361	20665230	+	27	9753	G6058	TSS8240	annotated	protein_coding	exonic_overlap	read_through	NA	NA	ENSDART00000064335,ENSDART00000131883	ENSDARG00000043816,ENSDARG00000043818	st6galnac1.2,ENSDARG00000043818	protein_coding	1765,5031	6586	0	22	False
TU11331	chr12	20569361	20614412	+	14	3712	G6058	TSS8240	annotated	protein_coding	exonic_overlap	read_through	NA	NA	ENSDART00000064335,ENSDART00000131883	ENSDARG00000043816,ENSDARG00000043818	st6galnac1.2,ENSDARG00000043818	protein_coding	1765,5031	3286	0	13	False
TU11332	chr12	20648610	20665230	+	7	4556	G6058	TSS8241	annotated	protein_coding	exonic_overlap	same_strand	NA	NA	ENSDART00000131883	ENSDARG00000043818	ENSDARG00000043818	protein_coding	5031	2591	0	6	False
TU11333	chr12	20633722	20653235	+	8	933	G6058	TSS8242	annotated	protein_coding	exonic_overlap	same_strand	NA	NA	ENSDART00000131883	ENSDARG00000043818	ENSDARG00000043818	protein_coding	5031	931	0	7	False
TU11334	chr12	20556300	20564515	+	9	2033	G6059	TSS8243	annotated	protein_coding	exonic_overlap	same_strand	NA	NA	ENSDART00000146762	ENSDARG00000043814	st6galnac1.1	protein_coding	1256	1256	0	8	True
TU11335	chr12	20561391	20564515	+	4	1303	G6059	TSS8244	annotated	protein_coding	exonic_overlap	same_strand	NA	NA	ENSDART00000146762	ENSDARG00000043814	st6galnac1.1	protein_coding	1256	459	0	3	False
TU11336	chr12	20556300	20561366	+	5	936	G6059	TSS8243	annotated	protein_coding	exonic_overlap	same_strand	NA	NA	ENSDART00000146762	ENSDARG00000043814	st6galnac1.1	protein_coding	1256	797	0	4	False
TU11337	chr12	20545442	20556114	+	4	2440	G6060	TSS8245	annotated	protein_coding	exonic_overlap	same_strand	NA	NA	ENSDART00000144804	ENSDARG00000095300	mxra7	protein_coding	2450	2434	0	3	True
TU11338	chr12	22550748	22557332	+	11	1280	G6061	TSS8246	annotated	protein_coding	exonic_overlap	same_strand	NA	NA	ENSDART00000159864	ENSDARG00000088639	cdca9	protein_coding	921	921	0	10	True
TU11339	chr12	22552871	22557332	+	10	919	G6061	TSS8247	annotated	protein_coding	exonic_overlap	same_strand	NA	NA	ENSDART00000153254	ENSDARG00000088639	cdca9	protein_coding	980	919	0	9	True
TU1134	chr1	19203349	19302020	+	18	8779	G589	TSS802	annotated	protein_coding	exonic_overlap	same_strand	NA	NA	ENSDART00000161573	ENSDARG00000099995	apbb2b	protein_coding	2957	2819	0	12	False
TU11340	chr12	20663126	20664114	-	2	862	G6062	TSS8248	annotated	lncrna	intragenic	opp_strand	NA	NA	ENSDART00000016099	ENSDARG00000043818	ENSDARG00000043818	lincRNA	6123	0	862	0	False
TU11341	chr12	20540726	20543282	-	5	578	G6063	TSS8249	annotated	protein_coding	exonic_overlap	same_strand	NA	NA	ENSDART00000105352	ENSDARG00000071306	gip	protein_coding	551	543	0	4	True
TU11342	chr12	22455393	22483164	+	9	1667	G6064	TSS8250	annotated	protein_coding	exonic_overlap	same_strand	NA	NA	ENSDART00000172053	ENSDARG00000099672	capgb	protein_coding	1804	1595	0	8	True
TU11343	chr12	20666367	20674595	-	5	693	G6065	TSS8251	annotated	protein_coding	exonic_overlap	same_strand	NA	NA	ENSDART00000064339	ENSDARG00000043820	nme2a	protein_coding	653	653	0	4	True
TU11344	chr12	21671412	21675429	-	1	4017	G6066	TSS8252	unannotated	lncrna	intergenic	intergenic	NA	NA	NA	NA	NA	NA	NA	NA	NA	NA	NA
TU11345	chr12	21818450	21918143	-	2	3515	G6067	TSS8253	annotated	protein_coding	exonic_overlap	same_strand	NA	NA	ENSDART00000153187	ENSDARG00000052654	thrab	protein_coding	1831	403	0	1	False
TU11346	chr12	21712685	21918143	-	4	732	G6067	TSS8253	annotated	protein_coding	exonic_overlap	same_strand	NA	NA	ENSDART00000153187	ENSDARG00000052654	thrab	protein_coding	1831	709	0	3	False
TU11347	chr12	21703660	21918143	-	5	921	G6067	TSS8253	annotated	protein_coding	exonic_overlap	same_strand	NA	NA	ENSDART00000153187	ENSDARG00000052654	thrab	protein_coding	1831	810	0	4	False
TU11348	chr12	22815678	22818710	-	2	2897	G6068	TSS8254	unannotated	lncrna	intergenic	intergenic	NA	NA	NA	NA	NA	NA	NA	NA	NA	NA	NA
TU11349	chr12	22239903	22279789	-	16	4083	G6069	TSS8255	annotated	protein_coding	exonic_overlap	same_strand	NA	NA	ENSDART00000153194	ENSDARG00000061844	si:dkey-38p12.3	protein_coding	4238	4074	0	15	True
TU1135	chr1	19203349	19302020	+	19	8830	G589	TSS802	annotated	protein_coding	exonic_overlap	same_strand	NA	NA	ENSDART00000161573	ENSDARG00000099995	apbb2b	protein_coding	2957	2870	0	13	False
TU11350	chr12	22239903	22265055	-	15	3526	G6069	TSS8256	annotated	protein_coding	exonic_overlap	same_strand	NA	NA	ENSDART00000153194	ENSDARG00000061844	si:dkey-38p12.3	protein_coding	4238	3282	0	13	False
TU11351	chr12	22825541	22826086	+	1	545	G6070	TSS8257	unannotated	lncrna	intergenic	intergenic	NA	NA	NA	NA	NA	NA	NA	NA	NA	NA	NA
TU11352	chr12	22486446	22496631	+	11	1791	G6071	TSS8258	annotated	protein_coding	exonic_overlap	same_strand	NA	NA	ENSDART00000153112	ENSDARG00000096739	si:dkey-219e21.2	protein_coding	1926	1696	0	10	True
TU11353	chr12	22840268	22887332	-	6	3254	G6072	TSS8259	annotated	protein_coding	exonic_overlap	same_strand	NA	NA	ENSDART00000111801	ENSDARG00000075450	mkxa	protein_coding	2947	2843	0	5	False
TU11354	chr12	22840268	22888081	-	7	3341	G6072	TSS8260	annotated	protein_coding	exonic_overlap	same_strand	NA	NA	ENSDART00000111801	ENSDARG00000075450	mkxa	protein_coding	2947	2935	0	6	True
TU11355	chr12	22800270	22812141	+	7	2173	G6073	TSS8261	annotated	protein_coding	exonic_overlap	same_strand	NA	NA	ENSDART00000077631	ENSDARG00000055291	rab18a	protein_coding	2335	2171	0	6	True
TU11356	chr12	22282872	22323842	+	28	4638	G6074	TSS8262	annotated	protein_coding	exonic_overlap	same_strand	NA	NA	ENSDART00000153055	ENSDARG00000061864	hdlbpb	protein_coding	4622	4622	0	27	True
TU11357	chr12	22939915	23147983	+	2	329	G6075	TSS8265	annotated	lncrna	intragenic	interleaving_opp_strand	NA	NA	ENSDART00000153115	ENSDARG00000055128	armc4	lincRNA	1004	0	0	0	False
TU11358	chr12	22286425	22323842	+	26	4661	G6074	TSS8263	annotated	protein_coding	exonic_overlap	same_strand	NA	NA	ENSDART00000153055	ENSDARG00000061864	hdlbpb	protein_coding	4622	4477	0	25	False
TU11359	chr12	22294847	22323842	+	20	3385	G6074	TSS8264	annotated	protein_coding	exonic_overlap	same_strand	NA	NA	ENSDART00000153055	ENSDARG00000061864	hdlbpb	protein_coding	4622	3383	0	19	False
TU1136	chr1	19295929	19302020	+	1	6091	G589	TSS804	annotated	protein_coding	exonic_overlap	same_strand	NA	NA	ENSDART00000158344	ENSDARG00000099995	apbb2b	protein_coding	3326	693	0	0	False
TU11360	chr12	23333352	23464876	+	5	940	G6076	TSS8266	annotated	lncrna	exonic_overlap	same_strand	NA	NA	ENSDART00000134063	ENSDARG00000092599	BX005058.1	lincRNA	545	545	0	3	False
TU11361	chr12	23489975	23490223	+	1	248	G6077	TSS8267	unannotated	lncrna	intergenic	intergenic	NA	NA	NA	NA	NA	NA	NA	NA	NA	NA	NA
TU11362	chr12	23302894	23309135	+	3	1561	G6078	TSS8268	annotated	protein_coding	exonic_overlap	same_strand	NA	NA	ENSDART00000077732	ENSDARG00000055381	bambia	protein_coding	1569	1561	0	2	True
TU11363	chr12	22734829	22797837	+	17	6050	G6079	TSS8269	annotated	protein_coding	exonic_overlap	same_strand	NA	NA	ENSDART00000130594	ENSDARG00000055284	afap1	protein_coding	5882	5657	0	15	False
TU11364	chr12	22701953	22797837	+	17	5691	G6079	TSS8270	annotated	protein_coding	exonic_overlap	same_strand	NA	NA	ENSDART00000153199	ENSDARG00000055284	afap1	protein_coding	3128	2903	0	15	False
TU11365	chr12	22789982	22797837	+	5	4023	G6079	TSS8271	annotated	protein_coding	exonic_overlap	same_strand	NA	NA	ENSDART00000130594	ENSDARG00000055284	afap1	protein_coding	5882	3734	0	4	False
TU11366	chr12	22703855	22707338	-	2	338	G6080	TSS8272	annotated	lncrna	intragenic	intronic_opp_strand	NA	NA	ENSDART00000153199	ENSDARG00000055284	afap1	lincRNA	3128	0	0	0	False
TU11367	chr12	22720490	22721676	-	2	504	G6081	TSS8273	annotated	lncrna	intragenic	intronic_opp_strand	NA	NA	ENSDART00000153199	ENSDARG00000055284	afap1	lincRNA	3128	0	0	0	False
TU11368	chr12	22733002	22735690	-	2	427	G6082	TSS8274	annotated	lncrna	intragenic	intronic_opp_strand	NA	NA	ENSDART00000153199	ENSDARG00000055284	afap1	lincRNA	3128	0	0	0	False
TU11369	chr12	23641895	23674717	+	4	6675	G6083	TSS8275	annotated	protein_coding	exonic_overlap	same_strand	NA	NA	ENSDART00000152942	ENSDARG00000089871	jcada	protein_coding	7454	6675	0	3	True
TU1137	chr1	19203349	19302020	+	18	8776	G589	TSS802	annotated	protein_coding	exonic_overlap	same_strand	NA	NA	ENSDART00000161573	ENSDARG00000099995	apbb2b	protein_coding	2957	2816	0	11	False
TU11370	chr12	23644689	23674717	+	4	6629	G6083	TSS8276	annotated	protein_coding	exonic_overlap	same_strand	NA	NA	ENSDART00000152942	ENSDARG00000089871	jcada	protein_coding	7454	6533	0	2	False
TU11371	chr12	22507458	22524031	+	12	2968	G6084	TSS8277	annotated	protein_coding	exonic_overlap	same_strand	NA	NA	ENSDART00000168935	ENSDARG00000103235	mfsd8	protein_coding	2907	2907	0	11	True
TU11372	chr12	22438848	22452087	+	28	8190	G6085	TSS8278	annotated	protein_coding	exonic_overlap	same_strand	NA	NA	ENSDART00000172066	ENSDARG00000099966	polr2a	protein_coding	8182	8181	0	27	True
TU11373	chr12	22605098	22701737	+	22	10356	G6086	TSS8279	annotated	protein_coding	exonic_overlap	read_through	NA	NA	ENSDART00000153321,ENSDART00000152879	ENSDARG00000088639,ENSDARG00000055223	cdca9,ablim2	protein_coding	400,3234	3069	0	20	False
TU11374	chr12	22503706	22504110	+	1	404	G6087	TSS8284	unannotated	lncrna	intergenic	intergenic	NA	NA	NA	NA	NA	NA	NA	NA	NA	NA	NA
TU11375	chr12	22190032	22234262	-	22	2630	G6088	TSS8285	annotated	protein_coding	exonic_overlap	same_strand	NA	NA	ENSDART00000153296	ENSDARG00000038991	nsfb	protein_coding	3466	2579	0	21	True
TU11376	chr12	22558899	22701737	+	21	10120	G6086	TSS8280	annotated	protein_coding	exonic_overlap	read_through	NA	NA	ENSDART00000153321,ENSDART00000152879	ENSDARG00000088639,ENSDARG00000055223	cdca9,ablim2	protein_coding	400,3234	3167	0	19	False
TU11377	chr12	22190032	22234262	-	22	2627	G6088	TSS8285	annotated	protein_coding	exonic_overlap	same_strand	NA	NA	ENSDART00000056919	ENSDARG00000038991	nsfb	protein_coding	2353	2322	0	20	False
TU11378	chr12	22605098	22701737	+	23	10407	G6086	TSS8279	annotated	protein_coding	exonic_overlap	read_through	NA	NA	ENSDART00000153321,ENSDART00000152879	ENSDARG00000088639,ENSDARG00000055223	cdca9,ablim2	protein_coding	400,3234	3069	0	19	False
TU11379	chr12	22190032	22225148	-	15	2171	G6088	TSS8286	annotated	protein_coding	exonic_overlap	same_strand	NA	NA	ENSDART00000056919	ENSDARG00000038991	nsfb	protein_coding	2353	1699	0	13	False
TU1138	chr1	19865783	19923636	+	2	491	G590	TSS805	annotated	lncrna	intragenic	opp_strand	NA	NA	ENSDART00000124770	ENSDARG00000037455	ugt8	lincRNA	5298	0	478	0	False
TU11380	chr12	22605098	22701737	+	20	10083	G6086	TSS8279	annotated	protein_coding	exonic_overlap	read_through	NA	NA	ENSDART00000153321,ENSDART00000152879	ENSDARG00000088639,ENSDARG00000055223	cdca9,ablim2	protein_coding	400,3234	2796	0	16	False
TU11381	chr12	22664645	22701737	+	12	8953	G6086	TSS8281	annotated	protein_coding	exonic_overlap	same_strand	NA	NA	ENSDART00000152879	ENSDARG00000055223	ablim2	protein_coding	3234	1840	0	9	False
TU11382	chr12	22558899	22659713	+	7	1090	G6086	TSS8280	annotated	protein_coding	exonic_overlap	read_through	NA	NA	ENSDART00000153321,ENSDART00000077548	ENSDARG00000088639,ENSDARG00000055223	cdca9,ablim2	protein_coding	400,1897	1127	0	6	False
TU11383	chr12	22605098	22701737	+	19	10050	G6086	TSS8279	annotated	protein_coding	exonic_overlap	read_through	NA	NA	ENSDART00000153321,ENSDART00000152879	ENSDARG00000088639,ENSDARG00000055223	cdca9,ablim2	protein_coding	400,3234	2763	0	14	False
TU11384	chr12	22671520	22701737	+	10	8746	G6086	TSS8282	annotated	protein_coding	exonic_overlap	same_strand	NA	NA	ENSDART00000152879	ENSDARG00000055223	ablim2	protein_coding	3234	1500	0	8	False
TU11385	chr12	22605098	22659713	+	7	1107	G6086	TSS8279	annotated	protein_coding	exonic_overlap	read_through	NA	NA	ENSDART00000153321,ENSDART00000077548	ENSDARG00000088639,ENSDARG00000055223	cdca9,ablim2	protein_coding	400,1897	918	0	5	False
TU11386	chr12	22605098	22653927	+	6	1316	G6086	TSS8279	annotated	protein_coding	exonic_overlap	read_through	NA	NA	ENSDART00000153321,ENSDART00000077548	ENSDARG00000088639,ENSDARG00000055223	cdca9,ablim2	protein_coding	400,1897	830	0	4	False
TU11387	chr12	22605098	22701737	+	22	10353	G6086	TSS8279	annotated	protein_coding	exonic_overlap	read_through	NA	NA	ENSDART00000153321,ENSDART00000152879	ENSDARG00000088639,ENSDARG00000055223	cdca9,ablim2	protein_coding	400,3234	3015	0	17	False
TU11388	chr12	22662795	22701737	+	14	9052	G6086	TSS8283	annotated	protein_coding	exonic_overlap	same_strand	NA	NA	ENSDART00000152879	ENSDARG00000055223	ablim2	protein_coding	3234	1932	0	12	False
TU11389	chr12	23250366	23295201	+	13	3377	G6089	TSS8287	annotated	protein_coding	exonic_overlap	same_strand	NA	NA	ENSDART00000078896	ENSDARG00000012577	waca	protein_coding	3062	3018	0	12	True
TU1139	chr1	19270547	19271497	+	2	298	G591	TSS806	annotated	lncrna	intragenic	intronic_same_strand	NA	NA	ENSDART00000158344	ENSDARG00000099995	apbb2b	lincRNA	3326	0	0	0	False
TU11390	chr12	23250366	23295201	+	13	3374	G6089	TSS8287	annotated	protein_coding	exonic_overlap	same_strand	NA	NA	ENSDART00000078896	ENSDARG00000012577	waca	protein_coding	3062	3015	0	11	False
TU11391	chr12	22573991	22579053	+	2	256	G6090	TSS8288	annotated	lncrna	intragenic	intronic_same_strand	NA	NA	ENSDART00000077548	ENSDARG00000055223	ablim2	lincRNA	1897	0	0	0	False
TU11392	chr12	22905133	23008835	-	20	4540	G6091	TSS8289	annotated	protein_coding	exonic_overlap	same_strand	NA	NA	ENSDART00000077453	ENSDARG00000055128	armc4	protein_coding	3532	3532	0	19	True
TU11393	chr12	23014161	23021010	-	2	6773	G6092	TSS8290	annotated	lncrna	intragenic	intronic_same_strand	NA	NA	ENSDART00000170018	ENSDARG00000055128	armc4	lincRNA	3850	0	0	0	False
TU11394	chr12	22985525	22985789	-	1	264	G6093	TSS8291	annotated	lncrna	intragenic	intronic_same_strand	NA	NA	ENSDART00000170018	ENSDARG00000055128	armc4	lincRNA	3850	0	0	0	False
TU11395	chr12	23543107	23553450	+	8	2203	G6094	TSS8292	annotated	protein_coding	exonic_overlap	same_strand	NA	NA	ENSDART00000111334	ENSDARG00000076155	mtpap	protein_coding	2356	2147	0	6	False
TU11396	chr12	23543107	23544011	+	3	614	G6094	TSS8292	annotated	protein_coding	exonic_overlap	same_strand	NA	NA	ENSDART00000111334	ENSDARG00000076155	mtpap	protein_coding	2356	603	0	2	False
TU11397	chr12	22586320	22586843	-	2	392	G6095	TSS8293	annotated	lncrna	intragenic	intronic_opp_strand	NA	NA	ENSDART00000077548	ENSDARG00000055223	ablim2	lincRNA	1897	0	0	0	False
TU11398	chr12	22536058	22546266	+	7	4462	G6096	TSS8294	annotated	protein_coding	exonic_overlap	same_strand	NA	NA	ENSDART00000153048	ENSDARG00000096804	si:dkey-219e21.4	protein_coding	1287	1287	0	5	False
TU11399	chr12	23934263	23939124	-	3	2464	G6097	TSS8295	annotated	protein_coding	exonic_overlap	same_strand	NA	NA	ENSDART00000050831	ENSDARG00000055078	chac2	protein_coding	1962	1947	0	2	True
TU114	chr1	2568617	2571012	+	2	2085	G68	TSS87	unannotated	lncrna	intergenic	intergenic	NA	NA	NA	NA	NA	NA	NA	NA	NA	NA	NA
TU1140	chr1	15928399	15960874	+	40	6608	G592	TSS807	annotated	protein_coding	exonic_overlap	same_strand	NA	NA	ENSDART00000089654	ENSDARG00000062198	pcm1	protein_coding	6968	6608	0	39	True
TU11400	chr12	24534865	24535802	-	2	232	G6098	TSS8296	unannotated	lncrna	intergenic	intergenic	NA	NA	NA	NA	NA	NA	NA	NA	NA	NA	NA
TU11401	chr12	22491753	22507379	-	2	365	G6099	TSS8297	annotated	lncrna	intragenic	opp_strand	NA	NA	ENSDART00000153112	ENSDARG00000096739	si:dkey-219e21.2	lincRNA	1926	0	108	0	False
TU11402	chr12	22597289	22602660	-	5	1216	G6100	TSS8298	annotated	lncrna	intragenic	intronic_opp_strand	NA	NA	ENSDART00000077548	ENSDARG00000055223	ablim2	lincRNA	1897	0	0	0	False
TU11403	chr12	22597289	22599824	-	3	719	G6100	TSS8299	annotated	lncrna	intragenic	intronic_opp_strand	NA	NA	ENSDART00000077548	ENSDARG00000055223	ablim2	lincRNA	1897	0	0	0	False
TU11404	chr12	22601070	22601785	-	2	361	G6100	TSS8300	annotated	lncrna	intragenic	intronic_opp_strand	NA	NA	ENSDART00000077548	ENSDARG00000055223	ablim2	lincRNA	1897	0	0	0	False
TU11405	chr12	22602986	22604861	-	2	1597	G6101	TSS8301	annotated	lncrna	intragenic	intronic_opp_strand	NA	NA	ENSDART00000077548	ENSDARG00000055223	ablim2	lincRNA	1897	0	0	0	False
TU11406	chr12	24535950	24540336	+	6	859	G6102	TSS8302	unannotated	lncrna	intergenic	intergenic	NA	NA	NA	NA	NA	NA	NA	NA	NA	NA	NA
TU11407	chr12	24538015	24538824	+	2	685	G6102	TSS8303	unannotated	lncrna	intergenic	intergenic	NA	NA	NA	NA	NA	NA	NA	NA	NA	NA	NA
TU11408	chr12	24539568	24540336	+	2	609	G6102	TSS8304	unannotated	lncrna	intergenic	intergenic	NA	NA	NA	NA	NA	NA	NA	NA	NA	NA	NA
TU11409	chr12	23525784	23538371	-	8	2968	G6103	TSS8305	annotated	protein_coding	exonic_overlap	same_strand	NA	NA	ENSDART00000088319	ENSDARG00000061710	map3k8	protein_coding	1724	1724	0	7	True
TU1141	chr1	15928940	15960874	+	40	6908	G592	TSS808	annotated	protein_coding	exonic_overlap	same_strand	NA	NA	ENSDART00000089654	ENSDARG00000062198	pcm1	protein_coding	6968	6483	0	38	False
TU11410	chr12	23535685	23538371	-	3	1236	G6103	TSS8305	annotated	protein_coding	exonic_overlap	same_strand	NA	NA	ENSDART00000088319	ENSDARG00000061710	map3k8	protein_coding	1724	525	0	2	False
TU11411	chr12	24654973	24655301	-	1	328	G6104	TSS8306	unannotated	lncrna	intergenic	intergenic	NA	NA	NA	NA	NA	NA	NA	NA	NA	NA	NA
TU11412	chr12	24617593	24653570	+	10	7291	G6105	TSS8307	annotated	protein_coding	exonic_overlap	same_strand	NA	NA	ENSDART00000105751	ENSDARG00000071494	fshr	protein_coding	2543	2543	0	9	True
TU11413	chr12	24661857	24662095	-	1	238	G6106	TSS8308	unannotated	lncrna	intergenic	intergenic	NA	NA	NA	NA	NA	NA	NA	NA	NA	NA	NA
TU11414	chr12	24668365	24670322	-	4	1155	G6107	TSS8309	annotated	lncrna	exonic_overlap	same_strand	NA	NA	ENSDART00000177278	ENSDARG00000109181	BX511072.1	lincRNA	2563	1155	0	3	True
TU11415	chr12	23939692	23955971	+	9	1921	G6108	TSS8310	annotated	protein_coding	exonic_overlap	same_strand	NA	NA	ENSDART00000021298	ENSDARG00000005246	asb3	protein_coding	1890	1872	0	8	True
TU11416	chr12	23054742	23244669	-	17	4514	G6109	TSS8311	annotated	protein_coding	exonic_overlap	same_strand	NA	NA	ENSDART00000170376	ENSDARG00000102470	mpp7a	protein_coding	4365	4363	0	15	False
TU11417	chr12	23116722	23117061	-	1	339	G6110	TSS8312	annotated	lncrna	intragenic	intronic_same_strand	NA	NA	ENSDART00000170376	ENSDARG00000102470	mpp7a	lincRNA	4365	0	0	0	False
TU11418	chr12	22524322	22549058	-	13	1667	G6111	TSS8313	annotated	protein_coding	exonic_overlap	same_strand	NA	NA	ENSDART00000164888	ENSDARG00000104531	zcchc4	protein_coding	1887	1667	0	12	True
TU11419	chr12	22524322	22546608	-	9	1334	G6111	TSS8314	annotated	protein_coding	exonic_overlap	same_strand	NA	NA	ENSDART00000164888	ENSDARG00000104531	zcchc4	protein_coding	1887	1008	0	8	False
TU1142	chr1	19453586	19580320	-	14	4201	G593	TSS813	annotated	protein_coding	exonic_overlap	same_strand	NA	NA	ENSDART00000146084	ENSDARG00000041776	ndst3	protein_coding	3481	3473	0	12	False
TU11420	chr12	22524322	22547274	-	11	1428	G6111	TSS8315	annotated	protein_coding	exonic_overlap	same_strand	NA	NA	ENSDART00000164888	ENSDARG00000104531	zcchc4	protein_coding	1887	1370	0	10	False
TU11421	chr12	22524322	22531502	-	6	791	G6111	TSS8316	annotated	protein_coding	exonic_overlap	same_strand	NA	NA	ENSDART00000164888	ENSDARG00000104531	zcchc4	protein_coding	1887	706	0	5	False
TU11422	chr12	24739162	24746817	+	2	421	G6112	TSS8318	annotated	lncrna	intragenic	intronic_opp_strand	NA	NA	ENSDART00000153436	ENSDARG00000061631	fbxo11a	lincRNA	4423	0	0	0	False
TU11423	chr12	22535551	22535823	-	1	272	G6111	TSS8317	annotated	protein_coding	exonic_overlap	same_strand	NA	NA	ENSDART00000164888	ENSDARG00000104531	zcchc4	protein_coding	1887	148	0	0	False
TU11424	chr12	24675296	24711001	-	5	3021	G6113	TSS8319	annotated	protein_coding	exonic_overlap	same_strand	NA	NA	ENSDART00000066317	ENSDARG00000045105	foxn2b	protein_coding	1728	1582	0	3	False
TU11425	chr12	24221041	24516082	+	22	7065	G6114	TSS8320	annotated	protein_coding	exonic_overlap	same_strand	NA	NA	ENSDART00000088178	ENSDARG00000061647	nrxn1a	protein_coding	7592	7007	0	20	False
TU11426	chr12	24221041	24516082	+	23	7089	G6114	TSS8320	annotated	protein_coding	exonic_overlap	same_strand	NA	NA	ENSDART00000088178	ENSDARG00000061647	nrxn1a	protein_coding	7592	7031	0	22	True
TU11427	chr12	24221041	24516082	+	22	7071	G6114	TSS8320	annotated	protein_coding	exonic_overlap	same_strand	NA	NA	ENSDART00000088178	ENSDARG00000061647	nrxn1a	protein_coding	7592	7013	0	20	False
TU11428	chr12	24745665	24746646	+	2	421	G6115	TSS8323	annotated	lncrna	intragenic	intronic_opp_strand	NA	NA	ENSDART00000153436	ENSDARG00000061631	fbxo11a	lincRNA	4423	0	0	0	False
TU11429	chr12	24221041	24516082	+	21	7053	G6114	TSS8320	annotated	protein_coding	exonic_overlap	same_strand	NA	NA	ENSDART00000088178	ENSDARG00000061647	nrxn1a	protein_coding	7592	6995	0	18	False
TU1143	chr1	19453586	19468081	-	4	1448	G593	TSS814	annotated	protein_coding	exonic_overlap	same_strand	NA	NA	ENSDART00000146084	ENSDARG00000041776	ndst3	protein_coding	3481	738	0	3	False
TU11430	chr12	24221041	24516082	+	22	7077	G6114	TSS8320	annotated	protein_coding	exonic_overlap	same_strand	NA	NA	ENSDART00000088178	ENSDARG00000061647	nrxn1a	protein_coding	7592	7019	0	20	False
TU11431	chr12	24221041	24516082	+	21	6996	G6114	TSS8320	annotated	protein_coding	exonic_overlap	same_strand	NA	NA	ENSDART00000093094	ENSDARG00000061647	nrxn1a	protein_coding	7007	6551	0	17	False
TU11432	chr12	24440588	24516082	+	7	3993	G6114	TSS8321	annotated	protein_coding	exonic_overlap	same_strand	NA	NA	ENSDART00000088159	ENSDARG00000061647	nrxn1a	protein_coding	3069	3069	0	6	True
TU11433	chr12	24394132	24516082	+	11	18798	G6114	TSS8322	annotated	protein_coding	exonic_overlap	same_strand	NA	NA	ENSDART00000088159	ENSDARG00000061647	nrxn1a	protein_coding	3069	1864	0	5	False
TU11434	chr12	24221041	24516082	+	20	6990	G6114	TSS8320	annotated	protein_coding	exonic_overlap	same_strand	NA	NA	ENSDART00000093094	ENSDARG00000061647	nrxn1a	protein_coding	7007	6533	0	14	False
TU11435	chr12	24221041	24329860	+	5	5518	G6114	TSS8320	annotated	protein_coding	exonic_overlap	same_strand	NA	NA	ENSDART00000160412	ENSDARG00000061647	nrxn1a	protein_coding	906	906	0	1	False
TU11436	chr12	24760190	24760628	+	2	352	G6116	TSS8324	annotated	lncrna	intragenic	intronic_opp_strand	NA	NA	ENSDART00000153436	ENSDARG00000061631	fbxo11a	lincRNA	4423	0	0	0	False
TU11437	chr12	22327960	22388616	-	29	8137	G6117	TSS8325	annotated	protein_coding	exonic_overlap	same_strand	NA	NA	ENSDART00000109707	ENSDARG00000078127	neurl4	protein_coding	6009	6006	0	27	False
TU11438	chr12	22389774	22403203	-	8	1628	G6118	TSS8326	annotated	protein_coding	exonic_overlap	same_strand	NA	NA	ENSDART00000020942	ENSDARG00000019492	shbg	protein_coding	1573	1573	0	7	True
TU11439	chr12	22407528	22419861	-	3	8891	G6119	TSS8327	annotated	protein_coding	exonic_overlap	same_strand	NA	NA	ENSDART00000172310	ENSDARG00000105255	zbtb4	protein_coding	8887	8752	0	1	False
TU1144	chr1	15928940	15960874	+	39	6773	G592	TSS808	annotated	protein_coding	exonic_overlap	same_strand	NA	NA	ENSDART00000089654	ENSDARG00000062198	pcm1	protein_coding	6968	6348	0	35	False
TU11440	chr12	22433402	22438398	-	1	4996	G6120	TSS8328	annotated	lncrna	exonic_overlap	same_strand	NA	NA	ENSDART00000177715	ENSDARG00000108493	CR925753.1	lincRNA	593	265	0	0	False
TU11441	chr12	22432859	22438687	-	1	5828	G6120	TSS8329	annotated	lncrna	exonic_overlap	same_strand	NA	NA	ENSDART00000177715	ENSDARG00000108493	CR925753.1	lincRNA	593	290	0	0	False
TU11442	chr12	22432859	22438398	-	1	5539	G6120	TSS8328	annotated	lncrna	exonic_overlap	same_strand	NA	NA	ENSDART00000177715	ENSDARG00000108493	CR925753.1	lincRNA	593	265	0	0	False
TU11443	chr12	22433402	22438687	-	1	5285	G6120	TSS8329	annotated	lncrna	exonic_overlap	same_strand	NA	NA	ENSDART00000177715	ENSDARG00000108493	CR925753.1	lincRNA	593	290	0	0	False
TU11444	chr12	22449149	22452124	-	2	2849	G6121	TSS8330	annotated	lncrna	intragenic	opp_strand	NA	NA	ENSDART00000172066	ENSDARG00000099966	polr2a	lincRNA	8182	0	2803	0	False
TU11445	chr12	22449149	22452124	-	2	2912	G6121	TSS8330	annotated	lncrna	intragenic	opp_strand	NA	NA	ENSDART00000172066	ENSDARG00000099966	polr2a	lincRNA	8182	0	2866	0	False
TU11446	chr12	22449149	22452124	-	3	2744	G6121	TSS8330	annotated	lncrna	intragenic	opp_strand	NA	NA	ENSDART00000172066	ENSDARG00000099966	polr2a	lincRNA	8182	0	2698	0	False
TU11447	chr12	22449149	22452124	-	3	2912	G6121	TSS8330	annotated	lncrna	intragenic	opp_strand	NA	NA	ENSDART00000172066	ENSDARG00000099966	polr2a	lincRNA	8182	0	2866	0	False
TU11448	chr12	22449149	22452124	-	2	2924	G6121	TSS8330	annotated	lncrna	intragenic	opp_strand	NA	NA	ENSDART00000172066	ENSDARG00000099966	polr2a	lincRNA	8182	0	2878	0	False
TU11449	chr12	23870144	23931675	+	46	7065	G6122	TSS8331	annotated	protein_coding	exonic_overlap	same_strand	NA	NA	ENSDART00000003143	ENSDARG00000018742	psme4b	protein_coding	6975	6790	0	45	True
TU1145	chr1	18869813	18906315	-	49	6271	G594	TSS815	annotated	protein_coding	exonic_overlap	same_strand	NA	NA	ENSDART00000088949	ENSDARG00000061952	si:dkey-245p14.7	protein_coding	6368	6260	0	46	False
TU11450	chr12	23870144	23931675	+	47	7119	G6122	TSS8331	annotated	protein_coding	exonic_overlap	same_strand	NA	NA	ENSDART00000153136	ENSDARG00000018742	psme4b	protein_coding	7392	7119	0	46	True
TU11451	chr12	24720658	24783764	-	22	4303	G6123	TSS8332	annotated	protein_coding	exonic_overlap	same_strand	NA	NA	ENSDART00000153436	ENSDARG00000061631	fbxo11a	protein_coding	4423	4264	0	21	True
TU11452	chr12	24720658	24783764	-	23	4373	G6123	TSS8332	annotated	protein_coding	exonic_overlap	same_strand	NA	NA	ENSDART00000153436	ENSDARG00000061631	fbxo11a	protein_coding	4423	4264	0	20	False
TU11453	chr12	24720658	24783764	-	24	4456	G6123	TSS8332	annotated	protein_coding	exonic_overlap	same_strand	NA	NA	ENSDART00000153436	ENSDARG00000061631	fbxo11a	protein_coding	4423	4264	0	20	False
TU11454	chr12	24720658	24783764	-	22	4834	G6123	TSS8332	annotated	protein_coding	exonic_overlap	same_strand	NA	NA	ENSDART00000153436	ENSDARG00000061631	fbxo11a	protein_coding	4423	4264	0	20	False
TU11455	chr12	24720658	24737280	-	18	3688	G6123	TSS8333	annotated	protein_coding	exonic_overlap	same_strand	NA	NA	ENSDART00000153436	ENSDARG00000061631	fbxo11a	protein_coding	4423	3641	0	17	False
TU11456	chr12	24720658	24726542	-	4	1892	G6123	TSS8334	annotated	protein_coding	exonic_overlap	same_strand	NA	NA	ENSDART00000153436	ENSDARG00000061631	fbxo11a	protein_coding	4423	1890	0	3	False
TU11457	chr12	24861885	24907370	-	2	352	G6124	TSS8335	unannotated	lncrna	intergenic	intergenic	NA	NA	NA	NA	NA	NA	NA	NA	NA	NA	NA
TU11458	chr12	23729540	23811407	+	43	7791	G6125	TSS8336	annotated	protein_coding	exonic_overlap	same_strand	NA	NA	ENSDART00000066331	ENSDARG00000055075	svila	protein_coding	6407	6252	0	32	False
TU11459	chr12	23691268	23811407	+	38	7285	G6125	TSS8337	annotated	protein_coding	exonic_overlap	same_strand	NA	NA	ENSDART00000066331	ENSDARG00000055075	svila	protein_coding	6407	6359	0	33	False
TU1146	chr1	15928399	15961206	+	40	6871	G592	TSS807	annotated	protein_coding	exonic_overlap	same_strand	NA	NA	ENSDART00000149026	ENSDARG00000062198	pcm1	protein_coding	6836	6764	0	34	False
TU11460	chr12	23691268	23811407	+	37	7216	G6125	TSS8337	annotated	protein_coding	exonic_overlap	same_strand	NA	NA	ENSDART00000066331	ENSDARG00000055075	svila	protein_coding	6407	6290	0	32	False
TU11461	chr12	23691268	23811407	+	38	7318	G6125	TSS8337	annotated	protein_coding	exonic_overlap	same_strand	NA	NA	ENSDART00000066331	ENSDARG00000055075	svila	protein_coding	6407	6338	0	31	False
TU11462	chr12	23717557	23811407	+	42	7680	G6125	TSS8338	annotated	protein_coding	exonic_overlap	same_strand	NA	NA	ENSDART00000066331	ENSDARG00000055075	svila	protein_coding	6407	6231	0	31	False
TU11463	chr12	23717557	23811407	+	41	7605	G6125	TSS8338	annotated	protein_coding	exonic_overlap	same_strand	NA	NA	ENSDART00000066331	ENSDARG00000055075	svila	protein_coding	6407	6231	0	31	False
TU11464	chr12	23717557	23811407	+	41	7506	G6125	TSS8338	annotated	protein_coding	exonic_overlap	same_strand	NA	NA	ENSDART00000066331	ENSDARG00000055075	svila	protein_coding	6407	6231	0	30	False
TU11465	chr12	23771461	23811407	+	25	4317	G6125	TSS8339	annotated	protein_coding	exonic_overlap	same_strand	NA	NA	ENSDART00000152864	ENSDARG00000055075	svila	protein_coding	2851	2851	0	14	False
TU11466	chr12	23729540	23811407	+	36	7221	G6125	TSS8336	annotated	protein_coding	exonic_overlap	same_strand	NA	NA	ENSDART00000066331	ENSDARG00000055075	svila	protein_coding	6407	6114	0	30	False
TU11467	chr12	23717557	23811407	+	39	7506	G6125	TSS8338	annotated	protein_coding	exonic_overlap	same_strand	NA	NA	ENSDART00000066331	ENSDARG00000055075	svila	protein_coding	6407	6183	0	30	False
TU11468	chr12	23729540	23811407	+	38	7353	G6125	TSS8336	annotated	protein_coding	exonic_overlap	same_strand	NA	NA	ENSDART00000066331	ENSDARG00000055075	svila	protein_coding	6407	6204	0	32	False
TU11469	chr12	23709483	23811407	+	37	7148	G6125	TSS8340	annotated	protein_coding	exonic_overlap	same_strand	NA	NA	ENSDART00000066331	ENSDARG00000055075	svila	protein_coding	6407	6114	0	29	False
TU1147	chr1	20019387	20019622	-	1	235	G595	TSS816	unannotated	lncrna	intergenic	intergenic	NA	NA	NA	NA	NA	NA	NA	NA	NA	NA	NA
TU11470	chr12	23717557	23811407	+	39	7407	G6125	TSS8338	annotated	protein_coding	exonic_overlap	same_strand	NA	NA	ENSDART00000066331	ENSDARG00000055075	svila	protein_coding	6407	6183	0	29	False
TU11471	chr12	23717557	23811407	+	42	7674	G6125	TSS8338	annotated	protein_coding	exonic_overlap	same_strand	NA	NA	ENSDART00000066331	ENSDARG00000055075	svila	protein_coding	6407	6231	0	30	False
TU11472	chr12	23742227	23811407	+	38	7173	G6125	TSS8341	annotated	protein_coding	exonic_overlap	same_strand	NA	NA	ENSDART00000066331	ENSDARG00000055075	svila	protein_coding	6407	6108	0	32	False
TU11473	chr12	23761531	23811407	+	27	5131	G6125	TSS8342	annotated	protein_coding	exonic_overlap	same_strand	NA	NA	ENSDART00000066331	ENSDARG00000055075	svila	protein_coding	6407	4847	0	23	False
TU11474	chr12	23771461	23811407	+	25	4605	G6125	TSS8339	annotated	protein_coding	exonic_overlap	same_strand	NA	NA	ENSDART00000152864	ENSDARG00000055075	svila	protein_coding	2851	2851	0	14	False
TU11475	chr12	23742227	23811407	+	35	7035	G6125	TSS8341	annotated	protein_coding	exonic_overlap	same_strand	NA	NA	ENSDART00000066331	ENSDARG00000055075	svila	protein_coding	6407	5970	0	27	False
TU11476	chr12	23729540	23811407	+	38	7338	G6125	TSS8336	annotated	protein_coding	exonic_overlap	same_strand	NA	NA	ENSDART00000066331	ENSDARG00000055075	svila	protein_coding	6407	6231	0	33	False
TU11477	chr12	23717557	23747529	+	5	2192	G6125	TSS8338	annotated	protein_coding	exonic_overlap	same_strand	NA	NA	ENSDART00000152997	ENSDARG00000055075	svila	protein_coding	378	378	0	3	False
TU11478	chr12	23764442	23799729	+	21	3681	G6125	TSS8343	annotated	protein_coding	exonic_overlap	same_strand	NA	NA	ENSDART00000066331	ENSDARG00000055075	svila	protein_coding	6407	3416	0	19	False
TU11479	chr12	23742227	23807446	+	38	6457	G6125	TSS8341	annotated	protein_coding	exonic_overlap	same_strand	NA	NA	ENSDART00000066331	ENSDARG00000055075	svila	protein_coding	6407	5258	0	29	False
TU1148	chr1	15928399	15961206	+	41	7084	G592	TSS807	annotated	protein_coding	exonic_overlap	same_strand	NA	NA	ENSDART00000089654	ENSDARG00000062198	pcm1	protein_coding	6968	6940	0	36	False
TU11480	chr12	23830705	23861588	+	2	11175	G6126	TSS8344	unannotated	lncrna	intergenic	intergenic	NA	NA	NA	NA	NA	NA	NA	NA	NA	NA	NA
TU11481	chr12	23840571	23861588	+	2	11175	G6126	TSS8345	unannotated	lncrna	intergenic	intergenic	NA	NA	NA	NA	NA	NA	NA	NA	NA	NA	NA
TU11482	chr12	23821262	23861588	+	2	10640	G6126	TSS8346	unannotated	lncrna	intergenic	intergenic	NA	NA	NA	NA	NA	NA	NA	NA	NA	NA	NA
TU11483	chr12	23821262	23861588	+	2	10710	G6126	TSS8346	unannotated	lncrna	intergenic	intergenic	NA	NA	NA	NA	NA	NA	NA	NA	NA	NA	NA
TU11484	chr12	23830705	23861588	+	2	11105	G6126	TSS8344	unannotated	lncrna	intergenic	intergenic	NA	NA	NA	NA	NA	NA	NA	NA	NA	NA	NA
TU11485	chr12	23840571	23861588	+	2	11105	G6126	TSS8345	unannotated	lncrna	intergenic	intergenic	NA	NA	NA	NA	NA	NA	NA	NA	NA	NA	NA
TU11486	chr12	25006427	25019603	+	6	1169	G6127	TSS8347	annotated	protein_coding	exonic_overlap	same_strand	NA	NA	ENSDART00000050070	ENSDARG00000032780	pigf	protein_coding	1214	1169	0	5	True
TU11487	chr12	23810558	23812706	-	4	685	G6128	TSS8348	annotated	lncrna	intragenic	opp_strand	NA	NA	ENSDART00000153195	ENSDARG00000055075	svila	lincRNA	750	0	51	0	False
TU11488	chr12	23811382	23812706	-	3	925	G6128	TSS8348	unannotated	lncrna	intergenic	intergenic	NA	NA	NA	NA	NA	NA	NA	NA	NA	NA	NA
TU11489	chr12	23818324	23818963	-	1	639	G6129	TSS8349	unannotated	lncrna	intergenic	intergenic	NA	NA	NA	NA	NA	NA	NA	NA	NA	NA	NA
TU1149	chr1	15928399	15940783	+	8	1420	G592	TSS807	annotated	protein_coding	exonic_overlap	same_strand	NA	NA	ENSDART00000089654	ENSDARG00000062198	pcm1	protein_coding	6968	1374	0	7	False
TU11490	chr12	24860692	24861881	-	2	218	G6130	TSS8350	unannotated	lncrna	intergenic	intergenic	NA	NA	NA	NA	NA	NA	NA	NA	NA	NA	NA
TU11491	chr12	25019776	25058930	-	4	1090	G6131	TSS8351	annotated	protein_coding	exonic_overlap	same_strand	NA	NA	ENSDART00000038415	ENSDARG00000025953	rhoq	protein_coding	2674	1069	0	2	False
TU11492	chr12	25023902	25058930	-	4	901	G6131	TSS8351	annotated	protein_coding	exonic_overlap	same_strand	NA	NA	ENSDART00000038415	ENSDARG00000025953	rhoq	protein_coding	2674	823	0	3	False
TU11493	chr12	25110352	25115218	+	2	1056	G6132	TSS8352	annotated	other	exonic_overlap	same_strand	NA	NA	ENSDART00000152967	ENSDARG00000096795	CR848736.1	antisense_RNA	1095	113	0	1	False
TU11494	chr12	23840646	23865103	-	4	11940	G6133	TSS8353	unannotated	lncrna	intergenic	intergenic	NA	NA	NA	NA	NA	NA	NA	NA	NA	NA	NA
TU11495	chr12	23840646	23848863	-	3	5898	G6133	TSS8354	unannotated	lncrna	intergenic	intergenic	NA	NA	NA	NA	NA	NA	NA	NA	NA	NA	NA
TU11496	chr12	23830630	23848863	-	3	6048	G6133	TSS8354	unannotated	lncrna	intergenic	intergenic	NA	NA	NA	NA	NA	NA	NA	NA	NA	NA	NA
TU11497	chr12	23864213	23865103	-	1	890	G6133	TSS8353	unannotated	lncrna	intergenic	intergenic	NA	NA	NA	NA	NA	NA	NA	NA	NA	NA	NA
TU11498	chr12	23820703	23848863	-	3	6067	G6133	TSS8354	unannotated	lncrna	intergenic	intergenic	NA	NA	NA	NA	NA	NA	NA	NA	NA	NA	NA
TU11499	chr12	23840646	23846048	-	2	5113	G6133	TSS8355	unannotated	lncrna	intergenic	intergenic	NA	NA	NA	NA	NA	NA	NA	NA	NA	NA	NA
TU115	chr1	2620641	2620940	+	1	299	G69	TSS88	unannotated	lncrna	intergenic	intergenic	NA	NA	NA	NA	NA	NA	NA	NA	NA	NA	NA
TU1150	chr1	19864055	19900861	-	5	3565	G596	TSS817	annotated	protein_coding	exonic_overlap	same_strand	NA	NA	ENSDART00000124770	ENSDARG00000037455	ugt8	protein_coding	5298	3545	0	3	False
TU11500	chr12	25118354	25122708	+	2	448	G6134	TSS8356	annotated	other	exonic_overlap	same_strand	NA	NA	ENSDART00000152967	ENSDARG00000096795	CR848736.1	antisense_RNA	1095	153	0	0	False
TU11501	chr12	23828358	23829155	-	1	797	G6135	TSS8357	unannotated	lncrna	intergenic	intergenic	NA	NA	NA	NA	NA	NA	NA	NA	NA	NA	NA
TU11502	chr12	23838224	23839021	-	1	797	G6136	TSS8358	unannotated	lncrna	intergenic	intergenic	NA	NA	NA	NA	NA	NA	NA	NA	NA	NA	NA
TU11503	chr12	25113666	25126113	-	3	6430	G6137	TSS8359	annotated	protein_coding	exonic_overlap	same_strand	NA	NA	ENSDART00000177542	ENSDARG00000061622	kcng3	protein_coding	4785	4470	0	2	True
TU11504	chr12	24784887	24807256	-	16	3031	G6138	TSS8360	annotated	protein_coding	exonic_overlap	same_strand	NA	NA	ENSDART00000002465	ENSDARG00000018022	msh2	protein_coding	3054	3031	0	15	True
TU11505	chr12	24981333	24983470	+	4	1323	G6139	TSS8361	annotated	lncrna	exonic_overlap	same_strand	NA	NA	ENSDART00000178452	ENSDARG00000108022	CR385067.1	lincRNA	1459	988	0	1	False
TU11506	chr12	25204130	25214346	+	2	251	G6140	TSS8362	unannotated	lncrna	intergenic	intergenic	NA	NA	NA	NA	NA	NA	NA	NA	NA	NA	NA
TU11507	chr12	25105933	25110202	-	3	737	G6141	TSS8363	annotated	protein_coding	exonic_overlap	same_strand	NA	NA	ENSDART00000077188	ENSDARG00000054907	cox7a3	protein_coding	662	648	0	2	True
TU11508	chr12	24916933	24926260	-	1	9327	G6142	TSS8364	unannotated	lncrna	intergenic	intergenic	NA	NA	NA	NA	NA	NA	NA	NA	NA	NA	NA
TU11509	chr12	25332699	25333065	+	2	249	G6143	TSS8365	unannotated	lncrna	intergenic	intergenic	NA	NA	NA	NA	NA	NA	NA	NA	NA	NA	NA
TU1151	chr1	15928940	15961206	+	41	7351	G592	TSS808	annotated	protein_coding	exonic_overlap	same_strand	NA	NA	ENSDART00000149026	ENSDARG00000062198	pcm1	protein_coding	6836	6701	0	34	False
TU11510	chr12	25199180	25203359	-	3	3630	G6144	TSS8366	annotated	protein_coding	exonic_overlap	same_strand	NA	NA	ENSDART00000153306	ENSDARG00000087084	hcar1-4	protein_coding	1470	1420	0	1	False
TU11511	chr12	25333040	25341171	-	3	317	G6145	TSS8367	unannotated	lncrna	intergenic	intergenic	NA	NA	NA	NA	NA	NA	NA	NA	NA	NA	NA
TU11512	chr12	25509360	25512020	+	2	1762	G6146	TSS8368	annotated	protein_coding	exonic_overlap	same_strand	NA	NA	ENSDART00000077157	ENSDARG00000054879	six3b	protein_coding	1759	1723	0	1	True
TU11513	chr12	25516211	25519107	+	2	262	G6147	TSS8369	annotated	lncrna	intragenic	opp_strand	NA	NA	ENSDART00000077155	ENSDARG00000054878	six2b	lincRNA	1334	0	199	0	False
TU11514	chr12	25518577	25521011	-	2	1616	G6148	TSS8370	annotated	protein_coding	exonic_overlap	same_strand	NA	NA	ENSDART00000077155	ENSDARG00000054878	six2b	protein_coding	1334	1334	0	1	True
TU11515	chr12	25518577	25519701	-	2	868	G6148	TSS8371	annotated	protein_coding	exonic_overlap	same_strand	NA	NA	ENSDART00000077155	ENSDARG00000054878	six2b	protein_coding	1334	536	0	0	False
TU11516	chr12	24958426	24958755	+	2	304	G6149	TSS8372	annotated	lncrna	intragenic	intronic_opp_strand	NA	NA	ENSDART00000163775	ENSDARG00000100717	socs5a	lincRNA	2519	0	0	0	False
TU11517	chr12	25220619	25297049	+	7	2374	G6150	TSS8373	annotated	other	exonic_overlap	same_strand	NA	NA	ENSDART00000153226	ENSDARG00000096769	CR932077.1	antisense_RNA	1306	1022	0	6	False
TU11518	chr12	25752954	25753627	-	1	673	G6151	TSS8376	unannotated	lncrna	intergenic	intergenic	NA	NA	NA	NA	NA	NA	NA	NA	NA	NA	NA
TU11519	chr12	25297119	25298285	+	1	1166	G6150	TSS8374	annotated	lncrna	intragenic	intronic_same_strand	NA	NA	ENSDART00000153226	ENSDARG00000096769	CR932077.1	lincRNA	1306	0	0	0	False
TU1152	chr1	19864055	19888975	-	5	4222	G596	TSS818	annotated	protein_coding	exonic_overlap	same_strand	NA	NA	ENSDART00000124770	ENSDARG00000037455	ugt8	protein_coding	5298	4219	0	4	False
TU11520	chr12	25288785	25298285	+	4	1604	G6150	TSS8375	annotated	other	exonic_overlap	same_strand	NA	NA	ENSDART00000153226	ENSDARG00000096769	CR932077.1	antisense_RNA	1306	481	0	1	False
TU11521	chr12	25220619	25297049	+	6	2250	G6150	TSS8373	annotated	other	exonic_overlap	same_strand	NA	NA	ENSDART00000153226	ENSDARG00000096769	CR932077.1	antisense_RNA	1306	898	0	4	False
TU11522	chr12	25220619	25298819	+	10	1307	G6150	TSS8373	annotated	other	exonic_overlap	same_strand	NA	NA	ENSDART00000153226	ENSDARG00000096769	CR932077.1	antisense_RNA	1306	1189	0	5	False
TU11523	chr12	24948125	24974524	-	2	5970	G6152	TSS8377	annotated	protein_coding	exonic_overlap	same_strand	NA	NA	ENSDART00000159167	ENSDARG00000100717	socs5a	protein_coding	2554	2300	0	0	False
TU11524	chr12	25285288	25288660	-	2	2638	G6153	TSS8378	annotated	protein_coding	exonic_overlap	same_strand	NA	NA	ENSDART00000142674	ENSDARG00000021806	zfp36l2	protein_coding	2656	2638	0	1	True
TU11525	chr12	25792113	25793574	+	1	1461	G6154	TSS8379	unannotated	lncrna	intergenic	intergenic	NA	NA	NA	NA	NA	NA	NA	NA	NA	NA	NA
TU11526	chr12	25794480	25796876	-	3	1153	G6155	TSS8380	annotated	protein_coding	exonic_overlap	same_strand	NA	NA	ENSDART00000152983	ENSDARG00000096712	si:dkey-193p11.2	protein_coding	696	696	0	1	False
TU11527	chr12	25341334	25393967	+	6	3567	G6156	TSS8381	annotated	protein_coding	exonic_overlap	same_strand	NA	NA	ENSDART00000011662	ENSDARG00000011496	ppm1bb	protein_coding	3617	3549	0	5	True
TU11528	chr12	25341334	25388812	+	6	4255	G6156	TSS8381	annotated	protein_coding	exonic_overlap	same_strand	NA	NA	ENSDART00000153253	ENSDARG00000011496	ppm1bb	protein_coding	877	877	0	4	False
TU11529	chr12	25801620	25825298	-	5	2542	G6157	TSS8382	annotated	protein_coding	exonic_overlap	same_strand	NA	NA	ENSDART00000165979	ENSDARG00000098380	sncgb	protein_coding	2439	2306	0	4	False
TU1153	chr1	15928399	15960874	+	41	6743	G592	TSS807	annotated	protein_coding	exonic_overlap	same_strand	NA	NA	ENSDART00000089654	ENSDARG00000062198	pcm1	protein_coding	6968	6599	0	35	False
TU11530	chr12	25801620	25825298	-	6	2362	G6157	TSS8382	annotated	protein_coding	exonic_overlap	same_strand	NA	NA	ENSDART00000165979	ENSDARG00000098380	sncgb	protein_coding	2439	2126	0	4	False
TU11531	chr12	25801620	25825298	-	6	2560	G6157	TSS8382	annotated	protein_coding	exonic_overlap	same_strand	NA	NA	ENSDART00000165979	ENSDARG00000098380	sncgb	protein_coding	2439	2306	0	3	False
TU11532	chr12	25801620	25825298	-	4	2497	G6157	TSS8382	annotated	protein_coding	exonic_overlap	same_strand	NA	NA	ENSDART00000165979	ENSDARG00000098380	sncgb	protein_coding	2439	2261	0	2	False
TU11533	chr12	25754141	25790588	+	13	2655	G6158	TSS8383	annotated	protein_coding	exonic_overlap	same_strand	NA	NA	ENSDART00000170582	ENSDARG00000101074	glud1b	protein_coding	2659	2651	0	12	True
TU11534	chr12	25548743	25678941	+	15	5014	G6159	TSS8384	annotated	protein_coding	exonic_overlap	same_strand	NA	NA	ENSDART00000105608	ENSDARG00000003008	prkcea	protein_coding	4572	4569	0	13	False
TU11535	chr12	25666843	25678941	+	3	2601	G6159	TSS8385	annotated	protein_coding	exonic_overlap	same_strand	NA	NA	ENSDART00000105608	ENSDARG00000003008	prkcea	protein_coding	4572	2517	0	2	False
TU11536	chr12	25623031	25678941	+	6	3056	G6159	TSS8386	annotated	protein_coding	exonic_overlap	same_strand	NA	NA	ENSDART00000105608	ENSDARG00000003008	prkcea	protein_coding	4572	2985	0	5	False
TU11537	chr12	25839643	25860805	+	8	6929	G6160	TSS8387	annotated	protein_coding	exonic_overlap	same_strand	NA	NA	ENSDART00000109799	ENSDARG00000073711	mmrn2b	protein_coding	2798	2648	0	3	False
TU11538	chr12	25853671	25856360	+	2	2440	G6160	TSS8388	annotated	protein_coding	exonic_overlap	same_strand	NA	NA	ENSDART00000109799	ENSDARG00000073711	mmrn2b	protein_coding	2798	1911	0	1	False
TU11539	chr12	25933459	25973157	-	10	2027	G6161	TSS8389	annotated	protein_coding	exonic_overlap	same_strand	NA	NA	ENSDART00000171206	ENSDARG00000099974	ldb3b	protein_coding	1655	1655	0	9	True
TU1154	chr1	15941023	15961206	+	31	5554	G592	TSS809	annotated	protein_coding	exonic_overlap	same_strand	NA	NA	ENSDART00000089654	ENSDARG00000062198	pcm1	protein_coding	6968	5500	0	28	False
TU11540	chr12	25853671	25860805	+	3	6544	G6160	TSS8388	annotated	protein_coding	exonic_overlap	same_strand	NA	NA	ENSDART00000109799	ENSDARG00000073711	mmrn2b	protein_coding	2798	2528	0	2	False
TU11541	chr12	25839643	25850436	+	4	888	G6160	TSS8387	unannotated	lncrna	intergenic	intergenic	NA	NA	NA	NA	NA	NA	NA	NA	NA	NA	NA
TU11542	chr12	25933459	25973157	-	8	2124	G6161	TSS8389	annotated	protein_coding	exonic_overlap	same_strand	NA	NA	ENSDART00000171212	ENSDARG00000099974	ldb3b	protein_coding	916	916	0	4	False
TU11543	chr12	26341014	26343223	+	2	239	G6162	TSS8390	annotated	protein_coding	exonic_overlap	same_strand	NA	NA	ENSDART00000150048	ENSDARG00000045070	itgb3b	protein_coding	434	100	0	0	False
TU11544	chr12	26318060	26339140	-	5	5430	G6163	TSS8391	annotated	protein_coding	exonic_overlap	same_strand	NA	NA	ENSDART00000153214	ENSDARG00000078696	synpo2lb	protein_coding	5501	5422	0	3	False
TU11545	chr12	26198899	26201673	+	5	692	G6164	TSS8392	annotated	lncrna	intragenic	intronic_opp_strand	NA	NA	ENSDART00000152941	ENSDARG00000077749	usp54b	lincRNA	2841	0	0	0	False
TU11546	chr12	26277703	26278271	+	1	568	G6165	TSS8393	annotated	lncrna	intragenic	intronic_opp_strand	NA	NA	ENSDART00000152941	ENSDARG00000077749	usp54b	lincRNA	2841	0	0	0	False
TU11547	chr12	26293885	26315008	-	6	1337	G6166	TSS8394	annotated	protein_coding	exonic_overlap	same_strand	NA	NA	ENSDART00000131896	ENSDARG00000071445	myoz1b	protein_coding	911	911	0	5	True
TU11548	chr12	26293885	26317522	-	6	1211	G6166	TSS8395	annotated	protein_coding	exonic_overlap	same_strand	NA	NA	ENSDART00000105636	ENSDARG00000071445	myoz1b	protein_coding	1205	1205	0	5	True
TU11549	chr12	25684441	25735996	+	16	4092	G6167	TSS8396	annotated	protein_coding	exonic_overlap	same_strand	NA	NA	ENSDART00000024415	ENSDARG00000008697	epas1a	protein_coding	6229	3993	0	15	False
TU1155	chr1	19156126	19195047	+	33	5119	G597	TSS819	annotated	protein_coding	exonic_overlap	same_strand	NA	NA	ENSDART00000111454	ENSDARG00000080019	ENSDARG00000080019	protein_coding	3427	3420	0	31	False
TU11550	chr12	25684441	25735996	+	16	4095	G6167	TSS8396	annotated	protein_coding	exonic_overlap	same_strand	NA	NA	ENSDART00000149198	ENSDARG00000008697	epas1a	protein_coding	5646	3984	0	15	False
TU11551	chr12	25684441	25720653	+	9	1653	G6167	TSS8396	annotated	protein_coding	exonic_overlap	same_strand	NA	NA	ENSDART00000149198	ENSDARG00000008697	epas1a	protein_coding	5646	1461	0	8	False
TU11552	chr12	25684441	25693842	+	2	458	G6167	TSS8396	annotated	protein_coding	exonic_overlap	same_strand	NA	NA	ENSDART00000149198	ENSDARG00000008697	epas1a	protein_coding	5646	435	0	1	False
TU11553	chr12	26510536	26511269	+	2	554	G6168	TSS8397	annotated	lncrna	intragenic	intronic_opp_strand	NA	NA	ENSDART00000035925	ENSDARG00000025875	kctd2	lincRNA	1337	0	0	0	False
TU11554	chr12	26474506	26496003	-	5	2844	G6169	TSS8398	annotated	protein_coding	exonic_overlap	same_strand	NA	NA	ENSDART00000153168	ENSDARG00000030472	slc16a5a	protein_coding	2157	2157	0	4	True
TU11555	chr12	26517584	26520543	+	2	381	G6170	TSS8399	annotated	protein_coding	exonic_overlap	same_strand	NA	NA	ENSDART00000153094	ENSDARG00000096782	si:dkey-148d16.5	protein_coding	514	381	0	0	False
TU11556	chr12	25859195	25931353	-	12	3477	G6171	TSS8400	annotated	protein_coding	exonic_overlap	same_strand	NA	NA	ENSDART00000166769	ENSDARG00000105045	bmpr1ab	protein_coding	3258	3149	0	10	False
TU11557	chr12	25891144	25931353	-	2	575	G6171	TSS8400	annotated	protein_coding	exonic_overlap	same_strand	NA	NA	ENSDART00000166769	ENSDARG00000105045	bmpr1ab	protein_coding	3258	411	0	0	False
TU11558	chr12	25861772	25867610	-	9	1522	G6171	TSS8401	annotated	protein_coding	exonic_overlap	same_strand	NA	NA	ENSDART00000166769	ENSDARG00000105045	bmpr1ab	protein_coding	3258	1406	0	8	False
TU11559	chr12	25897929	25911649	-	2	1035	G6172	TSS8402	annotated	protein_coding	exonic_overlap	same_strand	NA	NA	ENSDART00000166769	ENSDARG00000105045	bmpr1ab	protein_coding	3258	109	0	0	False
TU1156	chr1	19152509	19195047	+	33	5003	G597	TSS820	annotated	protein_coding	exonic_overlap	same_strand	NA	NA	ENSDART00000111454	ENSDARG00000080019	ENSDARG00000080019	protein_coding	3427	3379	0	30	False
TU11560	chr12	26344008	26370173	+	17	2808	G6173	TSS8403	annotated	protein_coding	exonic_overlap	same_strand	NA	NA	ENSDART00000006908	ENSDARG00000045070	itgb3b	protein_coding	2957	2687	0	14	False
TU11561	chr12	26344601	26370173	+	15	2702	G6173	TSS8404	annotated	protein_coding	exonic_overlap	same_strand	NA	NA	ENSDART00000006908	ENSDARG00000045070	itgb3b	protein_coding	2957	2702	0	14	True
TU11562	chr12	26353634	26370173	+	6	1236	G6173	TSS8405	annotated	protein_coding	exonic_overlap	same_strand	NA	NA	ENSDART00000006908	ENSDARG00000045070	itgb3b	protein_coding	2957	1129	0	4	False
TU11563	chr12	26102154	26291880	-	19	5753	G6174	TSS8406	annotated	protein_coding	exonic_overlap	same_strand	NA	NA	ENSDART00000175463	ENSDARG00000077749	usp54b	protein_coding	8433	5753	0	16	False
TU11564	chr12	26130240	26150535	-	8	2179	G6174	TSS8407	annotated	protein_coding	exonic_overlap	same_strand	NA	NA	ENSDART00000152941	ENSDARG00000077749	usp54b	protein_coding	2841	1652	0	7	False
TU11565	chr12	26102154	26128935	-	7	3448	G6174	TSS8408	annotated	protein_coding	exonic_overlap	same_strand	NA	NA	ENSDART00000175463	ENSDARG00000077749	usp54b	protein_coding	8433	3203	0	5	False
TU11566	chr12	26102154	26167734	-	16	4944	G6174	TSS8409	annotated	protein_coding	exonic_overlap	same_strand	NA	NA	ENSDART00000175463	ENSDARG00000077749	usp54b	protein_coding	8433	4898	0	13	False
TU11567	chr12	25992835	26185677	-	25	5665	G6174	TSS8410	annotated	protein_coding	exonic_overlap	read_through	NA	NA	ENSDART00000175463,ENSDART00000076051	ENSDARG00000077749,ENSDARG00000053929	usp54b,opn4b	protein_coding	8433,2164	4595	0	20	False
TU11568	chr12	26106113	26106314	-	1	201	G6175	TSS8411	annotated	protein_coding	exonic_overlap	same_strand	NA	NA	ENSDART00000177443	ENSDARG00000077749	usp54b	protein_coding	8602	169	0	0	False
TU11569	chr12	26498033	26517984	-	7	5874	G6176	TSS8412	annotated	protein_coding	exonic_overlap	same_strand	NA	NA	ENSDART00000035925	ENSDARG00000025875	kctd2	protein_coding	1337	1334	0	5	False
TU1157	chr1	15928399	15960874	+	39	6482	G592	TSS807	annotated	protein_coding	exonic_overlap	same_strand	NA	NA	ENSDART00000089654	ENSDARG00000062198	pcm1	protein_coding	6968	6482	0	37	False
TU11570	chr12	24908783	24911840	-	1	3057	G6177	TSS8413	unannotated	lncrna	intergenic	intergenic	NA	NA	NA	NA	NA	NA	NA	NA	NA	NA	NA
TU11571	chr12	26658909	26760387	-	8	5324	G6178	TSS8414	annotated	protein_coding	exonic_overlap	same_strand	NA	NA	ENSDART00000047724	ENSDARG00000013207	zeb1b	protein_coding	5299	5299	0	7	True
TU11572	chr12	26757014	26784982	-	2	1060	G6179	TSS8415	annotated	lncrna	intragenic	interleaving_same_strand	NA	NA	ENSDART00000047724	ENSDARG00000013207	zeb1b	lincRNA	5299	0	0	0	False
TU11573	chr12	26376490	26396043	+	9	2059	G6180	TSS8416	annotated	protein_coding	exonic_overlap	same_strand	NA	NA	ENSDART00000022495	ENSDARG00000010953	ndel1a	protein_coding	2023	2019	0	8	True
TU11574	chr12	26376490	26396043	+	10	2094	G6180	TSS8416	annotated	protein_coding	exonic_overlap	same_strand	NA	NA	ENSDART00000162115	ENSDARG00000010953	ndel1a	protein_coding	1964	1964	0	8	False
TU11575	chr12	26734195	26734759	-	2	354	G6181	TSS8417	annotated	lncrna	intragenic	intronic_same_strand	NA	NA	ENSDART00000047724	ENSDARG00000013207	zeb1b	lincRNA	5299	0	0	0	False
TU11576	chr12	26519982	26529462	-	12	2065	G6182	TSS8418	annotated	protein_coding	exonic_overlap	same_strand	NA	NA	ENSDART00000087067	ENSDARG00000061216	hexdc	protein_coding	1879	1879	0	11	True
TU11577	chr12	26785970	26872963	+	5	2541	G6183	TSS8419	annotated	protein_coding	exonic_overlap	same_strand	NA	NA	ENSDART00000087329	ENSDARG00000061311	znf438	protein_coding	3166	2491	0	4	True
TU11578	chr12	26785970	26880500	+	8	6889	G6183	TSS8419	annotated	protein_coding	exonic_overlap	same_strand	NA	NA	ENSDART00000087329	ENSDARG00000061311	znf438	protein_coding	3166	2223	0	3	False
TU11579	chr12	26785970	26872963	+	6	2699	G6183	TSS8419	annotated	protein_coding	exonic_overlap	same_strand	NA	NA	ENSDART00000087329	ENSDARG00000061311	znf438	protein_coding	3166	2491	0	3	False
TU1158	chr1	15948646	15961206	+	16	2704	G592	TSS810	annotated	protein_coding	exonic_overlap	same_strand	NA	NA	ENSDART00000149026	ENSDARG00000062198	pcm1	protein_coding	6836	2703	0	14	False
TU11580	chr12	26868375	26872963	+	2	2279	G6183	TSS8420	annotated	protein_coding	exonic_overlap	same_strand	NA	NA	ENSDART00000087329	ENSDARG00000061311	znf438	protein_coding	3166	2266	0	1	False
TU11581	chr12	26802755	26805247	+	2	2231	G6184	TSS8421	annotated	lncrna	exonic_overlap	same_strand	NA	NA	ENSDART00000153141	ENSDARG00000096707	BX469896.1	sense_intronic	840	831	0	1	False
TU11582	chr12	26802755	26805247	+	4	1818	G6184	TSS8421	annotated	lncrna	exonic_overlap	same_strand	NA	NA	ENSDART00000153141	ENSDARG00000096707	BX469896.1	sense_intronic	840	831	0	3	False
TU11583	chr12	26802755	26804465	+	4	515	G6184	TSS8421	annotated	lncrna	exonic_overlap	same_strand	NA	NA	ENSDART00000153141	ENSDARG00000096707	BX469896.1	sense_intronic	840	309	0	3	False
TU11584	chr12	26400282	26402772	+	3	711	G6185	TSS8422	annotated	protein_coding	exonic_overlap	same_strand	NA	NA	ENSDART00000087036	ENSDARG00000061197	armc7	protein_coding	1580	711	0	1	False
TU11585	chr12	26421146	26434435	+	4	2758	G6186	TSS8423	annotated	protein_coding	exonic_overlap	same_strand	NA	NA	ENSDART00000066264	ENSDARG00000045071	chad	protein_coding	2600	2600	0	3	True
TU11586	chr12	26931163	26935401	+	9	2522	G6187	TSS8424	annotated	protein_coding	exonic_overlap	same_strand	NA	NA	ENSDART00000152975	ENSDARG00000090223	msl1b	protein_coding	2785	2522	0	8	True
TU11587	chr12	26931163	26935401	+	9	2543	G6187	TSS8424	annotated	protein_coding	exonic_overlap	same_strand	NA	NA	ENSDART00000152975	ENSDARG00000090223	msl1b	protein_coding	2785	2522	0	7	False
TU11588	chr12	26931163	26933763	+	5	1904	G6187	TSS8424	annotated	protein_coding	exonic_overlap	same_strand	NA	NA	ENSDART00000152975	ENSDARG00000090223	msl1b	protein_coding	2785	1340	0	4	False
TU11589	chr12	26930910	26935401	+	8	2720	G6187	TSS8425	annotated	protein_coding	exonic_overlap	same_strand	NA	NA	ENSDART00000152975	ENSDARG00000090223	msl1b	protein_coding	2785	2456	0	6	False
TU1159	chr1	15928399	15940783	+	7	1294	G592	TSS807	annotated	protein_coding	exonic_overlap	same_strand	NA	NA	ENSDART00000149026	ENSDARG00000062198	pcm1	protein_coding	6836	1240	0	6	False
TU11590	chr12	27001280	27024056	+	16	3261	G6188	TSS8426	annotated	protein_coding	exonic_overlap	same_strand	NA	NA	ENSDART00000149475	ENSDARG00000054023	ttll6	protein_coding	3102	3100	0	14	False
TU11591	chr12	27001280	27024056	+	16	3445	G6188	TSS8426	annotated	protein_coding	exonic_overlap	same_strand	NA	NA	ENSDART00000149475	ENSDARG00000054023	ttll6	protein_coding	3102	3100	0	14	False
TU11592	chr12	27008593	27024056	+	14	2967	G6188	TSS8427	annotated	protein_coding	exonic_overlap	same_strand	NA	NA	ENSDART00000066278	ENSDARG00000054023	ttll6	protein_coding	2400	2389	0	13	True
TU11593	chr12	27001280	27024056	+	15	5820	G6188	TSS8426	annotated	protein_coding	exonic_overlap	same_strand	NA	NA	ENSDART00000149475	ENSDARG00000054023	ttll6	protein_coding	3102	3100	0	13	False
TU11594	chr12	27001280	27024056	+	17	3544	G6188	TSS8426	annotated	protein_coding	exonic_overlap	same_strand	NA	NA	ENSDART00000066278	ENSDARG00000054023	ttll6	protein_coding	2400	2387	0	13	False
TU11595	chr12	26447483	26456521	+	9	3563	G6189	TSS8428	annotated	protein_coding	exonic_overlap	same_strand	NA	NA	ENSDART00000152955	ENSDARG00000079457	si:dkey-57h18.1	protein_coding	2913	2913	0	8	True
TU11596	chr12	26447483	26456521	+	6	4033	G6189	TSS8428	annotated	protein_coding	exonic_overlap	same_strand	NA	NA	ENSDART00000152955	ENSDARG00000079457	si:dkey-57h18.1	protein_coding	2913	2913	0	5	False
TU11597	chr12	27026120	27029335	+	2	1741	G6190	TSS8429	annotated	protein_coding	exonic_overlap	same_strand	NA	NA	ENSDART00000076154	ENSDARG00000054025	hoxb8b	protein_coding	1089	1089	0	1	True
TU11598	chr12	26530705	26634531	+	18	4353	G6191	TSS8430	annotated	protein_coding	exonic_overlap	same_strand	NA	NA	ENSDART00000158440	ENSDARG00000026482	arhgap12b	protein_coding	4470	4341	0	16	False
TU11599	chr12	26530705	26634531	+	17	4281	G6191	TSS8430	annotated	protein_coding	exonic_overlap	same_strand	NA	NA	ENSDART00000046959	ENSDARG00000026482	arhgap12b	protein_coding	4227	4171	0	16	True
TU116	chr1	2646561	2646819	-	2	200	G70	TSS89	unannotated	lncrna	intergenic	intergenic	NA	NA	NA	NA	NA	NA	NA	NA	NA	NA	NA
TU1160	chr1	15941023	15960874	+	32	5288	G592	TSS809	annotated	protein_coding	exonic_overlap	same_strand	NA	NA	ENSDART00000089654	ENSDARG00000062198	pcm1	protein_coding	6968	5234	0	31	False
TU11600	chr12	26530705	26634531	+	18	4404	G6191	TSS8430	annotated	protein_coding	exonic_overlap	same_strand	NA	NA	ENSDART00000046959	ENSDARG00000026482	arhgap12b	protein_coding	4227	4171	0	15	False
TU11601	chr12	26530705	26634531	+	19	4476	G6191	TSS8430	annotated	protein_coding	exonic_overlap	same_strand	NA	NA	ENSDART00000158440	ENSDARG00000026482	arhgap12b	protein_coding	4470	4341	0	15	False
TU11602	chr12	26611049	26634531	+	13	4757	G6191	TSS8431	annotated	protein_coding	exonic_overlap	same_strand	NA	NA	ENSDART00000141401	ENSDARG00000026482	arhgap12b	protein_coding	831	831	0	8	False
TU11603	chr12	26530705	26634531	+	18	5576	G6191	TSS8430	annotated	protein_coding	exonic_overlap	same_strand	NA	NA	ENSDART00000158440	ENSDARG00000026482	arhgap12b	protein_coding	4470	4413	0	17	False
TU11604	chr12	26530705	26634531	+	19	4425	G6191	TSS8430	annotated	protein_coding	exonic_overlap	same_strand	NA	NA	ENSDART00000158440	ENSDARG00000026482	arhgap12b	protein_coding	4470	4413	0	18	True
TU11605	chr12	26557335	26634531	+	16	4631	G6191	TSS8432	annotated	protein_coding	exonic_overlap	same_strand	NA	NA	ENSDART00000046959	ENSDARG00000026482	arhgap12b	protein_coding	4227	3233	0	13	False
TU11606	chr12	26530638	26634531	+	19	4720	G6191	TSS8433	annotated	protein_coding	exonic_overlap	same_strand	NA	NA	ENSDART00000158440	ENSDARG00000026482	arhgap12b	protein_coding	4470	4341	0	15	False
TU11607	chr12	26530705	26634531	+	18	4350	G6191	TSS8430	annotated	protein_coding	exonic_overlap	same_strand	NA	NA	ENSDART00000158440	ENSDARG00000026482	arhgap12b	protein_coding	4470	4338	0	15	False
TU11608	chr12	26613629	26613987	+	1	358	G6192	TSS8434	annotated	lncrna	intragenic	intronic_same_strand	NA	NA	ENSDART00000158440	ENSDARG00000026482	arhgap12b	lincRNA	4470	0	0	0	False
TU11609	chr12	27037738	27051575	+	5	6223	G6193	TSS8435	annotated	protein_coding	exonic_overlap	read_through	NA	NA	ENSDART00000076161,ENSDART00000136415	ENSDARG00000054030,ENSDARG00000054033	hoxb5b,hoxb1b	protein_coding	1626,1606	3232	0	2	False
TU1161	chr1	15928399	15961206	+	41	7018	G592	TSS807	annotated	protein_coding	exonic_overlap	same_strand	NA	NA	ENSDART00000089654	ENSDARG00000062198	pcm1	protein_coding	6968	6919	0	36	False
TU11610	chr12	27032876	27051575	+	4	3713	G6193	TSS8436	annotated	protein_coding	exonic_overlap	same_strand	NA	NA	ENSDART00000136415	ENSDARG00000054033	hoxb1b	protein_coding	1606	1606	0	1	False
TU11611	chr12	27042968	27051575	+	4	3528	G6193	TSS8437	annotated	protein_coding	exonic_overlap	same_strand	NA	NA	ENSDART00000136415	ENSDARG00000054033	hoxb1b	protein_coding	1606	1606	0	1	False
TU11612	chr12	27032876	27051575	+	3	3635	G6193	TSS8436	annotated	protein_coding	exonic_overlap	same_strand	NA	NA	ENSDART00000136415	ENSDARG00000054033	hoxb1b	protein_coding	1606	1606	0	1	False
TU11613	chr12	27037738	27041403	+	2	3214	G6193	TSS8435	annotated	protein_coding	exonic_overlap	same_strand	NA	NA	ENSDART00000076161	ENSDARG00000054030	hoxb5b	protein_coding	1626	1626	0	1	True
TU11614	chr12	27044939	27051575	+	3	3495	G6193	TSS8438	annotated	protein_coding	exonic_overlap	same_strand	NA	NA	ENSDART00000136415	ENSDARG00000054033	hoxb1b	protein_coding	1606	1606	0	1	False
TU11615	chr12	27035616	27037588	+	2	1536	G6194	TSS8439	annotated	protein_coding	exonic_overlap	same_strand	NA	NA	ENSDART00000025966	ENSDARG00000026513	hoxb6b	protein_coding	1194	1194	0	1	True
TU11616	chr12	26398123	26400081	-	2	730	G6195	TSS8440	annotated	protein_coding	exonic_overlap	same_strand	NA	NA	ENSDART00000153361	ENSDARG00000096808	si:dkey-287g12.6	protein_coding	867	730	0	1	True
TU11617	chr12	26935959	26939679	-	6	1652	G6196	TSS8441	annotated	protein_coding	exonic_overlap	same_strand	NA	NA	ENSDART00000076103	ENSDARG00000053979	bc2	protein_coding	1682	1652	0	5	True
TU11618	chr12	26943502	26970018	+	19	5680	G6197	TSS8442	annotated	protein_coding	exonic_overlap	same_strand	NA	NA	ENSDART00000153054	ENSDARG00000074688	fbrs	protein_coding	5711	5608	0	16	False
TU11619	chr12	26943502	26970018	+	17	5515	G6197	TSS8442	annotated	protein_coding	exonic_overlap	same_strand	NA	NA	ENSDART00000153054	ENSDARG00000074688	fbrs	protein_coding	5711	5443	0	13	False
TU1162	chr1	15946685	15959299	+	17	3939	G592	TSS811	annotated	protein_coding	exonic_overlap	same_strand	NA	NA	ENSDART00000149026	ENSDARG00000062198	pcm1	protein_coding	6836	2385	0	13	False
TU11620	chr12	27193957	27217235	+	4	7038	G6198	TSS8443	annotated	protein_coding	exonic_overlap	same_strand	NA	NA	ENSDART00000087204	ENSDARG00000061255	dusp3a	protein_coding	3720	3720	0	2	False
TU11621	chr12	26943502	26970018	+	18	5781	G6197	TSS8442	annotated	protein_coding	exonic_overlap	same_strand	NA	NA	ENSDART00000153054	ENSDARG00000074688	fbrs	protein_coding	5711	5608	0	15	False
TU11622	chr12	27193957	27205102	+	2	1090	G6198	TSS8443	annotated	protein_coding	exonic_overlap	same_strand	NA	NA	ENSDART00000087204	ENSDARG00000061255	dusp3a	protein_coding	3720	410	0	1	False
TU11623	chr12	26943502	26970018	+	18	5961	G6197	TSS8442	annotated	protein_coding	exonic_overlap	same_strand	NA	NA	ENSDART00000153054	ENSDARG00000074688	fbrs	protein_coding	5711	5608	0	15	False
TU11624	chr12	26943502	26961090	+	11	3178	G6197	TSS8442	annotated	protein_coding	exonic_overlap	same_strand	NA	NA	ENSDART00000153054	ENSDARG00000074688	fbrs	protein_coding	5711	2199	0	8	False
TU11625	chr12	27215807	27217279	-	2	1273	G6199	TSS8444	unannotated	lncrna	intergenic	intergenic	NA	NA	NA	NA	NA	NA	NA	NA	NA	NA	NA
TU11626	chr12	27065612	27114803	+	13	2249	G6200	TSS8445	annotated	protein_coding	exonic_overlap	same_strand	NA	NA	ENSDART00000153030	ENSDARG00000001498	skap1	protein_coding	3020	2249	0	12	True
TU11627	chr12	27065612	27096575	+	11	1235	G6200	TSS8445	annotated	protein_coding	exonic_overlap	same_strand	NA	NA	ENSDART00000153030	ENSDARG00000001498	skap1	protein_coding	3020	1234	0	10	False
TU11628	chr12	27088228	27113371	+	5	639	G6200	TSS8446	annotated	protein_coding	exonic_overlap	same_strand	NA	NA	ENSDART00000153030	ENSDARG00000001498	skap1	protein_coding	3020	556	0	4	False
TU11629	chr12	27064877	27113371	+	9	1013	G6200	TSS8447	annotated	protein_coding	exonic_overlap	same_strand	NA	NA	ENSDART00000153030	ENSDARG00000001498	skap1	protein_coding	3020	846	0	7	False
TU1163	chr1	20163624	20166373	+	7	1017	G598	TSS821	annotated	lncrna	intragenic	intronic_opp_strand	NA	NA	ENSDART00000142570	ENSDARG00000055874	cpe	lincRNA	801	0	0	0	False
TU11630	chr12	27139904	27145277	+	8	1025	G6201	TSS8448	annotated	protein_coding	exonic_overlap	same_strand	NA	NA	ENSDART00000133023	ENSDARG00000045075	tmem106a	protein_coding	1473	1025	0	7	True
TU11631	chr12	27370830	27377373	+	3	2271	G6202	TSS8449	annotated	protein_coding	exonic_overlap	same_strand	NA	NA	ENSDART00000105661	ENSDARG00000007891	meox1	protein_coding	2771	2237	0	2	True
TU11632	chr12	27239986	27244272	+	2	2195	G6203	TSS8450	annotated	protein_coding	exonic_overlap	same_strand	NA	NA	ENSDART00000087208	ENSDARG00000061259	sost	protein_coding	2238	2195	0	1	True
TU11633	chr12	27151801	27154442	+	2	1543	G6204	TSS8451	annotated	protein_coding	exonic_overlap	same_strand	NA	NA	ENSDART00000066269	ENSDARG00000045074	arl4d	protein_coding	1601	1498	0	1	True
TU11634	chr12	27028755	27032705	-	2	832	G6205	TSS8452	annotated	other	exonic_overlap	same_strand	NA	NA	ENSDART00000153365	ENSDARG00000096750	BX001014.2	antisense_RNA	343	343	0	1	True
TU11635	chr12	27028755	27065845	-	4	769	G6205	TSS8453	annotated	other	exonic_overlap	read_through	NA	NA	ENSDART00000170435,ENSDART00000153365	ENSDARG00000096704,ENSDARG00000096750	BX001014.2,BX001014.1	antisense_RNA	570,343	768	0	2	False
TU11636	chr12	27053055	27065845	-	3	850	G6205	TSS8453	annotated	other	exonic_overlap	same_strand	NA	NA	ENSDART00000170435	ENSDARG00000096704	BX001014.1	antisense_RNA	570	570	0	2	True
TU11637	chr12	26970446	27000906	+	33	13930	G6206	TSS8454	annotated	protein_coding	exonic_overlap	same_strand	NA	NA	ENSDART00000153426	ENSDARG00000005236	srcap	protein_coding	14211	13930	0	31	False
TU11638	chr12	26970446	27000906	+	35	14146	G6206	TSS8454	annotated	protein_coding	exonic_overlap	same_strand	NA	NA	ENSDART00000153426	ENSDARG00000005236	srcap	protein_coding	14211	14104	0	32	False
TU11639	chr12	27145427	27151226	-	5	702	G6207	TSS8456	annotated	protein_coding	exonic_overlap	same_strand	NA	NA	ENSDART00000152609	ENSDARG00000096637	si:dkey-11c5.11	protein_coding	437	437	0	4	True
TU1164	chr1	15941023	15960874	+	31	5231	G592	TSS809	annotated	protein_coding	exonic_overlap	same_strand	NA	NA	ENSDART00000089654	ENSDARG00000062198	pcm1	protein_coding	6968	5177	0	29	False
TU11640	chr12	27145427	27148017	-	2	510	G6207	TSS8457	annotated	protein_coding	exonic_overlap	same_strand	NA	NA	ENSDART00000152609	ENSDARG00000096637	si:dkey-11c5.11	protein_coding	437	187	0	1	False
TU11641	chr12	26991997	27000906	+	11	7614	G6206	TSS8455	annotated	protein_coding	exonic_overlap	same_strand	NA	NA	ENSDART00000153426	ENSDARG00000005236	srcap	protein_coding	14211	7590	0	10	False
TU11642	chr12	26970446	26990628	+	23	6658	G6206	TSS8454	annotated	protein_coding	exonic_overlap	same_strand	NA	NA	ENSDART00000153426	ENSDARG00000005236	srcap	protein_coding	14211	6514	0	22	False
TU11643	chr12	26405807	26445759	-	16	2731	G6208	TSS8458	annotated	protein_coding	exonic_overlap	same_strand	NA	NA	ENSDART00000163931	ENSDARG00000061201	acsf2	protein_coding	2774	2721	0	15	True
TU11644	chr12	26998734	27000924	-	2	1043	G6209	TSS8459	annotated	lncrna	intragenic	opp_strand	NA	NA	ENSDART00000153426	ENSDARG00000005236	srcap	lincRNA	14211	0	1043	0	False
TU11645	chr12	26449568	26450870	-	1	1302	G6210	TSS8460	annotated	lncrna	intragenic	opp_strand	NA	NA	ENSDART00000152955	ENSDARG00000079457	si:dkey-57h18.1	lincRNA	2913	0	617	0	False
TU11646	chr12	27574466	27582482	-	3	4892	G6211	TSS8461	unannotated	lncrna	intergenic	intergenic	NA	NA	NA	NA	NA	NA	NA	NA	NA	NA	NA
TU11647	chr12	27574466	27578842	-	2	4270	G6211	TSS8462	unannotated	lncrna	intergenic	intergenic	NA	NA	NA	NA	NA	NA	NA	NA	NA	NA	NA
TU11648	chr12	27583356	27586559	-	5	1203	G6212	TSS8463	unannotated	lncrna	intergenic	intergenic	NA	NA	NA	NA	NA	NA	NA	NA	NA	NA	NA
TU11649	chr12	27122390	27138498	+	20	4368	G6213	TSS8464	annotated	protein_coding	exonic_overlap	same_strand	NA	NA	ENSDART00000138141	ENSDARG00000077297	nbr1a	protein_coding	4359	4359	0	19	True
TU1165	chr1	20163624	20165425	+	6	651	G598	TSS821	annotated	lncrna	intragenic	intronic_opp_strand	NA	NA	ENSDART00000142570	ENSDARG00000055874	cpe	lincRNA	801	0	0	0	False
TU11650	chr12	27122390	27138498	+	21	4118	G6213	TSS8464	annotated	protein_coding	exonic_overlap	same_strand	NA	NA	ENSDART00000133048	ENSDARG00000077297	nbr1a	protein_coding	4136	4118	0	20	True
TU11651	chr12	27586561	27588297	-	1	1736	G6214	TSS8466	unannotated	lncrna	intergenic	intergenic	NA	NA	NA	NA	NA	NA	NA	NA	NA	NA	NA
TU11652	chr12	27122390	27138498	+	21	4220	G6213	TSS8464	annotated	protein_coding	exonic_overlap	same_strand	NA	NA	ENSDART00000138141	ENSDARG00000077297	nbr1a	protein_coding	4359	4092	0	18	False
TU11653	chr12	27115370	27121450	-	11	1571	G6215	TSS8467	annotated	protein_coding	exonic_overlap	same_strand	NA	NA	ENSDART00000002835	ENSDARG00000012234	psme3	protein_coding	1636	1566	0	10	True
TU11654	chr12	27130124	27138498	+	6	2066	G6213	TSS8465	annotated	protein_coding	exonic_overlap	same_strand	NA	NA	ENSDART00000138141	ENSDARG00000077297	nbr1a	protein_coding	4359	2065	0	5	False
TU11655	chr12	27122390	27123897	+	5	703	G6213	TSS8464	annotated	protein_coding	exonic_overlap	same_strand	NA	NA	ENSDART00000114556	ENSDARG00000077297	nbr1a	protein_coding	2554	492	0	4	False
TU11656	chr12	24994214	25001948	+	6	2846	G6216	TSS8468	annotated	protein_coding	exonic_overlap	same_strand	NA	NA	ENSDART00000170466	ENSDARG00000099101	gch2	protein_coding	1932	1932	0	5	True
TU11657	chr12	27444858	27477377	+	12	1876	G6217	TSS8469	annotated	protein_coding	exonic_overlap	same_strand	NA	NA	ENSDART00000013033	ENSDARG00000018303	etv4	protein_coding	1957	1833	0	11	True
TU11658	chr12	27600419	27603731	+	1	3312	G6218	TSS8470	unannotated	lncrna	intergenic	intergenic	NA	NA	NA	NA	NA	NA	NA	NA	NA	NA	NA
TU11659	chr12	25002003	25003269	+	2	577	G6219	TSS8471	annotated	lncrna	intragenic	opp_strand	NA	NA	ENSDART00000158036	ENSDARG00000102511	cript	lincRNA	1241	0	378	0	False
TU1166	chr1	15953679	15961206	+	9	1772	G592	TSS812	annotated	protein_coding	exonic_overlap	same_strand	NA	NA	ENSDART00000149026	ENSDARG00000062198	pcm1	protein_coding	6836	1717	0	8	False
TU11660	chr12	27403706	27465917	-	2	256	G6220	TSS8472	annotated	other	exonic_overlap	same_strand	NA	NA	ENSDART00000153257	ENSDARG00000096811	AL833789.1	antisense_RNA	915	256	0	1	False
TU11661	chr12	27591390	27612545	-	3	535	G6221	TSS8473	unannotated	lncrna	intergenic	intergenic	NA	NA	NA	NA	NA	NA	NA	NA	NA	NA	NA
TU11662	chr12	28019042	28081827	+	3	3681	G6222	TSS8474	annotated	protein_coding	exonic_overlap	same_strand	NA	NA	ENSDART00000066290	ENSDARG00000009624	UTS2R	protein_coding	4978	3590	0	2	True
TU11663	chr12	28108557	28112211	-	6	1593	G6223	TSS8475	annotated	lncrna	exonic_overlap	same_strand	NA	NA	ENSDART00000175292	ENSDARG00000106071	CABZ01027652.1	lincRNA	535	334	0	3	False
TU11664	chr12	28108557	28110804	-	6	1048	G6223	TSS8476	annotated	lncrna	exonic_overlap	same_strand	NA	NA	ENSDART00000174407	ENSDARG00000106071	CABZ01027652.1	lincRNA	1625	1017	0	3	False
TU11665	chr12	27479085	27496965	-	23	4428	G6224	TSS8477	annotated	protein_coding	exonic_overlap	same_strand	NA	NA	ENSDART00000066282	ENSDARG00000054707	dhx8	protein_coding	4437	4421	0	22	True
TU11666	chr12	28108557	28112211	-	6	991	G6223	TSS8475	annotated	lncrna	exonic_overlap	same_strand	NA	NA	ENSDART00000174407	ENSDARG00000106071	CABZ01027652.1	lincRNA	1625	939	0	3	False
TU11667	chr12	25000997	25006171	-	5	2993	G6225	TSS8478	annotated	protein_coding	exonic_overlap	same_strand	NA	NA	ENSDART00000158036	ENSDARG00000102511	cript	protein_coding	1241	1241	0	4	True
TU11668	chr12	25000997	25006171	-	6	2447	G6225	TSS8478	annotated	protein_coding	exonic_overlap	same_strand	NA	NA	ENSDART00000158036	ENSDARG00000102511	cript	protein_coding	1241	1241	0	4	False
TU11669	chr12	26455324	26468300	-	12	2991	G6226	TSS8479	annotated	protein_coding	exonic_overlap	same_strand	NA	NA	ENSDART00000153401	ENSDARG00000033446	tap2t	protein_coding	2846	2846	0	11	True
TU1167	chr1	15941023	15946632	+	13	2348	G592	TSS809	annotated	protein_coding	exonic_overlap	same_strand	NA	NA	ENSDART00000089654	ENSDARG00000062198	pcm1	protein_coding	6968	2293	0	12	False
TU11670	chr12	26451693	26468300	-	13	2921	G6226	TSS8479	annotated	protein_coding	exonic_overlap	same_strand	NA	NA	ENSDART00000039510	ENSDARG00000033446	tap2t	protein_coding	3531	2921	0	12	True
TU11671	chr12	27498254	27574156	+	16	2860	G6227	TSS8480	annotated	protein_coding	exonic_overlap	same_strand	NA	NA	ENSDART00000066288	ENSDARG00000013880	spata20	protein_coding	2943	2860	0	15	True
TU11672	chr12	28252620	28259640	+	2	5477	G6228	TSS8481	annotated	protein_coding	exonic_overlap	same_strand	NA	NA	ENSDART00000066294	ENSDARG00000045087	cdk5r1b	protein_coding	1385	1385	0	1	True
TU11673	chr12	28428543	28430953	-	3	476	G6229	TSS8482	annotated	protein_coding	exonic_overlap	same_strand	NA	NA	ENSDART00000153062	ENSDARG00000088794	si:ch73-180n10.1	protein_coding	1202	476	0	2	False
TU11674	chr12	27498157	27498623	-	2	381	G6230	TSS8483	annotated	lncrna	intragenic	opp_strand	NA	NA	ENSDART00000066288	ENSDARG00000013880	spata20	lincRNA	2943	0	168	0	False
TU11675	chr12	28215323	28234182	-	8	3943	G6231	TSS8484	annotated	protein_coding	exonic_overlap	same_strand	NA	NA	ENSDART00000152998	ENSDARG00000078481	ENSDARG00000078481	protein_coding	882	882	0	7	True
TU11676	chr12	28572403	28574122	-	3	325	G6232	TSS8485	unannotated	lncrna	intergenic	intergenic	NA	NA	NA	NA	NA	NA	NA	NA	NA	NA	NA
TU11677	chr12	28459993	28563421	+	10	4291	G6233	TSS8486	annotated	protein_coding	exonic_overlap	same_strand	NA	NA	ENSDART00000153284	ENSDARG00000061473	tbkbp1	protein_coding	4324	4291	0	9	True
TU11678	chr12	28681724	28684731	-	5	829	G6234	TSS8487	annotated	protein_coding	exonic_overlap	same_strand	NA	NA	ENSDART00000066303	ENSDARG00000045091	mrpl10	protein_coding	843	829	0	4	True
TU11679	chr12	28681724	28683982	-	4	904	G6234	TSS8488	annotated	protein_coding	exonic_overlap	same_strand	NA	NA	ENSDART00000066303	ENSDARG00000045091	mrpl10	protein_coding	843	784	0	3	False
TU1168	chr1	15928399	15960874	+	39	6503	G592	TSS807	annotated	protein_coding	exonic_overlap	same_strand	NA	NA	ENSDART00000089654	ENSDARG00000062198	pcm1	protein_coding	6968	6482	0	36	False
TU11680	chr12	28634083	28655614	+	6	2182	G6235	TSS8489	annotated	protein_coding	exonic_overlap	same_strand	NA	NA	ENSDART00000013980	ENSDARG00000004473	tbx21	protein_coding	2280	1979	0	5	True
TU11681	chr12	28634083	28652371	+	5	1334	G6235	TSS8489	annotated	protein_coding	exonic_overlap	same_strand	NA	NA	ENSDART00000013980	ENSDARG00000004473	tbx21	protein_coding	2280	1067	0	4	False
TU11682	chr12	28234921	28248197	-	13	2655	G6236	TSS8490	annotated	protein_coding	exonic_overlap	same_strand	NA	NA	ENSDART00000016283	ENSDARG00000005134	psmd11b	protein_coding	2659	2642	0	11	False
TU11683	chr12	28685107	28692115	+	7	1966	G6237	TSS8491	annotated	protein_coding	exonic_overlap	same_strand	NA	NA	ENSDART00000022724	ENSDARG00000017612	pnpo	protein_coding	2155	1966	0	6	True
TU11684	chr12	28444448	28456048	-	11	3745	G6238	TSS8492	annotated	protein_coding	exonic_overlap	same_strand	NA	NA	ENSDART00000008010	ENSDARG00000020876	pdk2a	protein_coding	3727	3688	0	10	True
TU11685	chr12	28703585	28703926	+	1	341	G6239	TSS8493	annotated	lncrna	intragenic	opp_strand	NA	NA	ENSDART00000141727	ENSDARG00000029308	prr15lb	lincRNA	912	0	247	0	False
TU11686	chr12	28691966	28703998	-	2	3394	G6240	TSS8494	annotated	protein_coding	exonic_overlap	same_strand	NA	NA	ENSDART00000141727	ENSDARG00000029308	prr15lb	protein_coding	912	912	0	1	True
TU11687	chr12	28739551	28751297	+	5	5335	G6241	TSS8495	annotated	protein_coding	exonic_overlap	same_strand	NA	NA	ENSDART00000152991	ENSDARG00000076533	nfe2l1b	protein_coding	5275	5231	0	4	True
TU11688	chr12	28739551	28751297	+	6	5563	G6241	TSS8495	annotated	protein_coding	exonic_overlap	same_strand	NA	NA	ENSDART00000152969	ENSDARG00000076533	nfe2l1b	protein_coding	643	643	0	4	False
TU11689	chr12	28262846	28422655	-	22	6638	G6242	TSS8496	annotated	protein_coding	exonic_overlap	same_strand	NA	NA	ENSDART00000067762	ENSDARG00000036863	MYO1D	protein_coding	6701	6638	0	20	False
TU1169	chr1	15928399	15940783	+	7	2598	G592	TSS807	annotated	protein_coding	exonic_overlap	same_strand	NA	NA	ENSDART00000089654	ENSDARG00000062198	pcm1	protein_coding	6968	1374	0	6	False
TU11690	chr12	28710918	28720246	+	14	1699	G6243	TSS8497	annotated	protein_coding	exonic_overlap	same_strand	NA	NA	ENSDART00000133703	ENSDARG00000045092	cdk5rap3	protein_coding	1724	1697	0	13	True
TU11691	chr12	28658685	28679966	-	22	3734	G6244	TSS8498	annotated	protein_coding	exonic_overlap	same_strand	NA	NA	ENSDART00000020667	ENSDARG00000012981	osbpl7	protein_coding	3822	3733	0	21	True
TU11692	chr12	28724952	28733117	-	7	1747	G6245	TSS8499	annotated	protein_coding	exonic_overlap	same_strand	NA	NA	ENSDART00000153200	ENSDARG00000096711	si:ch211-194k22.8	protein_coding	1759	1743	0	6	True
TU11693	chr12	28848062	28848578	+	1	516	G6246	TSS8500	annotated	protein_coding	exonic_overlap	same_strand	NA	NA	ENSDART00000126017	ENSDARG00000086255	si:rp71-1c10.10	protein_coding	887	512	0	0	False
TU11694	chr12	28881267	28887203	+	4	742	G6247	TSS8501	annotated	protein_coding	exonic_overlap	same_strand	NA	NA	ENSDART00000076334	ENSDARG00000054181	valopb	protein_coding	1298	742	0	3	False
TU11695	chr12	28898457	28902191	+	1	3734	G6248	TSS8502	annotated	lncrna	exonic_overlap	same_strand	NA	NA	ENSDART00000120646	ENSDARG00000085246	5S_rRNA	rRNA	118	118	0	0	False
TU11696	chr12	27612648	27976075	+	36	10944	G6249	TSS8503	annotated	protein_coding	exonic_overlap	same_strand	NA	NA	ENSDART00000153256	ENSDARG00000089913	cacna1g	protein_coding	5635	5569	0	25	False
TU11697	chr12	24833590	24838480	+	6	1264	G6250	TSS8507	annotated	protein_coding	exonic_overlap	same_strand	NA	NA	ENSDART00000014868	ENSDARG00000015050	calm3a	protein_coding	1233	1152	0	5	True
TU11698	chr12	27612648	27976075	+	37	10983	G6249	TSS8503	annotated	protein_coding	exonic_overlap	same_strand	NA	NA	ENSDART00000153256	ENSDARG00000089913	cacna1g	protein_coding	5635	5635	0	26	False
TU11699	chr12	27612648	27976075	+	36	8642	G6249	TSS8503	annotated	protein_coding	exonic_overlap	same_strand	NA	NA	ENSDART00000153256	ENSDARG00000089913	cacna1g	protein_coding	5635	5635	0	26	False
TU117	chr1	2723573	2723902	-	1	329	G71	TSS90	unannotated	lncrna	intergenic	intergenic	NA	NA	NA	NA	NA	NA	NA	NA	NA	NA	NA
TU1170	chr1	20156803	20169028	-	3	298	G599	TSS822	annotated	lncrna	intragenic	intronic_same_strand	NA	NA	ENSDART00000142570	ENSDARG00000055874	cpe	lincRNA	801	0	0	0	False
TU11700	chr12	27612648	27976075	+	35	10869	G6249	TSS8503	annotated	protein_coding	exonic_overlap	same_strand	NA	NA	ENSDART00000153256	ENSDARG00000089913	cacna1g	protein_coding	5635	5569	0	25	False
TU11701	chr12	27612648	27976075	+	36	13370	G6249	TSS8503	annotated	protein_coding	exonic_overlap	same_strand	NA	NA	ENSDART00000153256	ENSDARG00000089913	cacna1g	protein_coding	5635	5635	0	26	False
TU11702	chr12	27964196	27976075	+	4	2583	G6249	TSS8504	annotated	protein_coding	exonic_overlap	same_strand	NA	NA	ENSDART00000123534	ENSDARG00000089913	cacna1g	protein_coding	5389	2087	0	3	False
TU11703	chr12	27612648	27840916	+	14	7628	G6249	TSS8503	annotated	protein_coding	exonic_overlap	same_strand	NA	NA	ENSDART00000153256	ENSDARG00000089913	cacna1g	protein_coding	5635	3633	0	13	False
TU11704	chr12	29000235	29002081	-	2	739	G6251	TSS8508	annotated	lncrna	intragenic	intronic_opp_strand	NA	NA	ENSDART00000157858	ENSDARG00000094512	gabrz	lincRNA	2500	0	0	0	False
TU11705	chr12	27612648	27614387	+	2	1176	G6249	TSS8503	annotated	protein_coding	exonic_overlap	same_strand	NA	NA	ENSDART00000153256	ENSDARG00000089913	cacna1g	protein_coding	5635	953	0	1	False
TU11706	chr12	27841194	27976075	+	22	10524	G6249	TSS8505	annotated	protein_coding	exonic_overlap	same_strand	NA	NA	ENSDART00000123534	ENSDARG00000089913	cacna1g	protein_coding	5389	4901	0	18	False
TU11707	chr12	27612648	27976075	+	36	8621	G6249	TSS8503	annotated	protein_coding	exonic_overlap	same_strand	NA	NA	ENSDART00000153256	ENSDARG00000089913	cacna1g	protein_coding	5635	5635	0	27	False
TU11708	chr12	27841194	27976075	+	23	10668	G6249	TSS8505	annotated	protein_coding	exonic_overlap	same_strand	NA	NA	ENSDART00000123534	ENSDARG00000089913	cacna1g	protein_coding	5389	5006	0	18	False
TU11709	chr12	27841194	27976075	+	23	10572	G6249	TSS8505	annotated	protein_coding	exonic_overlap	same_strand	NA	NA	ENSDART00000123534	ENSDARG00000089913	cacna1g	protein_coding	5389	4949	0	20	False
TU1171	chr1	19141115	19152543	-	9	4145	G600	TSS823	annotated	protein_coding	exonic_overlap	same_strand	NA	NA	ENSDART00000147502	ENSDARG00000019986	grhprb	protein_coding	2454	2395	0	8	True
TU11710	chr12	27845988	27976075	+	22	8707	G6249	TSS8506	annotated	protein_coding	exonic_overlap	same_strand	NA	NA	ENSDART00000123534	ENSDARG00000089913	cacna1g	protein_coding	5389	4874	0	19	False
TU11711	chr12	28841398	28844431	+	2	945	G6252	TSS8509	annotated	protein_coding	exonic_overlap	same_strand	NA	NA	ENSDART00000139347	ENSDARG00000025226	znf668	protein_coding	2320	916	0	1	False
TU11712	chr12	28822048	28831623	+	4	2616	G6253	TSS8510	annotated	lncrna	exonic_overlap	same_strand	NA	NA	ENSDART00000153298	ENSDARG00000096717	AL732488.1	lincRNA	2100	2100	0	3	True
TU11713	chr12	28940138	28993048	+	10	7023	G6254	TSS8511	annotated	protein_coding	exonic_overlap	same_strand	NA	NA	ENSDART00000152936	ENSDARG00000094512	gabrz	protein_coding	2324	2190	0	9	True
TU11714	chr12	27861314	27861758	-	2	358	G6255	TSS8512	annotated	lncrna	intragenic	opp_strand	NA	NA	ENSDART00000121310	ENSDARG00000085910	5S_rRNA	lincRNA	118	0	118	0	False
TU11715	chr12	28849014	28868656	-	12	2266	G6256	TSS8513	annotated	protein_coding	exonic_overlap	read_through	NA	NA	ENSDART00000112374,ENSDART00000153159	ENSDARG00000075515,ENSDARG00000096721	si:rp71-1c10.11,ENSDARG00000075515	protein_coding	1102,496	1572	0	11	False
TU11716	chr12	28849014	28855988	-	3	604	G6256	TSS8514	annotated	protein_coding	exonic_overlap	same_strand	NA	NA	ENSDART00000153159	ENSDARG00000096721	si:rp71-1c10.11	protein_coding	496	451	0	2	False
TU11717	chr12	28849014	28854616	-	2	1068	G6256	TSS8515	annotated	protein_coding	exonic_overlap	same_strand	NA	NA	ENSDART00000153159	ENSDARG00000096721	si:rp71-1c10.11	protein_coding	496	385	0	1	False
TU11718	chr12	29163512	29170582	-	1	7070	G6257	TSS8516	unannotated	lncrna	intergenic	intergenic	NA	NA	NA	NA	NA	NA	NA	NA	NA	NA	NA
TU11719	chr12	28986799	28991039	-	2	446	G6258	TSS8517	annotated	other	exonic_overlap	same_strand	NA	NA	ENSDART00000152851	ENSDARG00000096686	CT573003.1	antisense_RNA	821	57	0	0	False
TU1172	chr1	19942281	20013498	+	11	2673	G601	TSS824	annotated	protein_coding	exonic_overlap	same_strand	NA	NA	ENSDART00000148518	ENSDARG00000070266	spock3	protein_coding	1322	1317	0	10	True
TU11720	chr12	28991791	28995950	-	2	254	G6259	TSS8518	annotated	other	exonic_overlap	same_strand	NA	NA	ENSDART00000153163	ENSDARG00000096686	CT573003.1	antisense_RNA	398	207	0	1	False
TU11721	chr12	28831794	28841722	-	4	6666	G6260	TSS8519	annotated	protein_coding	exonic_overlap	same_strand	NA	NA	ENSDART00000142933	ENSDARG00000061424	znf646	protein_coding	7103	6655	0	2	False
TU11722	chr12	28831794	28841023	-	4	6744	G6260	TSS8520	annotated	protein_coding	exonic_overlap	same_strand	NA	NA	ENSDART00000142933	ENSDARG00000061424	znf646	protein_coding	7103	6550	0	3	False
TU11723	chr12	29174864	29190628	-	6	1611	G6261	TSS8521	annotated	protein_coding	exonic_overlap	same_strand	NA	NA	ENSDART00000153458	ENSDARG00000015144	sh2d4bb	protein_coding	1631	1301	0	4	False
TU11724	chr12	29174864	29186377	-	7	1452	G6261	TSS8522	annotated	protein_coding	exonic_overlap	same_strand	NA	NA	ENSDART00000153458	ENSDARG00000015144	sh2d4bb	protein_coding	1631	1452	0	6	False
TU11725	chr12	29174864	29177640	-	2	647	G6261	TSS8523	annotated	protein_coding	exonic_overlap	same_strand	NA	NA	ENSDART00000153458	ENSDARG00000015144	sh2d4bb	protein_coding	1631	561	0	1	False
TU11726	chr12	29186079	29186377	-	1	298	G6261	TSS8522	annotated	protein_coding	exonic_overlap	same_strand	NA	NA	ENSDART00000153458	ENSDARG00000015144	sh2d4bb	protein_coding	1631	160	0	0	False
TU11727	chr12	28774087	28785300	+	10	1376	G6262	TSS8524	annotated	protein_coding	exonic_overlap	same_strand	NA	NA	ENSDART00000076362	ENSDARG00000054208	phkg2	protein_coding	2373	1376	0	9	True
TU11728	chr12	28774087	28785300	+	9	1477	G6262	TSS8524	annotated	protein_coding	exonic_overlap	same_strand	NA	NA	ENSDART00000166229	ENSDARG00000054208	phkg2	protein_coding	2382	1377	0	8	False
TU11729	chr12	29094719	29096697	+	1	1978	G6263	TSS8525	annotated	protein_coding	exonic_overlap	same_strand	NA	NA	ENSDART00000153212	ENSDARG00000054177	adgra1a	protein_coding	5512	1977	0	0	False
TU1173	chr1	19942281	20013498	+	12	2682	G601	TSS824	annotated	protein_coding	exonic_overlap	same_strand	NA	NA	ENSDART00000139461	ENSDARG00000070266	spock3	protein_coding	1039	946	0	9	False
TU11730	chr12	29004001	29055160	+	3	1883	G6264	TSS8526	annotated	lncrna	intragenic	intronic_same_strand	NA	NA	ENSDART00000157858	ENSDARG00000094512	gabrz	lincRNA	2500	0	0	0	False
TU11731	chr12	29004001	29057139	+	3	1041	G6264	TSS8526	annotated	lncrna	intragenic	intronic_same_strand	NA	NA	ENSDART00000157858	ENSDARG00000094512	gabrz	lincRNA	2500	0	0	0	False
TU11732	chr12	29058607	29077810	+	3	693	G6265	TSS8527	annotated	protein_coding	exonic_overlap	same_strand	NA	NA	ENSDART00000153212	ENSDARG00000054177	adgra1a	protein_coding	5512	609	0	2	False
TU11733	chr12	29197734	29353482	+	3	339	G6266	TSS8528	annotated	other	exonic_overlap	same_strand	NA	NA	ENSDART00000152884	ENSDARG00000096697	BX072570.1	antisense_RNA	1019	148	0	0	False
TU11734	chr12	29197734	29258051	+	3	793	G6266	TSS8528	annotated	other	exonic_overlap	same_strand	NA	NA	ENSDART00000152884	ENSDARG00000096697	BX072570.1	antisense_RNA	1019	778	0	2	True
TU11735	chr12	29648176	29706073	+	9	4789	G6267	TSS8529	annotated	protein_coding	exonic_overlap	same_strand	NA	NA	ENSDART00000161533	ENSDARG00000102564	gfra1b	protein_coding	1556	1556	0	8	True
TU11736	chr12	29648994	29706073	+	9	4189	G6267	TSS8530	annotated	protein_coding	exonic_overlap	same_strand	NA	NA	ENSDART00000161533	ENSDARG00000102564	gfra1b	protein_coding	1556	1385	0	7	False
TU11737	chr12	29456894	29467346	+	12	5676	G6268	TSS8531	annotated	lncrna	intragenic	intronic_opp_strand	NA	NA	ENSDART00000126744	ENSDARG00000089766	nrg3b	lincRNA	2837	0	0	0	False
TU11738	chr12	29464140	29467346	+	2	3109	G6268	TSS8532	annotated	lncrna	intragenic	intronic_opp_strand	NA	NA	ENSDART00000126744	ENSDARG00000089766	nrg3b	lincRNA	2837	0	0	0	False
TU11739	chr12	29754209	29754985	+	2	541	G6269	TSS8533	annotated	lncrna	intragenic	intronic_opp_strand	NA	NA	ENSDART00000042514	ENSDARG00000006420	atrnl1b	lincRNA	7028	0	0	0	False
TU1174	chr1	19942281	20013498	+	10	2766	G601	TSS824	annotated	protein_coding	exonic_overlap	same_strand	NA	NA	ENSDART00000102969	ENSDARG00000070266	spock3	protein_coding	2459	2459	0	9	True
TU11740	chr12	28795961	28818387	+	20	3817	G6270	TSS8534	annotated	protein_coding	exonic_overlap	same_strand	NA	NA	ENSDART00000160939	ENSDARG00000054201	rnf40	protein_coding	3803	3803	0	19	True
TU11741	chr12	28795781	28818387	+	20	3849	G6270	TSS8535	annotated	protein_coding	exonic_overlap	same_strand	NA	NA	ENSDART00000076342	ENSDARG00000054201	rnf40	protein_coding	3306	3306	0	19	True
TU11742	chr12	29921418	29928995	-	7	1204	G6271	TSS8536	annotated	protein_coding	exonic_overlap	same_strand	NA	NA	ENSDART00000148847	ENSDARG00000053805	trub1	protein_coding	892	883	0	6	True
TU11743	chr12	29235719	29510981	-	8	4123	G6272	TSS8537	annotated	protein_coding	exonic_overlap	same_strand	NA	NA	ENSDART00000126744	ENSDARG00000089766	nrg3b	protein_coding	2837	2802	0	5	False
TU11744	chr12	29508451	29510981	-	1	2530	G6272	TSS8537	annotated	protein_coding	exonic_overlap	same_strand	NA	NA	ENSDART00000126744	ENSDARG00000089766	nrg3b	protein_coding	2837	859	0	0	False
TU11745	chr12	30230928	30244589	-	26	4164	G6273	TSS8538	annotated	protein_coding	exonic_overlap	same_strand	NA	NA	ENSDART00000152981	ENSDARG00000007465	tdrd1	protein_coding	4166	4159	0	25	True
TU11746	chr12	29357556	29378072	-	2	773	G6274	TSS8539	annotated	lncrna	intragenic	intronic_same_strand	NA	NA	ENSDART00000126744	ENSDARG00000089766	nrg3b	lincRNA	2837	0	0	0	False
TU11747	chr12	30230928	30244589	-	26	4161	G6273	TSS8538	annotated	protein_coding	exonic_overlap	same_strand	NA	NA	ENSDART00000152981	ENSDARG00000007465	tdrd1	protein_coding	4166	4156	0	24	False
TU11748	chr12	30230928	30244589	-	25	4050	G6273	TSS8538	annotated	protein_coding	exonic_overlap	same_strand	NA	NA	ENSDART00000152981	ENSDARG00000007465	tdrd1	protein_coding	4166	4045	0	22	False
TU11749	chr12	28755531	28766782	-	6	1743	G6275	TSS8540	annotated	protein_coding	exonic_overlap	same_strand	NA	NA	ENSDART00000136593	ENSDARG00000054442	cbx1b	protein_coding	1704	1704	0	5	True
TU1175	chr1	15978726	15982160	+	7	1777	G602	TSS825	annotated	lncrna	intragenic	opp_strand	NA	NA	ENSDART00000178599	ENSDARG00000056504	frg1	lincRNA	2707	0	751	0	False
TU11750	chr12	28785572	28795771	-	10	1334	G6275	TSS8541	annotated	protein_coding	exonic_overlap	same_strand	NA	NA	ENSDART00000152937	ENSDARG00000096777	CCDC189	protein_coding	1930	1215	0	8	False
TU11751	chr12	28755531	28766782	-	5	1648	G6275	TSS8540	annotated	protein_coding	exonic_overlap	same_strand	NA	NA	ENSDART00000148459	ENSDARG00000054442	cbx1b	protein_coding	866	866	0	4	True
TU11752	chr12	28755531	28795771	-	14	2511	G6275	TSS8541	annotated	protein_coding	exonic_overlap	read_through	NA	NA	ENSDART00000152937,ENSDART00000136593	ENSDARG00000096777,ENSDARG00000054442	CCDC189,cbx1b	protein_coding	1930,1704	2364	0	11	False
TU11753	chr12	28755531	28766782	-	4	1581	G6275	TSS8540	annotated	protein_coding	exonic_overlap	same_strand	NA	NA	ENSDART00000148668	ENSDARG00000054442	cbx1b	protein_coding	546	450	0	2	False
TU11754	chr12	28785572	28795771	-	10	1330	G6275	TSS8541	annotated	protein_coding	exonic_overlap	same_strand	NA	NA	ENSDART00000152937	ENSDARG00000096777	CCDC189	protein_coding	1930	1211	0	7	False
TU11755	chr12	30245622	30251727	+	14	1971	G6276	TSS8542	annotated	protein_coding	exonic_overlap	same_strand	NA	NA	ENSDART00000152900	ENSDARG00000020224	ENSDARG00000020224	protein_coding	1908	1908	0	13	True
TU11756	chr12	30245622	30251727	+	13	2086	G6276	TSS8542	annotated	protein_coding	exonic_overlap	same_strand	NA	NA	ENSDART00000152900	ENSDARG00000020224	ENSDARG00000020224	protein_coding	1908	1908	0	12	False
TU11757	chr12	30402481	30407670	-	12	1375	G6277	TSS8543	annotated	protein_coding	exonic_overlap	same_strand	NA	NA	ENSDART00000152896	ENSDARG00000079227	plekhs1	protein_coding	1411	1373	0	11	False
TU11758	chr12	30413764	30425806	-	13	3730	G6278	TSS8544	annotated	protein_coding	exonic_overlap	same_strand	NA	NA	ENSDART00000167712	ENSDARG00000070041	zgc:153920	protein_coding	2942	2942	0	12	True
TU11759	chr12	30421123	30425806	-	10	1192	G6278	TSS8544	annotated	protein_coding	exonic_overlap	same_strand	NA	NA	ENSDART00000167712	ENSDARG00000070041	zgc:153920	protein_coding	2942	921	0	9	False
TU1176	chr1	15978726	15981290	+	5	1315	G602	TSS825	annotated	lncrna	intragenic	opp_strand	NA	NA	ENSDART00000178599	ENSDARG00000056504	frg1	lincRNA	2707	0	289	0	False
TU11760	chr12	30448656	30453785	+	6	2317	G6279	TSS8545	annotated	protein_coding	exonic_overlap	same_strand	NA	NA	ENSDART00000126064	ENSDARG00000091009	si:ch211-28p3.4	protein_coding	1350	1341	0	5	True
TU11761	chr12	30450654	30453785	+	3	2733	G6279	TSS8546	annotated	protein_coding	exonic_overlap	same_strand	NA	NA	ENSDART00000126064	ENSDARG00000091009	si:ch211-28p3.4	protein_coding	1350	741	0	2	False
TU11762	chr12	30448656	30453785	+	5	2398	G6279	TSS8545	annotated	protein_coding	exonic_overlap	same_strand	NA	NA	ENSDART00000126064	ENSDARG00000091009	si:ch211-28p3.4	protein_coding	1350	1341	0	4	False
TU11763	chr12	30448656	30449619	+	2	890	G6279	TSS8545	annotated	protein_coding	exonic_overlap	same_strand	NA	NA	ENSDART00000126064	ENSDARG00000091009	si:ch211-28p3.4	protein_coding	1350	600	0	1	False
TU11764	chr12	30427746	30434432	-	14	2448	G6280	TSS8547	annotated	protein_coding	exonic_overlap	same_strand	NA	NA	ENSDART00000102474	ENSDARG00000090526	zgc:158404	protein_coding	2124	2124	0	13	True
TU11765	chr12	30427746	30443770	-	22	2742	G6280	TSS8548	annotated	protein_coding	exonic_overlap	read_through	NA	NA	ENSDART00000153417,ENSDART00000102474	ENSDARG00000096786,ENSDARG00000090526	zgc:158404,si:ch211-28p3.3	protein_coding	776,2124	2730	0	20	False
TU11766	chr12	30435669	30443770	-	9	903	G6280	TSS8548	annotated	protein_coding	exonic_overlap	same_strand	NA	NA	ENSDART00000153417	ENSDARG00000096786	si:ch211-28p3.3	protein_coding	776	754	0	8	True
TU11767	chr12	30386108	30401281	+	10	3339	G6281	TSS8549	annotated	protein_coding	exonic_overlap	same_strand	NA	NA	ENSDART00000130051	ENSDARG00000091768	dclre1a	protein_coding	3316	3218	0	8	False
TU11768	chr12	30119219	30193457	+	19	3436	G6282	TSS8551	annotated	protein_coding	exonic_overlap	same_strand	NA	NA	ENSDART00000102081	ENSDARG00000074806	afap1l2	protein_coding	3347	3341	0	16	False
TU11769	chr12	30309657	30401281	+	11	3098	G6281	TSS8550	annotated	protein_coding	exonic_overlap	same_strand	NA	NA	ENSDART00000130051	ENSDARG00000091768	dclre1a	protein_coding	3316	2722	0	7	False
TU1177	chr1	20279137	20279645	-	2	304	G603	TSS826	unannotated	lncrna	intergenic	intergenic	NA	NA	NA	NA	NA	NA	NA	NA	NA	NA	NA
TU11770	chr12	30521579	30524802	+	2	337	G6283	TSS8552	annotated	lncrna	exonic_overlap	same_strand	NA	NA	ENSDART00000176121	ENSDARG00000106271	CR381684.2	lincRNA	593	181	0	1	False
TU11771	chr12	30113614	30147885	-	3	396	G6284	TSS8553	annotated	lncrna	intragenic	interleaving_opp_strand	NA	NA	ENSDART00000102081	ENSDARG00000074806	afap1l2	lincRNA	3347	0	0	0	False
TU11772	chr12	30314904	30317854	+	3	755	G6285	TSS8554	annotated	lncrna	exonic_overlap	same_strand	NA	NA	ENSDART00000153120	ENSDARG00000096780	CR932360.2	lincRNA	839	631	0	2	False
TU11773	chr12	30314904	30316151	+	3	291	G6285	TSS8554	annotated	lncrna	exonic_overlap	same_strand	NA	NA	ENSDART00000153120	ENSDARG00000096780	CR932360.2	lincRNA	839	225	0	2	False
TU11774	chr12	30315441	30317854	+	3	966	G6285	TSS8555	annotated	lncrna	exonic_overlap	same_strand	NA	NA	ENSDART00000153450	ENSDARG00000096780	CR932360.2	lincRNA	552	540	0	1	False
TU11775	chr12	30314904	30317854	+	4	657	G6285	TSS8554	annotated	lncrna	exonic_overlap	same_strand	NA	NA	ENSDART00000153120	ENSDARG00000096780	CR932360.2	lincRNA	839	631	0	3	True
TU11776	chr12	30252481	30304994	+	16	4845	G6286	TSS8556	annotated	protein_coding	exonic_overlap	same_strand	NA	NA	ENSDART00000153364	ENSDARG00000061020	ccdc186	protein_coding	4914	4845	0	15	True
TU11777	chr12	30454715	30468801	-	8	2686	G6287	TSS8557	annotated	protein_coding	exonic_overlap	same_strand	NA	NA	ENSDART00000153406	ENSDARG00000091836	casp7	protein_coding	2648	2648	0	7	True
TU11778	chr12	30608725	30618232	+	4	871	G6288	TSS8558	annotated	protein_coding	exonic_overlap	same_strand	NA	NA	ENSDART00000153291	ENSDARG00000075909	slc35f3a	protein_coding	276	276	0	1	False
TU11779	chr12	29728063	29917264	-	29	6876	G6289	TSS8559	annotated	protein_coding	exonic_overlap	same_strand	NA	NA	ENSDART00000042514	ENSDARG00000006420	atrnl1b	protein_coding	7028	6876	0	28	True
TU1178	chr1	20173919	20176163	-	1	2244	G604	TSS827	annotated	protein_coding	exonic_overlap	same_strand	NA	NA	ENSDART00000078271	ENSDARG00000055874	cpe	protein_coding	5597	2243	0	0	False
TU11780	chr12	29718470	29720857	-	2	205	G6290	TSS8560	unannotated	lncrna	intergenic	intergenic	NA	NA	NA	NA	NA	NA	NA	NA	NA	NA	NA
TU11781	chr12	30619024	30622901	+	3	1066	G6291	TSS8561	annotated	protein_coding	exonic_overlap	same_strand	NA	NA	ENSDART00000153275	ENSDARG00000075909	slc35f3a	protein_coding	1481	459	0	2	False
TU11782	chr12	30591189	30600568	+	4	4591	G6292	TSS8562	annotated	protein_coding	exonic_overlap	same_strand	NA	NA	ENSDART00000066259	ENSDARG00000045067	kcnk1a	protein_coding	1469	1232	0	3	True
TU11783	chr12	30320887	30323938	-	5	831	G6293	TSS8563	annotated	lncrna	exonic_overlap	same_strand	NA	NA	ENSDART00000153378	ENSDARG00000096696	CR932360.1	lincRNA	741	737	0	4	False
TU11784	chr12	30321480	30323152	-	2	366	G6293	TSS8564	annotated	lncrna	exonic_overlap	same_strand	NA	NA	ENSDART00000153378	ENSDARG00000096696	CR932360.1	lincRNA	741	337	0	1	False
TU11785	chr12	30321480	30323938	-	3	414	G6293	TSS8563	annotated	lncrna	exonic_overlap	same_strand	NA	NA	ENSDART00000153053	ENSDARG00000096696	CR932360.1	lincRNA	892	188	0	1	False
TU11786	chr12	30320887	30321709	-	2	737	G6293	TSS8565	annotated	lncrna	exonic_overlap	same_strand	NA	NA	ENSDART00000153326	ENSDARG00000096696	CR932360.1	lincRNA	675	426	0	1	False
TU11787	chr12	30667909	30668117	+	1	208	G6294	TSS8566	unannotated	lncrna	intergenic	intergenic	NA	NA	NA	NA	NA	NA	NA	NA	NA	NA	NA
TU11788	chr12	30324167	30328740	-	1	4573	G6295	TSS8567	annotated	mixed_read_through	exonic_overlap	read_through	NA	NA	ENSDART00000165530,ENSDART00000153336	ENSDARG00000007490,ENSDARG00000096696	adrb1,CR932360.1	protein_coding,lincRNA	1583,822	1953	0	0	False
TU11789	chr12	30632167	30632448	+	2	245	G6296	TSS8568	annotated	lncrna	intragenic	intronic_same_strand	NA	NA	ENSDART00000109189	ENSDARG00000075909	slc35f3a	misc_RNA	1473	0	0	0	False
TU1179	chr1	20177240	20218459	-	9	2376	G605	TSS828	annotated	protein_coding	exonic_overlap	same_strand	NA	NA	ENSDART00000078271	ENSDARG00000055874	cpe	protein_coding	5597	2277	0	8	True
TU11790	chr12	30195996	30230695	-	14	4032	G6297	TSS8569	annotated	protein_coding	exonic_overlap	same_strand	NA	NA	ENSDART00000152985	ENSDARG00000075441	vwa2	protein_coding	2470	2470	0	13	True
TU11791	chr12	30195996	30211593	-	9	3507	G6297	TSS8570	annotated	protein_coding	exonic_overlap	same_strand	NA	NA	ENSDART00000152985	ENSDARG00000075441	vwa2	protein_coding	2470	2017	0	8	False
TU11792	chr12	30216061	30230695	-	4	523	G6297	TSS8569	annotated	protein_coding	exonic_overlap	same_strand	NA	NA	ENSDART00000152985	ENSDARG00000075441	vwa2	protein_coding	2470	343	0	3	False
TU11793	chr12	30769415	30771516	-	1	2101	G6298	TSS8571	annotated	lncrna	exonic_overlap	same_strand	NA	NA	ENSDART00000178318	ENSDARG00000108519	CR751608.2	lincRNA	3069	901	0	0	False
TU11794	chr12	30761726	30763700	-	1	1974	G6299	TSS8572	annotated	lncrna	exonic_overlap	same_strand	NA	NA	ENSDART00000178318	ENSDARG00000108519	CR751608.2	lincRNA	3069	1924	0	0	False
TU11795	chr12	30538088	30570293	+	21	7743	G6300	TSS8573	annotated	protein_coding	exonic_overlap	same_strand	NA	NA	ENSDART00000148562	ENSDARG00000073810	thbs2b	protein_coding	4419	4419	0	20	True
TU11796	chr12	30767987	30768228	-	1	241	G6301	TSS8574	annotated	lncrna	intragenic	intronic_same_strand	NA	NA	ENSDART00000178318	ENSDARG00000108519	CR751608.2	misc_RNA	3069	0	0	0	False
TU11797	chr12	30471618	30503741	+	43	6955	G6302	TSS8575	annotated	protein_coding	exonic_overlap	same_strand	NA	NA	ENSDART00000124920	ENSDARG00000009341	nrap	protein_coding	6674	6674	0	42	True
[truncated: 86,844 more rows]
