# Supplementary material for: Epigenomic analysis reveals prevalent contribution of transposable elements to cis-regulatory elements, tissue-specific expression, and alternative promoters in zebrafish
Source: Genome Res. 2022 Jul;32(7):1424–36. doi: 10.1101/gr.276052.121 (PMC9341505; doi:10.1101/gr.276052.121)
Supplement: Supplemental Material [file supp_gr.276052.121_Supplemental_code.zip › Supplemental_code/4_TE_expression/TACO_assembly.TEoverlap.txt]

TU1001
TU10012
TU1002
TU1003
TU1004
TU10042
TU10044
TU10071
TU10074
TU10077
TU10082
TU10087
TU10093
TU10095
TU10097
TU10106
TU10108
TU10132
TU10133
TU10134
TU10138
TU1014
TU10142
TU10148
TU10149
TU1015
TU10150
TU10151
TU10155
TU1016
TU10171
TU10190
TU10191
TU10192
TU10214
TU10215
TU10221
TU1023
TU10239
TU10240
TU10241
TU10248
TU10320
TU10331
TU10349
TU10358
TU10359
TU10360
TU10361
TU10362
TU10363
TU10367
TU10382
TU10398
TU104
TU10407
TU10409
TU10411
TU10417
TU10418
TU10419
TU10422
TU10423
TU1044
TU10448
TU10453
TU10459
TU10461
TU10470
TU10472
TU10473
TU10478
TU10479
TU10498
TU105
TU10500
TU10501
TU10504
TU10515
TU10516
TU1052
TU10528
TU10529
TU10537
TU10539
TU10540
TU10542
TU10543
TU10544
TU10550
TU10560
TU10580
TU10589
TU10595
TU10601
TU10604
TU10606
TU10635
TU10642
TU10655
TU10690
TU10697
TU10708
TU10714
TU10725
TU10727
TU10735
TU10736
TU10740
TU10746
TU10747
TU10751
TU10756
TU10759
TU10760
TU10761
TU10763
TU10769
TU10770
TU10773
TU10774
TU10775
TU10776
TU10777
TU1078
TU1079
TU10796
TU10797
TU10798
TU10811
TU10812
TU10813
TU10814
TU10815
TU10816
TU10817
TU10818
TU10822
TU10828
TU10829
TU10830
TU10833
TU10834
TU10835
TU10836
TU10837
TU10838
TU10840
TU10841
TU10844
TU10849
TU10853
TU10865
TU10866
TU10871
TU10873
TU10874
TU10875
TU10876
TU10886
TU10887
TU10889
TU10890
TU10891
TU10893
TU10894
TU10895
TU10896
TU10897
TU10898
TU10899
TU10905
TU10917
TU10918
TU10920
TU10923
TU10928
TU10929
TU10930
TU10933
TU10936
TU10943
TU10948
TU10955
TU10956
TU10957
TU10958
TU10959
TU10970
TU10971
TU10972
TU10976
TU1098
TU10981
TU10989
TU10996
TU110
TU1104
TU11047
TU11048
TU11055
TU11074
TU11080
TU11081
TU11082
TU1111
TU11114
TU11117
TU11119
TU11127
TU11137
TU1115
TU11154
TU1117
TU1118
TU11196
TU11208
TU11211
TU11212
TU11222
TU1123
TU11232
TU11234
TU11235
TU11236
TU11237
TU1124
TU11262
TU11263
TU11266
TU11267
TU11268
TU11274
TU11275
TU11276
TU11277
TU11278
TU11297
TU113
TU1130
TU11303
TU11311
TU11312
TU11314
TU11348
TU11357
TU11360
TU11366
TU11368
TU11374
TU1139
TU11394
TU114
TU11402
TU11403
TU11404
TU11405
TU11406
TU11407
TU11408
TU11411
TU11413
TU11422
TU11428
TU11436
TU1147
TU11480
TU11481
TU11482
TU11483
TU11484
TU11485
TU11487
TU11488
TU11494
TU11495
TU11496
TU11498
TU11499
TU115
TU11508
TU11511
TU11516
TU11518
TU11519
TU11520
TU11525
TU11545
TU11546
TU11553
TU11570
TU11575
TU11608
TU1163
TU11635
TU11636
TU11646
TU11648
TU1165
TU11658
TU11659
TU11663
TU11664
TU11666
TU11676
TU11695
TU117
TU1170
TU11714
TU11718
TU11719
TU11730
TU11731
TU11733
TU11737
TU11738
TU11739
TU1177
TU11771
TU11780
TU11789
TU11793
TU11794
TU11796
TU11804
TU11806
TU11807
TU11808
TU11809
TU11834
TU11839
TU11850
TU11851
TU1187
TU11896
TU119
TU11900
TU11924
TU11925
TU11928
TU11931
TU11932
TU11942
TU11956
TU11957
TU11958
TU11966
TU11967
TU11971
TU11972
TU11974
TU11975
TU11977
TU11978
TU11979
TU1199
TU11996
TU11999
TU120
TU1200
TU12006
TU12049
TU12061
TU12062
TU12065
TU12066
TU12078
TU12081
TU12094
TU121
TU12102
TU12113
TU12115
TU12116
TU12119
TU12121
TU12124
TU12126
TU12128
TU12142
TU12143
TU12144
TU12145
TU12148
TU12154
TU12155
TU12157
TU12159
TU12160
TU12161
TU12162
TU12163
TU12164
TU12176
TU12177
TU12178
TU12179
TU12189
TU12194
TU122
TU12201
TU12206
TU12208
TU12214
TU12216
TU12223
TU12235
TU12236
TU12237
TU12238
TU12239
TU12250
TU12251
TU12254
TU12255
TU12257
TU12282
TU12286
TU12289
TU123
TU1230
TU12302
TU12305
TU12307
TU12308
TU12309
TU12313
TU12317
TU12318
TU12329
TU12330
TU12332
TU12334
TU12336
TU12340
TU12344
TU12347
TU12348
TU12352
TU12356
TU12357
TU12358
TU12359
TU12360
TU12361
TU12362
TU12363
TU12364
TU12365
TU12366
TU12372
TU12375
TU12378
TU12396
TU124
TU12407
TU12416
TU12417
TU12428
TU1243
TU12436
TU12437
TU12438
TU12439
TU12440
TU12441
TU12455
TU12478
TU12483
TU12484
TU1249
TU12490
TU12492
TU125
TU12500
TU12509
TU12511
TU12512
TU12515
TU12523
TU12532
TU12544
TU12545
TU12546
TU12547
TU12549
TU12550
TU12558
TU1257
TU12579
TU1258
TU12589
TU12596
TU12597
TU1260
TU12605
TU12606
TU12607
TU12608
TU12609
TU1261
TU12613
TU12614
TU12616
TU12618
TU12619
TU1262
TU12620
TU12621
TU12622
TU12624
TU1263
TU12633
TU12634
TU1264
TU12649
TU1265
TU12656
TU12672
TU12676
TU12685
TU1270
TU12704
TU12705
TU12706
TU12707
TU1271
TU12713
TU12715
TU12716
TU12718
TU12719
TU12720
TU12725
TU12726
TU12731
TU12732
TU12736
TU12737
TU12738
TU12739
TU12764
TU128
TU12870
TU12903
TU12917
TU12919
TU12920
TU12921
TU12922
TU12943
TU12947
TU1295
TU12955
TU1296
TU1297
TU1298
TU12981
TU12987
TU12989
TU1299
TU130
TU13007
TU13009
TU1301
TU13016
TU1302
TU13021
TU13022
TU1304
TU13052
TU13053
TU13057
TU1309
TU1310
TU13104
TU13113
TU13115
TU1316
TU13162
TU13181
TU13184
TU13188
TU13189
TU13191
TU13193
TU13195
TU13196
TU13197
TU13202
TU13203
TU13204
TU13213
TU13218
TU1322
TU13228
TU1323
TU13230
TU13231
TU13236
TU13238
TU1324
TU13250
TU13251
TU13279
TU13283
TU1329
TU13295
TU13298
TU13299
TU133
TU13300
TU13307
TU1331
TU13310
TU13311
TU13319
TU13321
TU13325
TU13326
TU13327
TU13328
TU13331
TU13332
TU13333
TU13354
TU13365
TU13367
TU13369
TU13379
TU13382
TU13397
TU13401
TU13409
TU13410
TU13412
TU13413
TU13415
TU13416
TU13418
TU13419
TU13422
TU13425
TU13428
TU13440
TU13442
TU13445
TU13446
TU13453
TU13465
TU1347
TU13485
TU13487
TU1349
TU13490
TU13491
TU13493
TU13496
TU1350
TU1355
TU13624
TU13625
TU13651
TU13664
TU13665
TU13672
TU13673
TU13674
TU13693
TU13698
TU13699
TU13704
TU13705
TU13708
TU13727
TU13748
TU13749
TU13754
TU13764
TU13777
TU1378
TU13802
TU13818
TU13828
TU13829
TU13830
TU13845
TU13846
TU13847
TU13848
TU13849
TU13850
TU13852
TU13854
TU13855
TU13856
TU13857
TU13874
TU13877
TU13878
TU13898
TU13900
TU13901
TU13902
TU13903
TU13905
TU1391
TU13911
TU13912
TU13913
TU13914
TU13916
TU13917
TU13918
TU1392
TU13922
TU13923
TU13936
TU13937
TU13940
TU13942
TU13943
TU13944
TU13945
TU13947
TU13953
TU13961
TU13969
TU13979
TU1398
TU13984
TU13987
TU13988
TU13990
TU13991
TU13992
TU1401
TU14025
TU14035
TU14036
TU14048
TU14049
TU14050
TU14051
TU14052
TU14053
TU14071
TU14072
TU14074
TU14099
TU1411
TU14118
TU1412
TU14122
TU14123
TU14124
TU14125
TU14126
TU14127
TU14128
TU14129
TU1413
TU14131
TU14132
TU14135
TU14152
TU14162
TU14163
TU14164
TU14165
TU14166
TU14175
TU14177
TU14181
TU14183
TU14184
TU14187
TU14189
TU14192
TU14193
TU14194
TU14195
TU14197
TU14198
TU142
TU14214
TU14215
TU14222
TU14224
TU14226
TU14227
TU14228
TU14229
TU14230
TU14231
TU14232
TU1425
TU14257
TU1426
TU14267
TU1427
TU14293
TU14305
TU14309
TU14342
TU14352
TU14353
TU14367
TU144
TU14408
TU1441
TU1446
TU14486
TU14487
TU14488
TU145
TU14500
TU14517
TU14521
TU14522
TU14523
TU14528
TU14529
TU1453
TU14537
TU14538
TU14539
TU14557
TU14577
TU14578
TU14580
TU14581
TU146
TU14618
TU14624
TU14625
TU14626
TU14641
TU14649
TU14650
TU14657
TU14658
TU147
TU14717
TU14718
TU14724
TU1475
TU1476
TU148
TU14801
TU14850
TU14877
TU14878
TU14879
TU14880
TU14881
TU14882
TU14887
TU14888
TU14889
TU1489
TU14890
TU14892
TU14893
TU14894
TU14899
TU149
TU14921
TU14922
TU14932
TU14935
TU14937
TU1495
TU1496
TU14975
TU14976
TU14977
TU14984
TU14985
TU15003
TU15014
TU15015
TU15025
TU15026
TU1504
TU15041
TU15046
TU1505
TU1506
TU15070
TU15071
TU15084
TU15099
TU15112
TU15113
TU15116
TU1513
TU15134
TU1514
TU1515
TU1516
TU15179
TU1518
TU15181
TU15182
TU15186
TU15187
TU15189
TU1519
TU15191
TU15197
TU15198
TU15199
TU1520
TU15204
TU15208
TU15209
TU15210
TU15211
TU15224
TU15230
TU15232
TU15233
TU15235
TU1524
TU15246
TU15248
TU15252
TU15261
TU15265
TU1527
TU15270
TU15271
TU15272
TU15273
TU15281
TU15282
TU15283
TU15284
TU15285
TU15288
TU15289
TU1529
TU15290
TU15291
TU15292
TU15293
TU15294
TU15295
TU15296
TU15297
TU1530
TU15308
TU1531
TU15310
TU1532
TU15337
TU1534
TU15341
TU15343
TU15346
TU15355
TU15356
TU15359
TU15367
TU15369
TU1537
TU15372
TU15373
TU15378
TU1538
TU15383
TU15384
TU1539
TU154
TU15400
TU15401
TU15406
TU1541
TU15412
TU15414
TU15425
TU15442
TU15452
TU15455
TU15463
TU1547
TU15471
TU15475
TU15477
TU15478
TU15479
TU1548
TU15480
TU15482
TU15483
TU15485
TU15488
TU15500
TU15501
TU15502
TU1551
TU15514
TU15516
TU15518
TU15520
TU15531
TU15532
TU15536
TU1556
TU15562
TU15566
TU1557
TU15572
TU15573
TU15584
TU1559
TU15594
TU15596
TU1560
TU15602
TU15606
TU15607
TU1561
TU1562
TU1563
TU15638
TU15639
TU1564
TU15640
TU15641
TU15643
TU15644
TU15645
TU15646
TU15647
TU15648
TU1565
TU15655
TU15656
TU15657
TU15660
TU15661
TU15663
TU15664
TU15666
TU15668
TU15669
TU15670
TU15679
TU15680
TU15681
TU15693
TU15703
TU15704
TU15716
TU15719
TU15720
TU15722
TU15723
TU15734
TU15739
TU15741
TU15764
TU15766
TU15777
TU1578
TU15780
TU15781
TU1579
TU15790
TU15791
TU15792
TU15793
TU15795
TU15797
TU15799
TU15800
TU15802
TU15803
TU15809
TU1584
TU15856
TU1586
TU15862
TU15876
TU15897
TU15904
TU15905
TU15924
TU15936
TU15937
TU15940
TU15953
TU15954
TU15957
TU15958
TU15961
TU15962
TU1597
TU15982
TU15989
TU1599
TU15990
TU15991
TU1600
TU1601
TU16012
TU1602
TU16054
TU16057
TU1608
TU16100
TU16103
TU16116
TU16139
TU16143
TU16146
TU16148
TU16170
TU16173
TU16185
TU16186
TU16187
TU16199
TU16200
TU16214
TU16219
TU16220
TU16221
TU16223
TU16224
TU1625
TU16252
TU16254
TU16256
TU16258
TU16268
TU16291
TU1632
TU16325
TU16334
TU16345
TU16355
TU16356
TU16404
TU16405
TU16408
TU16426
TU16437
TU16440
TU16449
TU16451
TU16452
TU16462
TU16463
TU16464
TU16473
TU16488
TU16489
TU16496
TU16501
TU16513
TU16516
TU16523
TU16532
TU16534
TU16535
TU16548
TU16558
TU16560
TU16562
TU16563
TU16564
TU16568
TU16569
TU16584
TU16588
TU16589
TU16599
TU16605
TU16606
TU16608
TU16609
TU1661
TU16610
TU16611
TU16613
TU16617
TU16618
TU16619
TU16634
TU16643
TU16659
TU1666
TU16660
TU16661
TU16662
TU16672
TU16675
TU16683
TU1669
TU16690
TU16693
TU16694
TU16695
TU16697
TU16699
TU1670
TU16700
TU16701
TU16703
TU16704
TU16705
TU16706
TU16710
TU16711
TU16712
TU16714
TU16715
TU16716
TU16719
TU1672
TU16721
TU16722
TU16723
TU16724
TU16725
TU16726
TU16727
TU16728
TU16729
TU16731
TU16732
TU16733
TU16734
TU16735
TU16736
TU16742
TU16755
TU1676
TU16761
TU16763
TU16764
TU16773
TU16796
TU16797
TU1680
TU16802
TU16811
TU16815
TU16816
TU16819
TU16822
TU16823
TU16835
TU16839
TU1684
TU16840
TU16846
TU16863
TU16864
TU1687
TU16874
TU16888
TU1689
TU16895
TU1690
TU16905
TU16908
TU16913
TU16917
TU16920
TU16929
TU16930
TU16935
TU16936
TU16938
TU16941
TU16942
TU16943
TU16944
TU16945
TU16946
TU16947
TU16948
TU16949
TU16951
TU16959
TU16960
TU16966
TU16968
TU16969
TU16970
TU16971
TU16972
TU16973
TU16974
TU16975
TU16976
TU16977
TU16978
TU16979
TU17004
TU17011
TU17012
TU17013
TU17014
TU17015
TU17016
TU17017
TU17019
TU17027
TU17028
TU17029
TU17031
TU17033
TU17035
TU17038
TU17039
TU17041
TU17048
TU17049
TU17053
TU17054
TU17056
TU17057
TU17081
TU17091
TU17092
TU17093
TU17094
TU17095
TU17099
TU17100
TU17103
TU17104
TU17105
TU17106
TU17130
TU17132
TU17135
TU17136
TU17137
TU17141
TU17149
TU17156
TU17171
TU17180
TU17187
TU17190
TU17202
TU17203
TU17214
TU17221
TU17222
TU17241
TU17244
TU17245
TU17246
TU17247
TU1725
TU17252
TU17261
TU17268
TU17273
TU17274
TU17277
TU17294
TU17295
TU17316
TU17318
TU17319
TU17321
TU17326
TU17327
TU17329
TU17330
TU17331
TU17332
TU17333
TU17351
TU17352
TU17356
TU17357
TU17363
TU17374
TU17378
TU17379
TU17380
TU17381
TU17382
TU17383
TU17384
TU17385
TU17408
TU17416
TU17419
TU17423
TU1743
TU1744
TU17461
TU1747
TU1748
TU17503
TU17508
TU1752
TU1753
TU1754
TU17546
TU1755
TU17559
TU1756
TU17566
TU1757
TU1758
TU1759
TU17590
TU1760
TU1761
TU17611
TU17614
TU1762
TU17622
TU17627
TU1763
TU17644
TU17649
TU1766
TU17670
TU17713
TU17717
TU17725
TU17744
TU17749
TU17750
TU17751
TU17755
TU1777
TU17779
TU17780
TU17786
TU17796
TU17797
TU17799
TU17802
TU17803
TU17804
TU17805
TU17806
TU1781
TU17841
TU17895
TU17896
TU17897
TU17898
TU17899
TU17900
TU17901
TU17907
TU17908
TU1791
TU17910
TU17911
TU17912
TU17921
TU17922
TU17928
TU17931
TU17932
TU17935
TU17936
TU17943
TU17944
TU17945
TU17946
TU17953
TU17954
TU17955
TU17957
TU17961
TU17963
TU17964
TU17989
TU180
TU18011
TU18012
TU18014
TU18015
TU18027
TU18029
TU18030
TU18031
TU18037
TU18039
TU18047
TU18048
TU1805
TU18059
TU1806
TU18065
TU1807
TU18075
TU18076
TU18079
TU1808
TU18080
TU18086
TU18087
TU1809
TU18090
TU18091
TU18092
TU18093
TU18094
TU18095
TU18096
TU18097
TU18098
TU1810
TU18100
TU1811
TU18110
TU18118
TU18119
TU18120
TU18121
TU18122
TU18123
TU18124
TU18125
TU18126
TU18129
TU1813
TU18132
TU18133
TU18134
TU18142
TU18143
TU18144
TU18145
TU1815
TU18157
TU18158
TU18159
TU18160
TU18161
TU18163
TU18173
TU18175
TU18176
TU1818
TU18182
TU18183
TU18186
TU18187
TU18188
TU18189
TU18192
TU18196
TU18199
TU1820
TU18200
TU18201
TU18203
TU18204
TU18205
TU18207
TU18213
TU18214
TU18220
TU18231
TU18245
TU18246
TU18247
TU18251
TU18256
TU18257
TU1826
TU18266
TU18310
TU18316
TU1832
TU18321
TU18324
TU18325
TU18328
TU18339
TU18344
TU18345
TU18346
TU18347
TU18358
TU18359
TU18360
TU18362
TU18364
TU18366
TU18383
TU18384
TU18387
TU18388
TU18389
TU18392
TU18393
TU18394
TU18396
TU18411
TU18413
TU18414
TU18415
TU18421
TU18425
TU18426
TU18433
TU18446
TU18451
TU18452
TU18453
TU1846
TU18462
TU18463
TU1847
TU18471
TU18472
TU18476
TU18479
TU1848
TU1849
TU18492
TU18519
TU18531
TU18537
TU1854
TU18557
TU18565
TU1858
TU1859
TU1860
TU18608
TU18609
TU1861
TU18613
TU18616
TU18617
TU18618
TU18619
TU18620
TU18621
TU1863
TU1864
TU18645
TU1868
TU18688
TU18728
TU18734
TU18736
TU18777
TU18786
TU18787
TU1879
TU18816
TU18826
TU18836
TU18838
TU18840
TU18850
TU18853
TU18857
TU18859
TU18860
TU18864
TU18879
TU18881
TU18885
TU18891
TU18896
TU18935
TU18944
TU18964
TU18967
TU18977
TU18978
TU18988
TU18989
TU18991
TU18997
TU18998
TU19000
TU19002
TU19016
TU19019
TU1902
TU19021
TU19026
TU19027
TU19029
TU1903
TU19031
TU19038
TU1904
TU19041
TU19042
TU19043
TU19044
TU1905
TU19054
TU19057
TU1906
TU19076
TU1910
TU19100
TU19107
TU19108
TU19116
TU19117
TU1912
TU19130
TU19131
TU19141
TU19153
TU19154
TU19159
TU1916
TU19161
TU19171
TU19173
TU19174
TU19179
TU19180
TU19196
TU19206
TU19217
TU19218
TU19219
TU1922
TU19220
TU19221
TU19222
TU19223
TU19224
TU19225
TU19226
TU1923
TU19231
TU19232
TU19233
TU19239
TU19240
TU19247
TU19248
TU19249
TU1925
TU19250
TU19251
TU19252
TU19253
TU19254
TU19262
TU19265
TU19269
TU19271
TU1928
TU19283
TU19284
TU19288
TU19295
TU19301
TU19305
TU19307
TU19308
TU19309
TU19310
TU19311
TU19312
TU19314
TU19315
TU19316
TU19319
TU19320
TU19321
TU19322
TU19323
TU1933
TU19335
TU19336
TU19337
TU19338
TU19339
TU19340
TU19342
TU19345
TU19349
TU19350
TU19351
TU19352
TU19353
TU19358
TU19359
TU19360
TU19363
TU19364
TU19367
TU19368
TU19369
TU19370
TU19373
TU19375
TU19377
TU19390
TU19396
TU19400
TU19401
TU19405
TU19409
TU19411
TU19414
TU19415
TU19418
TU19419
TU19422
TU19428
TU19429
TU19430
TU19431
TU19446
TU19448
TU19450
TU19455
TU19461
TU19470
TU19472
TU19473
TU19474
TU19475
TU19476
TU19477
TU19481
TU19486
TU19488
TU1949
TU19497
TU19507
TU19516
TU19517
TU19518
TU19524
TU19528
TU19529
TU19530
TU19531
TU19534
TU19546
TU19549
TU19551
TU19570
TU19571
TU19574
TU19575
TU19576
TU19581
TU19582
TU19596
TU19600
TU19603
TU19609
TU1961
TU19610
TU19611
TU19616
TU19617
TU1962
TU19632
TU19633
TU19634
TU19637
TU19638
TU19666
TU19667
TU19673
TU19676
TU19677
TU19683
TU19684
TU19692
TU19695
TU19696
TU19697
TU197
TU19700
TU19707
TU19708
TU1971
TU19732
TU19745
TU19752
TU19760
TU19761
TU19765
TU19767
TU19768
TU1977
TU19773
TU19775
TU19777
TU19781
TU19782
TU19787
TU19791
TU19793
TU19795
TU19796
TU19798
TU19799
TU1980
TU19800
TU1981
TU19825
TU19827
TU1984
TU19849
TU19850
TU19851
TU1986
TU19861
TU19862
TU1987
TU19870
TU1988
TU19891
TU19892
TU19893
TU19903
TU19904
TU1991
TU19931
TU19934
TU19936
TU19937
TU19940
TU1995
TU1996
TU19970
TU1998
TU19992
TU2000
TU20002
TU20003
TU20004
TU20005
TU20034
TU20040
TU20047
TU2005
TU20058
TU20059
TU20068
TU20069
TU20077
TU20078
TU20079
TU20080
TU2011
TU20111
TU20113
TU20125
TU20126
TU20138
TU2017
TU2018
TU20180
TU20181
TU20182
TU20183
TU20185
TU20186
TU20188
TU20195
TU20196
TU2020
TU20201
TU20202
TU20203
TU20204
TU20205
TU20235
TU20246
TU20247
TU20248
TU20265
TU20271
TU20276
TU20316
TU20317
TU20325
TU20326
TU20329
TU20332
TU20339
TU20341
TU20352
TU2036
TU20377
TU204
TU2040
TU2044
TU20440
TU20441
TU20442
TU20443
TU20445
TU20446
TU20447
TU20448
TU20449
TU2045
TU20450
TU20451
TU20452
TU20453
TU20457
TU2046
TU20477
TU20478
TU20481
TU20482
TU20483
TU20484
TU20493
TU20494
TU20495
TU20496
TU20498
TU20499
TU20500
TU20501
TU20502
TU20504
TU20514
TU20517
TU2052
TU20530
TU20570
TU20571
TU20572
TU20573
TU20578
TU20580
TU20587
TU20590
TU20598
TU206
TU20605
TU20617
TU20619
TU20624
TU20625
TU20644
TU20645
TU2065
TU20650
TU20654
TU20655
TU20656
TU2067
TU20683
TU20721
TU20734
TU20735
TU20736
TU20739
TU20749
TU2075
TU2076
TU20772
TU20789
TU20803
TU20807
TU20815
TU20818
TU20823
TU20832
TU20837
TU20838
TU20861
TU20862
TU20885
TU20888
TU20889
TU2089
TU20896
TU20897
TU20898
TU20899
TU20906
TU20907
TU20908
TU20927
TU20929
TU2095
TU20953
TU20954
TU20955
TU2096
TU2097
TU2098
TU20980
TU20983
TU2099
TU20993
TU20999
TU21
TU2100
TU21000
TU21001
TU2101
TU21012
TU21015
TU21018
TU2102
TU21021
TU21022
TU21023
TU21024
TU21025
TU21026
TU2103
TU21045
TU21046
TU21054
TU21057
TU2106
TU21066
TU21067
TU21068
TU21070
TU21072
TU21088
TU21089
TU21090
TU21091
TU21092
TU21101
TU21102
TU21103
TU21104
TU21107
TU21109
TU21122
TU21123
TU21124
TU21150
TU21151
TU21152
TU21157
TU21162
TU21163
TU21164
TU21188
TU21192
TU21193
TU21194
TU21196
TU21197
TU21201
TU21213
TU21228
TU2124
TU21245
TU21248
TU2126
TU21261
TU21266
TU21275
TU21279
TU21281
TU21282
TU21292
TU21293
TU21294
TU21296
TU213
TU21303
TU21304
TU21305
TU21308
TU21309
TU21310
TU21311
TU21312
TU21318
TU21319
TU21323
TU21332
TU21333
TU21348
TU21351
TU21364
TU21366
TU21376
TU21377
TU21382
TU21388
TU2139
TU21392
TU21393
TU21394
TU21397
TU21398
TU21422
TU21427
TU21433
TU21435
TU21436
TU21437
TU21451
TU21453
TU21454
TU21455
TU21456
TU21458
TU21459
TU21461
TU21476
TU21479
TU21486
TU2149
TU21503
TU21510
TU21522
TU21523
TU21524
TU21525
TU21526
TU21533
TU21535
TU21536
TU21545
TU21546
TU21549
TU21572
TU21577
TU21579
TU21582
TU2159
TU2161
TU2162
TU21622
TU21639
TU2164
TU21645
TU21651
TU21662
TU21664
TU21680
TU21683
TU21684
TU21687
TU21694
TU21700
TU21704
TU21706
TU21708
TU21709
TU21710
TU21722
TU21723
TU21726
TU21728
TU21738
TU21739
TU21743
TU21760
TU21778
TU2178
TU21781
TU21797
TU21801
TU21817
TU21827
TU21828
TU21829
TU21830
TU21831
TU21832
TU2184
TU21842
TU21847
TU21865
TU21867
TU21882
TU2189
TU21896
TU21910
TU21939
TU21944
TU21946
TU21947
TU21948
TU21966
TU21967
TU21969
TU2199
TU21996
TU22006
TU22014
TU22016
TU22017
TU22018
TU22023
TU22039
TU22047
TU22049
TU22076
TU2209
TU22099
TU2210
TU22100
TU22102
TU22108
TU2211
TU22110
TU22111
TU22112
TU22114
TU22117
TU22118
TU22129
TU22130
TU22137
TU22139
TU22141
TU22155
TU2216
TU22161
TU22162
TU22163
TU22169
TU2217
TU22180
TU22181
TU22182
TU22188
TU222
TU22206
TU22207
TU22208
TU22209
TU22215
TU22221
TU22229
TU22238
TU2224
TU22240
TU2225
TU22263
TU22264
TU22265
TU22266
TU2227
TU2228
TU22285
TU2229
TU22298
TU22306
TU22307
TU22308
TU22314
TU22331
TU22343
TU22359
TU22372
TU22392
TU224
TU22429
TU22460
TU22461
TU22465
TU22466
TU22469
TU22478
TU22498
TU225
TU2251
TU22541
TU22554
TU2256
TU22565
TU22570
TU22587
TU22588
TU22589
TU22590
TU22592
TU22593
TU22595
TU22598
TU22599
TU22602
TU22604
TU22609
TU2261
TU22610
TU22614
TU22616
TU22618
TU22635
TU22637
TU22638
TU22640
TU22643
TU2265
TU22654
TU22656
TU22657
TU22658
TU22659
TU2266
TU22660
TU2267
TU22672
TU2268
TU22691
TU22705
TU22706
TU22707
TU22708
TU22713
TU22719
TU2272
TU22720
TU22721
TU22725
TU22727
TU22729
TU22731
TU22732
TU22733
TU22734
TU22735
TU22737
TU22750
TU22758
TU22759
TU22760
TU22763
TU22765
TU22766
TU22767
TU22773
TU22774
TU22775
TU22798
TU22799
TU22800
TU22802
TU22803
TU22811
TU22812
TU22813
TU22814
TU22824
TU22825
TU22826
TU22832
TU22836
TU22837
TU22840
TU22857
TU22862
TU22867
TU22868
TU22869
TU22871
TU22872
TU22877
TU22882
TU22890
TU22898
TU2290
TU22902
TU22903
TU22904
TU22906
TU22907
TU22914
TU22927
TU22928
TU2293
TU22939
TU22943
TU22958
TU2297
TU22996
TU2300
TU23013
TU23014
TU23015
TU23016
TU2303
TU23056
TU23059
TU23060
TU23062
TU2308
TU23087
TU23090
TU2311
TU23110
TU23114
TU23119
TU23141
TU23145
TU23171
TU23172
TU23173
TU23195
TU23196
TU23197
TU23198
TU23214
TU23220
TU23235
TU23243
TU23244
TU23287
TU23289
TU23290
TU23291
TU23292
TU23293
TU23318
TU23322
TU23364
TU23365
TU23366
TU2338
TU23396
TU23397
TU23398
TU23411
TU23415
TU23416
TU23417
TU23418
TU23419
TU23420
TU23428
TU23429
TU2344
TU23458
TU23459
TU23460
TU23461
TU23465
TU23469
TU2347
TU23470
TU23472
TU23473
TU23482
TU23498
TU23499
TU235
TU23500
TU23535
TU23536
TU23537
TU23538
TU23539
TU23540
TU23541
TU23544
TU23545
TU23546
TU23547
TU23548
TU23549
TU23550
TU23551
TU23552
TU23559
TU23570
TU23572
TU23584
TU23592
TU23594
TU23604
TU23606
TU23607
TU23609
TU23610
TU23651
TU23652
TU23657
TU23669
TU23671
TU23674
TU23687
TU23688
TU2369
TU23700
TU23711
TU23720
TU23730
TU23757
TU23758
TU23793
TU23794
TU23795
TU23796
TU23797
TU23798
TU23799
TU23801
TU23804
TU23805
TU23806
TU23808
TU23818
TU23863
TU23871
TU23872
TU23874
TU23875
TU23876
TU23877
TU23878
TU23879
TU23880
TU23881
TU23882
TU23883
TU23884
TU23885
TU23886
TU23887
TU23897
TU23905
TU23908
TU23909
TU23910
TU23936
TU23939
TU23940
TU23941
TU23942
TU23943
TU23946
TU23947
TU23948
TU23949
TU23950
TU23951
TU23952
TU23953
TU23954
TU23956
TU23957
TU23959
TU23961
TU23969
TU23974
TU23975
TU23976
TU23978
TU23981
TU23982
TU23983
TU23985
TU23986
TU23988
TU23989
TU23992
TU23993
TU24002
TU24003
TU24004
TU24009
TU24010
TU24015
TU24044
TU24059
TU24060
TU24061
TU24097
TU24101
TU24106
TU2412
TU24125
TU24128
TU24129
TU24135
TU24139
TU24143
TU24153
TU24159
TU24173
TU24177
TU24178
TU24179
TU24180
TU24182
TU24183
TU24184
TU24187
TU24202
TU24204
TU24205
TU24206
TU24214
TU24218
TU24219
TU24220
TU24221
TU24230
TU24231
TU24232
TU24235
TU24246
TU24249
TU24255
TU24262
TU24264
TU24270
TU24280
TU24282
TU24298
TU24299
TU24300
TU24301
TU24324
TU24332
TU24333
TU24335
TU24370
TU24378
TU24379
TU24401
TU24412
TU24426
TU24427
TU24428
TU24429
TU24430
TU24431
TU24432
TU24433
TU24434
TU24435
TU24436
TU24437
TU2445
TU24455
TU2446
TU24466
TU24469
TU24471
TU24472
TU24497
TU24500
TU24502
TU24503
TU24508
TU24520
TU24521
TU24527
TU24528
TU24529
TU24530
TU24531
TU24532
TU24535
TU24545
TU24548
TU24555
TU24566
TU24568
TU2457
TU24575
TU24585
TU24593
TU24595
TU24599
TU246
TU2460
TU24606
TU2461
TU24613
TU24616
TU24660
TU24664
TU24672
TU24673
TU24678
TU24683
TU24686
TU24692
TU24699
TU24704
TU24706
TU24707
TU24708
TU24709
TU2471
TU24717
TU24722
TU24726
TU24730
TU24731
TU24737
TU24746
TU24754
TU24760
TU24765
TU24766
TU24767
TU24768
TU24769
TU24777
TU24778
TU24780
TU24785
TU24786
TU24797
TU24798
TU24800
TU24801
TU24810
TU24824
TU24825
TU24835
TU24836
TU24837
TU24838
TU24845
TU24864
TU24865
TU24868
TU24871
TU24874
TU24883
TU24885
TU24887
TU24888
TU24890
TU24895
TU24897
TU24902
TU24903
TU24909
TU24918
TU24926
TU24957
TU24959
TU24960
TU24966
TU24967
TU24980
TU24986
TU25017
TU25035
TU25036
TU25037
TU25038
TU25039
TU25040
TU25041
TU25044
TU25045
TU25048
TU25049
TU2506
TU25060
TU25069
TU25070
TU25071
TU25074
TU25075
TU25084
TU25095
TU25096
TU2512
TU25137
TU25138
TU25139
TU25140
TU2515
TU25151
TU25153
TU25175
TU25183
TU25192
TU25193
TU25194
TU25195
TU25200
TU25215
TU25216
TU25217
TU25221
TU25262
TU25272
TU25273
TU25285
TU25302
TU2533
TU25331
TU25334
TU25341
TU25350
TU25357
TU25374
TU2538
TU25381
TU2539
TU25390
TU25392
TU25393
TU25394
TU25405
TU25408
TU25410
TU25414
TU25417
TU25419
TU25421
TU25422
TU25433
TU25447
TU25448
TU25457
TU25458
TU25460
TU25463
TU25471
TU25479
TU2548
TU25480
TU25484
TU25487
TU2549
TU25490
TU25495
TU25498
TU2550
TU25503
TU25504
TU25508
TU25510
TU25512
TU25518
TU25519
TU2552
TU25520
TU25521
TU25522
TU25523
TU25524
TU25527
TU2553
TU25535
TU25537
TU25538
TU2554
TU25542
TU25545
TU25546
TU25547
TU25548
TU25549
TU25567
TU25574
TU25585
TU25595
TU25603
TU25604
TU25605
TU25608
TU25614
TU25615
TU25616
TU25628
TU25632
TU25633
TU25634
TU25637
TU25643
TU25644
TU25647
TU25651
TU25652
TU25653
TU25655
TU25663
TU25664
TU25665
TU25669
TU25670
TU25672
TU25673
TU25675
TU25676
TU25678
TU25680
TU25684
TU25685
TU25690
TU25708
TU25712
TU25713
TU25714
TU25716
TU25719
TU25725
TU25729
TU25744
TU2576
TU25770
TU25779
TU25783
TU25784
TU25785
TU25786
TU25791
TU25796
TU25799
TU25805
TU25806
TU25815
TU2582
TU25820
TU25826
TU25862
TU25865
TU25885
TU25889
TU25892
TU25895
TU25910
TU25911
TU25913
TU25934
TU25938
TU25939
TU25945
TU25951
TU25952
TU25957
TU25961
TU25965
TU25974
TU25977
TU25992
TU25993
TU26007
TU26017
TU26023
TU26024
TU26025
TU26038
TU26043
TU26047
TU26048
TU26049
TU26050
TU26077
TU26078
TU26081
TU26090
TU26091
TU26092
TU26093
TU26094
TU26095
TU26108
TU26109
TU2611
TU26110
TU2612
TU26125
TU26127
TU26134
TU26136
TU2614
TU26154
TU26156
TU26160
TU26162
TU26163
TU26169
TU2617
TU26170
TU26171
TU26178
TU26179
TU26180
TU26184
TU26185
TU26187
TU2619
TU26193
TU26196
TU26198
TU26199
TU262
TU26200
TU26201
TU2624
TU26249
TU26250
TU26251
TU26253
TU2627
TU26270
TU26272
TU26277
TU26301
TU26302
TU2631
TU26324
TU26328
TU26329
TU2638
TU26396
TU26402
TU26409
TU2642
TU26431
TU26432
TU26433
TU26434
TU26442
TU26453
TU26458
TU26460
TU26462
TU26463
TU2648
TU26481
TU26489
TU26491
TU26493
TU26500
TU26504
TU26505
TU26506
TU26517
TU26519
TU26544
TU26547
TU26548
TU26559
TU26560
TU2658
TU2659
TU26591
TU26595
TU2660
TU26601
TU26602
TU26603
TU26604
TU26605
TU26606
TU26607
TU26608
TU26616
TU26627
TU26655
TU26656
TU26657
TU26658
TU26660
TU26661
TU26662
TU26663
TU26664
TU26665
TU26690
TU2670
TU26704
TU2671
TU26714
TU26722
TU26723
TU26724
TU26757
TU26762
TU26779
TU26782
TU26793
TU26794
TU26818
TU26819
TU26820
TU26821
TU26822
TU26823
TU26824
TU2683
TU2684
TU26859
TU2686
TU26860
TU26863
TU2687
TU26886
TU2692
TU26922
TU26925
TU26926
TU26979
TU27007
TU27023
TU27027
TU27028
TU27043
TU27054
TU27057
TU27066
TU27077
TU2710
TU27104
TU27105
TU27116
TU27117
TU27135
TU27148
TU27149
TU27157
TU27158
TU27159
TU27184
TU27202
TU27218
TU27219
TU27224
TU27229
TU27230
TU27231
TU27239
TU27240
TU27241
TU27242
TU27263
TU27268
TU27284
TU27296
TU27301
TU27304
TU27314
TU27315
TU27331
TU27346
TU27347
TU27374
TU27375
TU27391
TU27399
TU2740
TU27402
TU27403
TU27404
TU27406
TU27407
TU27415
TU27416
TU27417
TU27421
TU27425
TU27426
TU27427
TU27428
TU2743
TU27431
TU27432
TU27435
TU27437
TU27440
TU27441
TU27444
TU27445
TU27446
TU27454
TU27457
TU27461
TU27462
TU2747
TU27489
TU27491
TU27492
TU27510
TU27517
TU27518
TU27519
TU27524
TU27526
TU27527
TU27528
TU27529
TU27533
TU27541
TU27543
TU27544
TU27545
TU27546
TU27572
TU27574
TU27577
TU27580
TU27581
TU27582
TU27583
TU27585
TU27586
TU27594
TU27596
TU27620
TU27621
TU27622
TU27623
TU27624
TU27625
TU27626
TU27627
TU27628
TU27629
TU27632
TU27633
TU27635
TU27636
TU27643
TU27645
TU27666
TU27668
TU27669
TU27670
TU27672
TU27680
TU27682
TU27684
TU27685
TU27686
TU27687
TU27689
TU27691
TU27692
TU27696
TU27697
TU27699
TU27713
TU27732
TU27734
TU27736
TU27737
TU27738
TU27739
TU27753
TU27756
TU27757
TU27758
TU27759
TU27771
TU27778
TU27788
TU27789
TU2779
TU27799
TU27828
TU27833
TU27836
TU27837
TU27868
TU27873
TU27874
TU27875
TU27876
TU2788
TU27884
TU2789
TU27905
TU27906
TU2792
TU27932
TU27933
TU27935
TU27936
TU27937
TU27938
TU27939
TU2794
TU27943
TU27944
TU27948
TU27949
TU27955
TU27958
TU27959
TU2796
TU27961
TU27963
TU27965
TU27972
TU27978
TU280
TU28000
TU28001
TU28030
TU28032
TU28034
TU28035
TU28036
TU28037
TU28038
TU28041
TU28055
TU28059
TU28069
TU28081
TU28087
TU28090
TU28091
TU28092
TU28106
TU28115
TU28118
TU28119
TU28132
TU28156
TU28157
TU28164
TU28165
TU28166
TU28168
TU28169
TU28170
TU28173
TU28178
TU28179
TU28181
TU28182
TU28183
TU28196
TU2824
TU28245
TU28247
TU28248
TU28252
TU28253
TU28259
TU28265
TU28286
TU28290
TU28293
TU28296
TU28298
TU28299
TU28301
TU28302
TU28305
TU28309
TU2831
TU28310
TU28316
TU28317
TU2832
TU2833
TU2834
TU28357
TU28362
TU28363
TU28364
TU28365
TU28374
TU28375
TU28380
TU28396
TU28404
TU28407
TU28417
TU2842
TU28427
TU28430
TU28432
TU28437
TU28461
TU28462
TU28463
TU28488
TU28489
TU28492
TU2850
TU28513
TU2852
TU28520
TU28528
TU28529
TU28530
TU28531
TU28552
TU28555
TU28557
TU28565
TU28566
TU28567
TU28590
TU28595
TU28596
TU28598
TU28599
TU28610
TU28611
TU2862
TU28623
TU28624
TU28626
TU28629
TU28638
TU28643
TU28659
TU28670
TU28679
TU28688
TU28699
TU28700
TU28701
TU28702
TU28704
TU28708
TU28718
TU28720
TU28725
TU28726
TU28727
TU28730
TU28734
TU28740
TU28741
TU28759
TU28761
TU28785
TU28786
TU28791
TU28802
TU28805
TU28806
TU28808
TU28813
TU28828
TU28839
TU28870
TU28872
TU28873
TU28874
TU28875
TU28882
TU28886
TU28887
TU28891
TU28900
TU28901
TU28902
TU28903
TU28919
TU28922
TU28933
TU28960
TU28963
TU28977
TU28982
TU29026
TU29029
TU29030
TU29050
TU29058
TU29059
TU29063
TU29106
TU29107
TU29111
TU29123
TU29131
TU29134
TU29136
TU29137
TU29138
TU29139
TU29149
TU29150
TU29159
TU29163
TU29164
TU29165
TU29169
TU29170
TU29171
TU29181
TU29196
TU29199
TU2922
TU29221
TU29224
TU29231
TU29255
TU29256
TU29257
TU2930
TU29324
TU29328
TU29329
TU29337
TU29347
TU2935
TU29355
TU29356
TU29367
TU29379
TU29380
TU29401
TU29402
TU29403
TU29464
TU29475
TU29477
TU29478
TU29479
TU29493
TU29494
TU29514
TU2952
TU29554
TU29571
TU29575
TU29576
TU29577
TU29578
TU29595
TU29600
TU29609
TU29628
TU29656
TU29657
TU29661
TU29662
TU2967
TU29673
TU29682
TU29684
TU29690
TU29695
TU29703
TU29722
TU29750
TU29751
TU29752
TU29763
TU29764
TU29775
TU29778
TU2979
TU29794
TU29795
TU29797
TU29802
TU29816
TU29830
TU29831
TU29836
TU29838
TU29843
TU29844
TU29845
TU29846
TU29848
TU2985
TU29851
TU29854
TU29855
TU29859
TU29860
TU29861
TU29865
TU29866
TU29867
TU2987
TU29873
TU29875
TU29878
TU29880
TU29886
TU2989
TU29893
TU29895
TU29897
TU2990
TU29901
TU29905
TU29909
TU2991
TU29910
TU29914
TU2993
TU29933
TU29935
TU29936
TU29938
TU2995
TU29950
TU29951
TU2996
TU2997
TU29979
TU2998
TU29987
TU2999
TU3000
TU30008
TU3001
TU30014
TU30015
TU30018
TU30019
TU3002
TU30025
TU30026
TU30027
TU3003
TU30039
TU3004
TU30040
TU30041
TU30042
TU3005
TU30052
TU3006
TU3007
TU30075
TU30077
TU3008
TU30088
TU30094
TU30101
TU30108
TU30112
TU30114
TU30115
TU30116
TU30117
TU30118
TU30119
TU30120
TU30121
TU30122
TU30126
TU30128
TU30129
TU30131
TU30137
TU30138
TU30139
TU30143
TU30144
TU30145
TU30147
TU30151
TU30152
TU30154
TU30172
TU30173
TU30174
TU30175
TU30176
TU30178
TU30180
TU30182
TU30184
TU30185
TU30186
TU30187
TU30188
TU30189
TU30192
TU30195
TU302
TU30202
TU30203
TU30208
TU30210
TU30212
TU30213
TU30214
TU30215
TU30218
TU30219
TU30220
TU30221
TU30222
TU30223
TU30225
TU30226
TU30228
TU30229
TU30230
TU30231
TU30232
TU30233
TU30234
TU30235
TU30236
TU30237
TU30238
TU30239
TU30240
TU30246
TU30247
TU30248
TU30249
TU30252
TU30253
TU30256
TU30259
TU30260
TU30262
TU30263
TU30265
TU30266
TU30267
TU30269
TU30271
TU30272
TU30273
TU30274
TU30275
TU30276
TU30277
TU30278
TU30279
TU30280
TU30281
TU30282
TU30283
TU30284
TU30285
TU30286
TU30287
TU30292
TU30293
TU30294
TU30299
TU30301
TU30302
TU30303
TU30304
TU30305
TU30311
TU30312
TU30316
TU30317
TU30318
TU30319
TU30320
TU30321
TU30322
TU30323
TU30324
TU30325
TU30326
TU30327
TU30331
TU30333
TU30339
TU30353
TU30356
TU30358
TU30359
TU30360
TU3037
TU30385
TU30386
TU30387
TU30393
TU30407
TU30408
TU3041
TU30416
TU30419
TU30420
TU30421
TU30422
TU30425
TU30426
TU30427
TU30429
TU30431
TU30433
TU30434
TU30435
TU30436
TU30437
TU3044
TU3046
TU30478
TU30479
TU30483
TU30486
TU30487
TU30493
TU30494
TU30497
TU30498
TU30502
TU30506
TU30512
TU30513
TU30515
TU30517
TU30518
TU30526
TU30527
TU30528
TU30529
TU30530
TU30539
TU30540
TU30542
TU30547
TU30549
TU30560
TU30561
TU30563
TU30572
TU30573
TU30596
TU30597
TU3060
TU30603
TU30650
TU30657
TU30658
TU30660
TU30661
TU30663
TU30666
TU30667
TU30673
TU30675
TU30678
TU30679
TU30684
TU30687
TU30688
TU3070
TU30700
TU30704
TU30705
TU30707
TU30709
TU30718
TU30720
TU30741
TU30765
TU30768
TU30770
TU30772
TU30773
TU30774
TU3079
TU30791
TU30793
TU30794
TU30795
TU30796
TU308
TU30801
TU30802
TU30803
TU30810
TU30811
TU30812
TU30813
TU30821
TU30825
TU30826
TU30828
TU30830
TU30831
TU30837
TU30838
TU30839
TU30841
TU30842
TU30843
TU30845
TU30849
TU30851
TU30865
TU3087
TU30873
TU30881
TU30890
TU30892
TU30893
TU30897
TU30898
TU30899
TU30900
TU30903
TU30906
TU30907
TU30908
TU30909
TU30917
TU3092
TU30929
TU30930
TU30937
TU3094
TU30944
TU30947
TU3095
TU30956
TU3097
TU30979
TU3098
TU30986
TU30995
TU31035
TU31037
TU31047
TU31049
TU3105
TU31050
TU31051
TU31052
TU31066
TU31067
TU31073
TU31075
TU31076
TU31148
TU31149
TU31162
TU31176
TU31225
TU31264
TU3127
TU31271
TU31276
TU31312
TU31326
TU31376
TU31383
TU31386
TU31391
TU31396
TU31397
TU31411
TU31423
TU31445
TU31453
TU31454
TU3146
TU31463
TU31467
TU31468
TU31476
TU3148
TU31489
TU31490
TU31491
TU31492
TU31493
TU31494
TU31495
TU31496
TU31497
TU31498
TU31499
TU31500
TU31501
TU31502
TU31503
TU31506
TU31509
TU31514
TU31536
TU31541
TU31550
TU31551
TU31553
TU31554
TU31560
TU3157
TU31588
TU31591
TU3160
TU3161
TU31653
TU31655
TU31656
TU31657
TU31659
TU31662
TU31666
TU31673
TU31676
TU31686
TU31687
TU31692
TU31696
TU31725
TU31726
TU31727
TU31732
TU31738
TU31739
TU31761
TU31773
TU31814
TU31879
TU31881
TU31882
TU31883
TU31884
TU31885
TU31886
TU31887
TU31888
TU31892
TU31893
TU31894
TU31895
TU31896
TU31897
TU31901
TU31906
TU31909
TU31919
TU31941
TU31944
TU31954
TU31956
TU31978
TU3198
TU31980
TU31998
TU32002
TU32003
TU32004
TU32028
TU32029
TU32049
TU32050
TU32071
TU32091
TU32097
TU32099
TU32109
TU32124
TU32125
TU32126
TU32135
TU32142
TU32147
TU32156
TU32164
TU32178
TU32179
TU32185
TU32193
TU32200
TU32201
TU32202
TU32203
TU32204
TU32205
TU32206
TU32207
TU32208
TU32209
TU32210
TU32211
TU32212
TU32213
TU32215
TU32220
TU32221
TU32222
TU32223
TU32237
TU32238
TU32240
TU32241
TU32242
TU32243
TU32248
TU32249
TU32250
TU32251
TU32252
TU32254
TU32258
TU32260
TU32264
TU32274
TU3228
TU32296
TU32298
TU32299
TU32303
TU32304
TU32305
TU32310
TU32327
TU32329
TU32332
TU32343
TU32344
TU32345
TU32346
TU3235
TU32350
TU32356
TU32357
TU32358
TU3236
TU32360
TU32361
TU32362
TU32363
TU32365
TU32366
TU32367
TU32368
TU32370
TU32379
TU32380
TU32382
TU32385
TU32386
TU32387
TU32388
TU32391
TU32402
TU32412
TU32413
TU32414
TU32415
TU32420
TU32421
TU32423
TU32424
TU32431
TU32432
TU32433
TU32436
TU32437
TU32439
TU32440
TU32445
TU32447
TU32448
TU3245
TU32453
TU32454
TU32455
TU32456
TU32466
TU32467
TU32469
TU32473
TU32474
TU32475
TU32476
TU32477
TU32479
TU3248
TU32480
TU32481
TU32482
TU32483
TU32488
TU32489
TU32492
TU32493
TU32495
TU32501
TU32502
TU32503
TU32504
TU32507
TU32514
TU32516
TU32519
TU32520
TU32521
TU32522
TU32523
TU32540
TU32544
TU32546
TU32548
TU32550
TU32551
TU32565
TU32574
TU3258
TU32586
TU32587
TU32589
TU32591
TU32600
TU32606
TU32607
TU32617
TU32619
TU32625
TU32626
TU32638
TU32645
TU3266
TU32674
TU32675
TU32677
TU32678
TU32687
TU32695
TU32721
TU32724
TU32725
TU32726
TU32731
TU32737
TU32746
TU32747
TU32748
TU32749
TU32752
TU32754
TU32757
TU32769
TU32770
TU32788
TU32803
TU32806
TU32821
TU32822
TU32823
TU32827
TU32829
TU32831
TU32840
TU32841
TU32843
TU32844
TU32852
TU32856
TU32857
TU32859
TU32874
TU32876
TU32877
TU32878
TU32880
TU32881
TU32882
TU32885
TU32893
TU32899
TU32908
TU32910
TU32916
TU32918
TU32919
TU3292
TU32920
TU32921
TU32943
TU32948
TU32949
TU32952
TU32958
TU32959
TU32960
TU32964
TU32971
TU32972
TU32980
TU32982
TU32983
TU33016
TU33029
TU33031
TU33033
TU33038
TU33041
TU33047
TU33054
TU3307
TU33074
TU3308
TU33091
TU33099
TU33107
TU33108
TU33109
TU33110
TU33111
TU33112
TU33114
TU33118
TU33124
TU3313
TU33148
TU33149
TU33150
TU33151
TU33152
TU33154
TU33155
TU33156
TU3316
TU33170
TU33178
TU33191
TU33192
TU33193
TU33200
TU33201
TU33202
TU33213
TU33214
TU33217
TU33230
TU33231
TU33232
TU33233
TU33234
TU33235
TU33236
TU33237
TU33239
TU33240
TU33241
TU33242
TU33255
TU33257
TU33258
TU33261
TU33262
TU33280
TU33292
TU33297
TU33302
TU33304
TU33344
TU33345
TU33347
TU33358
TU3338
TU33393
TU33394
TU33396
TU33407
TU33424
TU3343
TU33469
TU33493
TU33494
TU33499
TU33500
TU33501
TU33503
TU33509
TU33532
TU33540
TU33541
TU33543
TU33544
TU33568
TU33569
TU33576
TU33584
TU33585
TU33586
TU33587
TU33588
TU33589
TU33595
TU33599
TU33602
TU33603
TU33604
TU33605
TU33606
TU33607
TU33611
TU33612
TU33626
TU33629
TU33630
TU33637
TU33644
TU33651
TU33664
TU33665
TU33666
TU33673
TU33674
TU33694
TU33741
TU33742
TU33752
TU33757
TU33758
TU33759
TU33761
TU33762
TU33763
TU33764
TU33772
TU33786
TU33802
TU33811
TU33812
TU33813
TU33814
TU33852
TU33895
TU33902
TU33905
TU33907
TU33911
TU33914
TU33967
TU340
TU34000
TU34001
TU34005
TU34006
TU34007
TU34009
TU34010
TU34011
TU34014
TU34018
TU34019
TU34020
TU34021
TU34039
TU34040
TU34041
TU34042
TU34044
TU34047
TU34054
TU34055
TU34067
TU34074
TU34075
TU34080
TU34083
TU34084
TU34085
TU34091
TU34094
TU34095
TU34098
TU34103
TU34105
TU34111
TU34115
TU34118
TU34120
TU34121
TU34126
TU34128
TU34132
TU34133
TU34137
TU34155
TU34162
TU34163
TU34168
TU342
TU34214
TU34287
TU34294
TU34321
TU34325
TU34329
TU3434
TU34341
TU34344
TU34345
TU34377
TU34409
TU34412
TU34417
TU34421
TU34422
TU34424
TU34425
TU34426
TU34427
TU34428
TU34436
TU34437
TU34438
TU34456
TU3446
TU34463
TU34472
TU34474
TU34475
TU34478
TU34486
TU34495
TU34496
TU34498
TU34499
TU34500
TU34501
TU34502
TU34520
TU34521
TU34534
TU34538
TU34570
TU34571
TU34586
TU34587
TU34590
TU34592
TU34593
TU34594
TU34599
TU34606
TU34610
TU34612
TU34622
TU34639
TU34650
TU34674
TU34677
TU3469
TU34712
TU34721
TU34722
TU34723
TU34727
TU3473
TU34735
TU34739
TU34740
TU34741
TU34742
TU3476
TU34761
TU34762
TU34767
TU3477
TU3479
TU34801
TU34802
TU34803
TU34804
TU34806
TU3481
TU3482
TU34834
TU34835
TU34838
TU34841
TU34842
TU34847
TU34849
TU34852
TU34860
TU34861
TU34868
TU34869
TU34873
TU34874
TU34887
TU34888
TU3491
TU34919
TU34922
TU34925
TU34945
TU34946
TU34947
TU34954
TU34966
TU34967
TU34968
TU34969
TU34970
TU34977
TU34987
TU34992
TU34997
TU35002
TU35006
TU35011
TU35019
TU35020
TU3504
TU35043
TU35044
TU35045
TU35046
TU35047
TU35053
TU35055
TU35058
TU35061
TU35065
TU35066
TU35067
TU35068
TU35069
TU35070
TU35074
TU35076
TU35085
TU35086
TU35087
TU35089
TU35097
TU35098
TU35101
TU35103
TU35104
TU35105
TU35107
TU35108
TU35109
TU35111
TU35116
TU35117
TU35118
TU35119
TU35122
TU35126
TU35130
TU35131
TU35133
TU35134
TU35135
TU35136
TU35137
TU35138
TU35139
TU35145
TU35146
TU35147
TU35149
TU3515
TU35150
TU35151
TU35152
TU35188
TU35191
TU35192
TU35195
TU35196
TU35197
TU3520
TU35208
TU35209
TU35210
TU35211
TU35214
TU35216
TU35217
TU35218
TU35219
TU3522
TU35220
TU3523
TU35232
TU35233
TU35234
TU35243
TU35253
TU35267
TU35269
TU35270
TU35274
TU35275
TU35277
TU35280
TU35285
TU35286
TU35287
TU35288
TU35293
TU35294
TU35295
TU35296
TU35297
TU35298
TU35299
TU35300
TU35301
TU35305
TU35306
TU35307
TU35308
TU35325
TU35344
TU35350
TU35351
TU35357
TU35373
TU35374
TU35377
TU35378
TU35379
TU35382
TU3539
TU35406
TU35412
TU3542
TU35420
TU35421
TU35422
TU35423
TU35457
TU35465
TU3547
TU35472
TU35488
TU35503
TU35507
TU35511
TU35513
TU35514
TU35527
TU35529
TU35534
TU35536
TU3554
TU35549
TU35550
TU35554
TU35557
TU35560
TU35574
TU35575
TU35576
TU35580
TU35589
TU3559
TU35609
TU35618
TU35620
TU35625
TU35626
TU35627
TU3563
TU35635
TU35636
TU35641
TU35647
TU35649
TU35651
TU35657
TU35676
TU35681
TU35689
TU35691
TU35693
TU35696
TU35697
TU35698
TU35732
TU35733
TU35734
TU35735
TU35750
TU35758
TU35775
TU35814
TU35831
TU3586
TU35860
TU35864
TU35865
TU35873
TU35881
TU35887
TU35889
TU3589
TU35897
TU359
TU35906
TU35909
TU3591
TU3593
TU3594
TU35947
TU35949
TU35954
TU35955
TU35956
TU35957
TU35970
TU35971
TU35972
TU35973
TU35988
TU360
TU3600
TU36008
TU36027
TU36031
TU36035
TU3604
TU36049
TU3605
TU36058
TU3607
TU36142
TU3615
TU36159
TU3618
TU36184
TU36192
TU36193
TU36262
TU36281
TU36282
TU36285
TU36297
TU36301
TU36331
TU36332
TU36334
TU36348
TU36350
TU36355
TU36362
TU36364
TU36365
TU36379
TU36385
TU36391
TU36396
TU36397
TU364
TU36431
TU36441
TU36449
TU36470
TU36472
TU36473
TU36485
TU3649
TU365
TU3650
TU36500
TU36502
TU36529
TU36531
TU366
TU36601
TU36602
TU36610
TU36612
TU36628
TU36629
TU3664
TU36644
TU36645
TU36646
TU36647
TU36648
TU3665
TU36652
TU36653
TU36655
TU36662
TU3667
TU36671
TU36672
TU36679
TU36682
TU36683
TU36691
TU36692
TU36693
TU36694
TU36695
TU367
TU36713
TU36720
TU36722
TU36723
TU36724
TU36725
TU36726
TU36729
TU36766
TU36767
TU36785
TU36789
TU36791
TU368
TU36811
TU3683
TU36830
TU36831
TU36832
TU36835
TU36836
TU3684
TU36856
TU36864
TU36875
TU3688
TU369
TU36904
TU36919
TU36920
TU36949
TU36950
TU36958
TU36960
TU36961
TU36962
TU370
TU37007
TU37035
TU37039
TU37042
TU37047
TU37061
TU37096
TU371
TU37104
TU37111
TU37112
TU37113
TU37114
TU37117
TU37119
TU37127
TU3714
TU37149
TU37155
TU37182
TU37183
TU37204
TU37213
TU37253
TU37255
TU37258
TU37260
TU37262
TU37265
TU37268
TU37271
TU37272
TU37278
TU37280
TU37291
TU37292
TU37293
TU37294
TU37295
TU37296
TU37297
TU37298
TU37299
TU37300
TU37303
TU37305
TU37306
TU37313
TU37314
TU37315
TU37329
TU37330
TU37332
TU37337
TU37345
TU37347
TU3735
TU37355
TU37356
TU37358
TU37360
TU37367
TU37370
TU374
TU37408
TU37413
TU37414
TU37430
TU37431
TU37432
TU37442
TU37460
TU3747
TU37476
TU37477
TU3748
TU37510
TU37514
TU37529
TU37536
TU37539
TU37541
TU37542
TU37544
TU37546
TU37547
TU37548
TU37549
TU37550
TU37551
TU37558
TU37559
TU37561
TU37565
TU37570
TU37575
TU37576
TU37581
TU37582
TU37592
TU37596
TU37610
TU37611
TU37612
TU37613
TU37622
TU37623
TU37626
TU37637
TU37639
TU37640
TU37643
TU37646
TU37651
TU37653
TU37654
TU37659
TU37663
TU37666
TU37667
TU37668
TU37671
TU37672
TU37673
TU37680
TU37681
TU37682
TU37683
TU37684
TU37686
TU37687
TU37688
TU37689
TU37690
TU37691
TU37692
TU37693
TU37696
TU37702
TU37705
TU37710
TU37712
TU37713
TU37714
TU37715
TU37717
TU37724
TU37730
TU37731
TU37733
TU37735
TU37736
TU37738
TU37739
TU37741
TU37749
TU37759
TU37760
TU37765
TU37776
TU37777
TU37778
TU37779
TU37785
TU37788
TU37802
TU37805
TU37813
TU37814
TU37815
TU37816
TU37817
TU37818
TU37820
TU37822
TU37823
TU37829
TU37833
TU37834
TU37839
TU37840
TU37841
TU37846
TU37847
TU37855
TU37879
TU37880
TU37881
TU37883
TU37886
TU37890
TU37892
TU37893
TU37895
TU37896
TU37897
TU37898
TU37899
TU37900
TU37901
TU37902
TU37903
TU37904
TU37920
TU37930
TU37931
TU37932
TU37933
TU37934
TU37935
TU37936
TU37937
TU37939
TU37947
TU37952
TU37956
TU37966
TU37995
TU38000
TU38022
TU38024
TU38028
TU38029
TU38033
TU38035
TU38037
TU38051
TU38063
TU38076
TU38079
TU38091
TU38092
TU38093
TU38096
TU38097
TU38119
TU38125
TU38128
TU38133
TU38164
TU38168
TU3817
TU38173
TU38177
TU38178
TU38191
TU38192
TU38197
TU38231
TU38234
TU38245
TU38250
TU38257
TU38260
TU38265
TU38266
TU38267
TU38300
TU38301
TU38303
TU38304
TU3831
TU3832
TU38320
TU38323
TU3833
TU38330
TU38333
TU38338
TU3837
TU38378
TU38380
TU38386
TU38392
TU38393
TU38394
TU38398
TU38413
TU38415
TU38416
TU38417
TU38418
TU38419
TU38432
TU38435
TU38436
TU38437
TU38441
TU38447
TU38448
TU38461
TU38471
TU38475
TU3848
TU38481
TU38485
TU38487
TU38490
TU38513
TU38519
TU38529
TU38537
TU38541
TU38553
TU38554
TU38560
TU38561
TU38563
TU38569
TU38570
TU38580
TU38581
TU38584
TU38585
TU38586
TU38587
TU38588
TU38589
TU38590
TU38593
TU38596
TU38597
TU38608
TU38611
TU38615
TU38623
TU38624
TU38628
TU38629
TU38630
TU38631
TU38632
TU38637
TU38638
TU38640
TU38641
TU38647
TU38648
TU38655
TU38656
TU38663
TU38685
TU38692
TU38699
TU38701
TU38709
TU38710
TU38711
TU38714
TU38726
TU38731
TU38732
TU38747
TU38773
TU3878
TU38780
TU38783
TU38785
TU38795
TU38796
TU38797
TU38798
TU38799
TU3880
TU38827
TU38840
TU3885
TU38851
TU38856
TU38857
TU38858
TU38859
TU3886
TU38860
TU38862
TU38863
TU38869
TU38870
TU38871
TU38876
TU38877
TU38879
TU38881
TU38882
TU38885
TU38886
TU38887
TU38889
TU38897
TU38898
TU38899
TU38900
TU38901
TU38903
TU38904
TU38905
TU38906
TU38908
TU38909
TU38921
TU38922
TU38923
TU38924
TU38925
TU38926
TU38927
TU38928
TU38929
TU38930
TU38931
TU38934
TU38938
TU38941
TU38947
TU38950
TU38951
TU38954
TU38955
TU38956
TU38957
TU38969
TU38975
TU38976
TU38977
TU38980
TU38981
TU38985
TU38986
TU38987
TU38988
TU38989
TU38990
TU38991
TU38992
TU38999
TU39000
TU39007
TU39008
TU39009
TU39010
TU39011
TU39021
TU39022
TU39023
TU39024
TU39026
TU39030
TU39031
TU39032
TU39036
TU39037
TU39049
TU3906
TU39065
TU39069
TU39075
TU39076
TU39077
TU39082
TU39087
TU39104
TU39105
TU39107
TU39110
TU39113
TU39114
TU39115
TU39116
TU39117
TU39118
TU39119
TU39122
TU39124
TU39125
TU39126
TU39127
TU39128
TU39129
TU39130
TU39131
TU39132
TU39134
TU39146
TU39149
TU39161
TU39164
TU39174
TU39175
TU39176
TU39177
TU39178
TU39193
TU39194
TU39195
TU392
TU39201
TU39209
TU39217
TU39218
TU39227
TU39232
TU39237
TU39267
TU39270
TU39272
TU39276
TU39282
TU39290
TU39308
TU39314
TU39315
TU39317
TU39318
TU39323
TU39330
TU39351
TU39352
TU39361
TU39362
TU39363
TU39368
TU39386
TU394
TU39403
TU39404
TU39407
TU39408
TU39412
TU39413
TU39414
TU39415
TU39416
TU39428
TU39429
TU39430
TU39432
TU39433
TU39434
TU39439
TU39441
TU39478
TU39481
TU39485
TU39486
TU39538
TU39578
TU39593
TU39594
TU39616
TU39617
TU39658
TU39659
TU3966
TU39663
TU39687
TU3969
TU39698
TU39699
TU397
TU39711
TU3972
TU39726
TU39729
TU39743
TU39749
TU39750
TU39751
TU39769
TU39770
TU39774
TU39775
TU39776
TU39780
TU39784
TU39789
TU39798
TU39811
TU39819
TU39827
TU39828
TU39832
TU39833
TU39834
TU39835
TU39836
TU39837
TU39838
TU39839
TU39840
TU39841
TU39842
TU39843
TU39844
TU39854
TU39858
TU39862
TU39864
TU39928
TU39933
TU39936
TU39951
TU39956
TU39957
TU39966
TU39975
TU39976
TU39981
TU39986
TU40046
TU40055
TU40063
TU4007
TU40091
TU40102
TU40104
TU40111
TU40112
TU40113
TU40114
TU40127
TU40141
TU40180
TU40190
TU40191
TU40204
TU40251
TU40270
TU40272
TU40284
TU40285
TU40286
TU40288
TU40308
TU40338
TU40351
TU40353
TU40421
TU40427
TU40430
TU40437
TU40465
TU40467
TU40468
TU40480
TU40481
TU40482
TU40483
TU40484
TU40485
TU40487
TU40489
TU40493
TU40494
TU40495
TU40512
TU40515
TU40531
TU40534
TU40535
TU40536
TU40537
TU40538
TU40539
TU40543
TU40548
TU40551
TU40552
TU40554
TU40566
TU40567
TU40568
TU40577
TU40578
TU40579
TU40580
TU40581
TU40582
TU40583
TU40585
TU40586
TU40587
TU40588
TU40589
TU40600
TU40601
TU40602
TU40603
TU40605
TU40606
TU40613
TU40615
TU40622
TU40623
TU40624
TU40633
TU40637
TU40646
TU40665
TU40681
TU40687
TU40688
TU40691
TU40700
TU40702
TU40703
TU40704
TU40706
TU40711
TU40712
TU40715
TU40741
TU40761
TU40765
TU40768
TU40785
TU40792
TU40799
TU40804
TU40806
TU40807
TU40815
TU40818
TU40823
TU40828
TU40833
TU40836
TU40837
TU40838
TU40869
TU40878
TU40879
TU40880
TU40881
TU40895
TU40896
TU40897
TU40899
TU40904
TU40908
TU40910
TU40911
TU40913
TU40915
TU40927
TU40939
TU40940
TU40941
TU40942
TU40943
TU40949
TU40956
TU40957
TU40972
TU40980
TU40982
TU40987
TU40996
TU40997
TU40998
TU41033
TU41034
TU41040
TU41041
TU41051
TU41054
TU41055
TU41057
TU41058
TU41059
TU41060
TU41061
TU41062
TU41065
TU41074
TU41083
TU41086
TU41091
TU41093
TU41103
TU41106
TU41107
TU41108
TU41112
TU41128
TU41129
TU41130
TU41131
TU41133
TU41141
TU41143
TU41150
TU41160
TU41162
TU41171
TU41172
TU41173
TU41180
TU41184
TU41185
TU41197
TU41200
TU41201
TU41202
TU41204
TU41205
TU41206
TU41214
TU41242
TU41247
TU41273
TU41274
TU41290
TU41291
TU41292
TU41293
TU41294
TU41297
TU41299
TU41304
TU41316
TU41322
TU41357
TU41358
TU41359
TU41360
TU41369
TU41399
TU41401
TU41409
TU41412
TU41417
TU41429
TU41432
TU41434
TU41444
TU41464
TU41468
TU41469
TU41475
TU41477
TU41478
TU41480
TU41488
TU41489
TU41490
TU41491
TU41492
TU41496
TU41499
TU41501
TU4151
TU41513
TU41514
TU41516
TU41547
TU41561
TU41622
TU41628
TU41636
TU41650
TU41651
TU41652
TU41653
TU41654
TU41657
TU41664
TU41666
TU41669
TU41673
TU41674
TU41677
TU41678
TU41684
TU41687
TU41688
TU41693
TU41694
TU41696
TU4170
TU41702
TU41703
TU41704
TU41705
TU41709
TU4171
TU41728
TU41737
TU41741
TU41742
TU41750
TU41754
TU41755
TU41756
TU41757
TU41758
TU41759
TU41763
TU41769
TU41791
TU41793
TU41799
TU41800
TU41801
TU41802
TU41803
TU41804
TU41805
TU41806
TU41810
TU41811
TU41814
TU41818
TU41819
TU41824
TU41826
TU41828
TU41829
TU41832
TU41834
TU41842
TU41843
TU41844
TU41861
TU41862
TU41864
TU41866
TU41867
TU41868
TU41873
TU41938
TU41950
TU41956
TU41957
TU41959
TU41960
TU41974
TU41980
TU41987
TU41988
TU41989
TU42
TU4200
TU42004
TU42007
TU4201
TU42013
TU4202
TU42024
TU42026
TU4203
TU42034
TU42035
TU42036
TU42037
TU42039
TU42071
TU42105
TU42106
TU42110
TU42125
TU42127
TU42128
TU42162
TU42172
TU42174
TU42176
TU42181
TU42182
TU42184
TU42186
TU42194
TU42195
TU42200
TU42203
TU42209
TU42210
TU42211
TU42212
TU42213
TU42214
TU42215
TU42216
TU42217
TU4222
TU42220
TU42232
TU42237
TU42240
TU42241
TU42242
TU42243
TU42244
TU42245
TU42257
TU42270
TU4228
TU42280
TU42281
TU42282
TU42283
TU42284
TU42285
TU42286
TU42287
TU42288
TU42289
TU42290
TU42291
TU42292
TU42293
TU42313
TU42331
TU42335
TU42337
TU42339
TU42376
TU42379
TU424
TU42430
TU42438
TU42447
TU42449
TU42451
TU42452
TU42453
TU42464
TU42466
TU42482
TU42487
TU42492
TU42494
TU42498
TU425
TU42501
TU42517
TU42518
TU42548
TU42549
TU42554
TU42570
TU42585
TU426
TU42613
TU42614
TU42620
TU42622
TU42627
TU42628
TU42629
TU42645
TU42648
TU42653
TU42677
TU42678
TU42679
TU42694
TU42709
TU42717
TU42718
TU42720
TU42721
TU42722
TU42723
TU42724
TU42725
TU42726
TU42743
TU42750
TU42751
TU42752
TU42753
TU42754
TU42755
TU42756
TU42757
TU42758
TU42765
TU42766
TU42767
TU42769
TU42771
TU42772
TU42773
TU42774
TU42775
TU42786
TU42787
TU42790
TU42795
TU42796
TU42797
TU42801
TU42802
TU42808
TU42809
TU42810
TU42811
TU42819
TU42820
TU42840
TU42842
TU42843
TU42844
TU42845
TU42846
TU42847
TU42848
TU42849
TU4285
TU42850
TU42851
TU42852
TU42859
TU42863
TU42864
TU42865
TU42866
TU42887
TU4289
TU42897
TU42899
TU42900
TU42901
TU42913
TU42914
TU42915
TU42926
TU42928
TU4294
TU42964
TU42968
TU42969
TU42973
TU42989
TU42995
TU43
TU43018
TU4303
TU4304
TU43042
TU43044
TU4305
TU43051
TU43052
TU43054
TU4306
TU43061
TU43062
TU43065
TU4307
TU43074
TU43075
TU43110
TU4312
TU43129
TU43130
TU43139
TU43178
TU4319
TU4320
TU43202
TU43203
TU4321
TU43211
TU43218
TU43219
TU43233
TU43234
TU43238
TU43240
TU43241
TU43243
TU43244
TU43246
TU43247
TU43257
TU4328
TU43289
TU43297
TU43298
TU43346
TU43347
TU43361
TU43362
TU43371
TU43372
TU43374
TU43375
TU43377
TU43380
TU43381
TU43383
TU43384
TU43385
TU43386
TU43387
TU43388
TU43389
TU4339
TU43400
TU43418
TU43424
TU4345
TU4346
TU43465
TU43466
TU43467
TU4347
TU43493
TU43505
TU4352
TU43536
TU43539
TU43540
TU43541
TU43542
TU43543
TU4356
TU4357
TU43575
TU4358
TU43583
TU43584
TU43592
TU43600
TU43609
TU43613
TU43618
TU43621
TU43627
TU43630
TU43641
TU43646
TU4365
TU43652
TU43654
TU43655
TU43669
TU43674
TU43675
TU43682
TU43684
TU43687
TU43697
TU43705
TU43706
TU43707
TU43711
TU43715
TU43730
TU43736
TU43739
TU4374
TU43750
TU43758
TU43759
TU4376
TU43760
TU43796
TU43804
TU4381
TU43824
TU43827
TU43838
TU43839
TU4384
TU43842
TU43870
TU43888
TU43900
TU43901
TU43902
TU43915
TU43919
TU43920
TU43921
TU43927
TU43931
TU43932
TU43933
TU43934
TU43935
TU43950
TU43952
TU43953
TU43954
TU43955
TU43974
TU43975
TU43983
TU43989
TU44001
TU44019
TU44020
TU44027
TU44031
TU44032
TU44033
TU44034
TU44035
TU44038
TU44039
TU44050
TU44051
TU44052
TU44057
TU44067
TU44082
TU44087
TU44092
TU44095
TU44097
TU441
TU44102
TU44105
TU44106
TU44109
TU44114
TU44115
TU44116
TU44127
TU44130
TU4414
TU44144
TU44146
TU44147
TU44150
TU44152
TU44157
TU44158
TU44171
TU44172
TU44195
TU44202
TU44206
TU44207
TU44208
TU44209
TU44210
TU44211
TU44213
TU44215
TU44216
TU44218
TU4422
TU44223
TU44224
TU4423
TU4424
TU44242
TU4425
TU44254
TU44255
TU44257
TU44258
TU4426
TU4427
TU44272
TU4428
TU44287
TU44288
TU4429
TU44291
TU44301
TU44308
TU44312
TU44313
TU44314
TU44317
TU44325
TU44328
TU4433
TU44339
TU4434
TU44342
TU44343
TU44344
TU44349
TU44351
TU44353
TU44368
TU44369
TU44370
TU44371
TU44372
TU44376
TU44385
TU4439
TU44414
TU44418
TU44422
TU44429
TU44430
TU44431
TU44449
TU4447
TU44471
TU44472
TU44473
TU44474
TU44475
TU44476
TU44477
TU44478
TU44480
TU44481
TU44482
TU44483
TU44484
TU44485
TU44486
TU44487
TU44488
TU4449
TU44490
TU44491
TU44492
TU44493
TU44494
TU44495
TU44496
TU44497
TU44499
TU44500
TU44501
TU44523
TU44525
TU44526
TU44539
TU44549
TU4455
TU44550
TU44554
TU44557
TU4456
TU44561
TU44568
TU44572
TU44577
TU4458
TU44601
TU44602
TU44634
TU4464
TU44648
TU4465
TU44651
TU44652
TU4466
TU4467
TU44672
TU44673
TU44686
TU44700
TU44709
TU4471
TU44710
TU44711
TU44715
TU44727
TU44729
TU4473
TU44750
TU44752
TU44753
TU44756
TU44762
TU4477
TU44793
TU44811
TU4483
TU44839
TU44840
TU44841
TU44842
TU44848
TU44868
TU4488
TU44887
TU4489
TU44896
TU44920
TU44928
TU44929
TU44950
TU44955
TU44957
TU44983
TU44995
TU44996
TU44998
TU44999
TU45005
TU45007
TU45008
TU45031
TU45061
TU45064
TU45066
TU45067
TU4507
TU4508
TU45083
TU45084
TU45085
TU4509
TU45091
TU45094
TU45098
TU45102
TU45103
TU45116
TU45119
TU45122
TU45123
TU45143
TU4516
TU45170
TU45179
TU45181
TU45185
TU45186
TU45219
TU45239
TU45240
TU45241
TU45244
TU45246
TU45249
TU45257
TU45260
TU45261
TU45264
TU45265
TU45268
TU45281
TU4529
TU45291
TU45295
TU45297
TU45303
TU45305
TU45306
TU45309
TU45332
TU45338
TU45339
TU45340
TU45356
TU45365
TU45380
TU45385
TU45386
TU45392
TU45393
TU45394
TU45397
TU45404
TU45408
TU45425
TU45427
TU45428
TU45433
TU45435
TU45444
TU45451
TU45458
TU45459
TU45462
TU45470
TU45471
TU45472
TU45484
TU45487
TU45524
TU45526
TU45527
TU45528
TU45529
TU45535
TU45548
TU45551
TU4556
TU45561
TU45567
TU4557
TU45570
TU45571
TU45572
TU45576
TU45577
TU45585
TU45591
TU4561
TU45614
TU45626
TU45628
TU45645
TU45647
TU45649
TU45650
TU45652
TU45653
TU45654
TU45655
TU45661
TU45663
TU45677
TU45698
TU45702
TU45703
TU45726
TU45727
TU45745
TU45751
TU45755
TU45766
TU45772
TU45789
TU45804
TU45805
TU45812
TU45813
TU45815
TU45820
TU45821
TU4583
TU45840
TU45848
TU45849
TU45850
TU45851
TU45852
TU45860
TU45868
TU4587
TU45870
TU45872
TU45877
TU45885
TU45899
TU45901
TU45936
TU45937
TU45940
TU45943
TU46077
TU46096
TU46097
TU46104
TU46108
TU46111
TU46112
TU46171
TU46178
TU46179
TU46184
TU46188
TU46189
TU46220
TU46228
TU46230
TU46234
TU46239
TU4624
TU46251
TU46252
TU46253
TU46254
TU46268
TU46271
TU46272
TU46273
TU46274
TU46275
TU46276
TU46277
TU46278
TU46279
TU46280
TU46285
TU46291
TU46301
TU46303
TU46313
TU46326
TU4635
TU46350
TU46351
TU46355
TU46369
TU46375
TU46381
TU46383
TU46384
TU46385
TU46386
TU46388
TU46389
TU46390
TU46391
TU46401
TU46402
TU46407
TU46408
TU46411
TU46413
TU46414
TU46429
TU4643
TU46431
TU46443
TU46444
TU46445
TU46446
TU46447
TU46448
TU46453
TU46514
TU46516
TU46517
TU46518
TU46519
TU46521
TU46525
TU46542
TU46543
TU46559
TU4656
TU46586
TU46616
TU46619
TU46620
TU46624
TU46631
TU46639
TU46640
TU46642
TU46643
TU46648
TU4666
TU46672
TU46692
TU46698
TU46699
TU46733
TU46735
TU46768
TU46769
TU46776
TU46789
TU46815
TU46816
TU46817
TU4682
TU4683
TU46836
TU46839
TU46841
TU46856
TU46880
TU46882
TU46906
TU46924
TU46930
TU46934
TU46935
TU46940
TU46942
TU46946
TU46947
TU46948
TU46949
TU46950
TU46951
TU46967
TU46969
TU46978
TU46994
TU47001
TU47015
TU47016
TU47017
TU47018
TU47019
TU47020
TU47029
TU47030
TU47031
TU47036
TU4707
TU47081
TU4709
TU47091
TU4710
TU47105
TU47133
TU47136
TU47138
TU47139
TU47144
TU47145
TU47149
TU47150
TU47151
TU47152
TU47153
TU47160
TU47161
TU47162
TU47169
TU4718
TU47185
TU47188
TU4719
TU47191
TU47236
TU4724
TU47244
TU47247
TU47282
TU47292
TU47295
TU47296
TU47297
TU47304
TU47314
TU47335
TU47336
TU47338
TU47339
TU47340
TU47341
TU47343
TU47345
TU47348
TU47349
TU47356
TU47357
TU47360
TU47361
TU47364
TU47369
TU47374
TU47378
TU47379
TU47380
TU47382
TU47385
TU47386
TU47388
TU47389
TU47390
TU47391
TU47396
TU47404
TU47405
TU47406
TU47407
TU47408
TU47409
TU47410
TU47411
TU47413
TU47418
TU47419
TU47420
TU47427
TU47433
TU47441
TU47442
TU47444
TU47447
TU47451
TU47452
TU47466
TU47478
TU47479
TU47481
TU47482
TU47498
TU47499
TU47500
TU47501
TU47504
TU47506
TU47507
TU47516
TU47520
TU47521
TU47535
TU47537
TU47540
TU47542
TU47548
TU47549
TU47551
TU47552
TU47553
TU47554
TU47556
TU47559
TU47565
TU47568
TU47602
TU47603
TU47613
TU4762
TU47624
TU47625
TU47626
TU47627
TU47629
TU4763
TU47630
TU47635
TU47637
TU47638
TU47642
TU47643
TU47649
TU47651
TU47653
TU47656
TU47664
TU47667
TU47668
TU47669
TU47670
TU47671
TU47674
TU47686
TU47689
TU47701
TU47709
TU47718
TU47734
TU47751
TU47752
TU47755
TU47756
TU47757
TU47759
TU47760
TU47763
TU47764
TU47771
TU47772
TU4778
TU47782
TU47785
TU47786
TU47793
TU47797
TU47805
TU47815
TU47816
TU47817
TU47818
TU4784
TU47848
TU4785
TU47850
TU47851
TU47852
TU47853
TU47854
TU47855
TU47856
TU47879
TU47883
TU47892
TU47893
TU47906
TU47907
TU47908
TU4791
TU47914
TU4792
TU47928
TU47929
TU47930
TU47931
TU47932
TU47933
TU47934
TU47964
TU47989
TU480
TU48021
TU48024
TU48025
TU48034
TU48048
TU48057
TU48084
TU48085
TU48092
TU48095
TU48096
TU48098
TU48099
TU4810
TU48101
TU48102
TU4811
TU48115
TU4812
TU48125
TU48126
TU48127
TU48129
TU4813
TU48131
TU48132
TU4814
TU48147
TU4815
TU48150
TU48154
TU4816
TU4817
TU48177
TU4818
TU48230
TU48238
TU48273
TU48274
TU48275
TU48276
TU48277
TU4828
TU48280
TU48289
TU48298
TU48299
TU48300
TU48304
TU48307
TU4831
TU48317
TU48325
TU48326
TU48334
TU48336
TU48338
TU48339
TU48350
TU48369
TU48373
TU48374
TU48388
TU4839
TU48393
TU48408
TU4841
TU48411
TU48425
TU48432
TU48434
TU48440
TU48448
TU48449
TU48451
TU48452
TU48453
TU48454
TU48455
TU48461
TU48470
TU48479
TU48481
TU48483
TU48486
TU48488
TU48498
TU48506
TU48507
TU48512
TU48513
TU48514
TU48527
TU48536
TU48537
TU48538
TU48559
TU48561
TU48572
TU48573
TU48579
TU48586
TU48587
TU48588
TU48590
TU48594
TU48595
TU48596
TU4860
TU48600
TU48601
TU48603
TU48608
TU48620
TU48623
TU48627
TU48629
TU4863
TU48634
TU48635
TU48637
TU48638
TU48639
TU48643
TU48645
TU48646
TU4865
TU48653
TU48658
TU48689
TU48700
TU48701
TU48702
TU48703
TU48704
TU48705
TU48706
TU48708
TU48709
TU48710
TU48711
TU48712
TU48715
TU48720
TU4874
TU48752
TU48754
TU48760
TU48761
TU48766
TU48767
TU48768
TU48769
TU48770
TU48771
TU48772
TU48779
TU48780
TU48789
TU48797
TU48810
TU48812
TU48813
TU48814
TU48816
TU48817
TU48818
TU48819
TU48820
TU48825
TU48826
TU48827
TU48832
TU48854
TU48856
TU48859
TU48860
TU48862
TU48867
TU48868
TU48869
TU48873
TU48874
TU48875
TU48876
TU48877
TU48878
TU48879
TU48896
TU48900
TU48913
TU48914
TU48924
TU48929
TU48933
TU48942
TU48943
TU48949
TU48950
TU48955
TU48956
TU48957
TU48959
TU48960
TU48964
TU48965
TU48966
TU48968
TU4897
TU49010
TU49012
TU49037
TU49038
TU4904
TU49044
TU49045
TU49071
TU49076
TU49080
TU49081
TU49083
TU49085
TU49086
TU49108
TU49134
TU4914
TU49145
TU49178
TU49180
TU49192
TU49225
TU49227
TU49271
TU49272
TU49273
TU49337
TU49343
TU49344
TU49353
TU49357
TU49358
TU49366
TU4937
TU49373
TU49375
TU4938
TU4939
TU4940
TU49403
TU4941
TU49416
TU49417
TU4942
TU4943
TU49436
TU4944
TU49447
TU49448
TU49449
TU4945
TU4946
TU4947
TU4948
TU49483
TU49484
TU4949
TU4950
TU49504
TU4951
TU4952
TU49523
TU4953
TU49539
TU49562
TU49563
TU49564
TU49584
TU49585
TU49592
TU49593
TU49594
TU49595
TU49612
TU49613
TU49614
TU49615
TU49653
TU4966
TU4967
TU49688
TU4969
TU49691
TU497
TU4970
TU49701
TU4971
TU49717
TU49719
TU4972
TU4973
TU4974
TU49746
TU49761
TU49764
TU49798
TU49806
TU49807
TU49808
TU49809
TU49825
TU49829
TU49833
TU4987
TU4988
TU4990
TU49901
TU49902
TU49904
TU4991
TU49919
TU4992
TU4993
TU49931
TU49934
TU4994
TU4995
TU49960
TU49967
TU4997
TU49980
TU49990
TU49997
TU49998
TU49999
TU5000
TU50000
TU50002
TU50004
TU50005
TU50006
TU50007
TU5001
TU5002
TU5003
TU50033
TU5004
TU50046
TU5005
TU50057
TU50059
TU5006
TU50067
TU50068
TU50069
TU5007
TU5008
TU50087
TU5009
TU50120
TU50121
TU50122
TU50128
TU50135
TU50139
TU50143
TU50144
TU5015
TU5016
TU50166
TU50167
TU50168
TU5021
TU5022
TU5023
TU50236
TU50239
TU50241
TU50259
TU50260
TU50295
TU50296
TU50297
TU50302
TU50303
TU50304
TU50312
TU50313
TU50314
TU50315
TU50317
TU50329
TU5033
TU50333
TU50334
TU50337
TU5034
TU5035
TU50353
TU50355
TU5036
TU50362
TU50364
TU50369
TU5037
TU50370
TU50371
TU50372
TU50373
TU50379
TU5038
TU50380
TU50387
TU5039
TU5040
TU50417
TU50418
TU50419
TU50420
TU50432
TU50454
TU50455
TU50457
TU50459
TU5046
TU50468
TU50487
TU5049
TU505
TU5050
TU50502
TU50503
TU50509
TU50511
TU5052
TU50520
TU50521
TU50522
TU50535
TU50539
TU50545
TU50547
TU50568
TU5057
TU50578
TU5058
TU50580
TU50581
TU50598
TU506
TU50601
TU50603
TU50610
TU50618
TU50628
TU5064
TU50641
TU50642
TU50649
TU5065
TU50650
TU50660
TU50662
TU50671
TU50676
TU50681
TU50683
TU507
TU50706
TU50707
TU50710
TU50712
TU50731
TU50736
TU50755
TU50759
TU50775
TU50776
TU50778
TU50779
TU50784
TU5079
TU50790
TU50799
TU50807
TU50811
TU5084
TU50854
TU50855
TU50865
TU50866
TU50867
TU50868
TU50869
TU50872
TU50878
TU50909
TU50911
TU50913
TU50921
TU50922
TU50923
TU50924
TU50925
TU50926
TU50927
TU50928
TU50929
TU5093
TU50930
TU50931
TU50932
TU50933
TU50934
TU50935
TU50936
TU50937
TU50938
TU50948
TU50950
TU50955
TU50956
TU50957
TU50961
TU50969
TU5099
TU50993
TU51006
TU51008
TU51012
TU51013
TU51014
TU51015
TU51016
TU51017
TU51031
TU51032
TU51033
TU51046
TU51059
TU51118
TU51128
TU51129
TU51130
TU51159
TU5116
TU51169
TU51171
TU51177
TU51178
TU51183
TU51188
TU51203
TU51214
TU51238
TU51239
TU51240
TU51241
TU51242
TU51243
TU51252
TU51270
TU51275
TU51276
TU51277
TU51282
TU51283
TU51284
TU51285
TU513
TU51300
TU51316
TU51317
TU51319
TU51321
TU51325
TU51331
TU51333
TU51334
TU51336
TU51337
TU51357
TU51361
TU51362
TU51363
TU51365
TU51366
TU51367
TU51379
TU51381
TU51382
TU51384
TU51391
TU51396
TU51397
TU51398
TU51399
TU51423
TU51438
TU51439
TU51440
TU5145
TU51461
TU51462
TU51489
TU51518
TU51537
TU51538
TU51542
TU51547
TU51548
TU51580
TU51581
TU5160
TU51606
TU51608
TU51611
TU51613
TU51614
TU51616
TU51617
TU51618
TU51636
TU51639
TU51646
TU51647
TU5166
TU51667
TU51668
TU51670
TU51671
TU51672
TU51673
TU51674
TU51675
TU51678
TU51680
TU51681
TU51682
TU51683
TU51684
TU51695
TU51697
TU51708
TU51709
TU51714
TU51715
TU51716
TU51718
TU51719
TU51721
TU51727
TU51748
TU51751
TU51752
TU51753
TU51754
TU51760
TU51761
TU51762
TU51764
TU51765
TU51771
TU51772
TU51773
TU51775
TU51783
TU51784
TU51785
TU51795
TU51801
TU51803
TU51809
TU5181
TU51810
TU51819
TU51820
TU51821
TU51824
TU51833
TU51834
TU51836
TU51840
TU51845
TU51846
TU51847
TU51855
TU51857
TU51858
TU5186
TU51860
TU51868
TU51869
TU5187
TU5188
TU51881
TU51882
TU5189
TU51891
TU5190
TU51920
TU51923
TU51924
TU51925
TU5193
TU51942
TU51943
TU51945
TU51948
TU51952
TU51957
TU51958
TU51959
TU51960
TU51961
TU51962
TU51963
TU51964
TU520
TU52005
TU52011
TU52013
TU52025
TU52033
TU52040
TU52041
TU52063
TU52065
TU52066
TU52067
TU52069
TU52076
TU52079
TU52086
TU521
TU5215
TU52150
TU52153
TU52154
TU52155
TU52156
TU52161
TU52162
TU52163
TU52164
TU5219
TU52192
TU52204
TU52205
TU52222
TU52223
TU52224
TU52225
TU52235
TU52237
TU52238
TU52250
TU52251
TU52264
TU52265
TU52266
TU52276
TU52277
TU52282
TU52327
TU52337
TU52338
TU5234
TU52394
TU52395
TU5240
TU52406
TU52413
TU5242
TU52426
TU52445
TU52446
TU52475
TU52476
TU52491
TU52501
TU52502
TU52503
TU52506
TU52507
TU52512
TU52513
TU52516
TU52517
TU52518
TU52519
TU5254
TU52558
TU52561
TU52562
TU52572
TU52573
TU52580
TU52589
TU52591
TU52593
TU52599
TU52600
TU5262
TU52629
TU52639
TU5264
TU52640
TU52641
TU52644
TU52647
TU52648
TU5265
TU52650
TU52654
TU52688
TU52692
TU52694
TU52700
TU52707
TU52741
TU5278
TU52785
TU5279
TU52793
TU52794
TU52795
TU52796
TU52803
TU52809
TU52819
TU52822
TU52823
TU52824
TU52826
TU52827
TU52829
TU52831
TU52832
TU52833
TU52836
TU52837
TU52840
TU52841
TU52842
TU52843
TU52850
TU52866
TU52868
TU52870
TU52871
TU52872
TU52873
TU5288
TU52885
TU52887
TU529
TU52921
TU52923
TU52941
TU52967
TU52968
TU52969
TU52974
TU52982
TU52983
TU53002
TU53009
TU53010
TU53023
TU53031
TU53045
TU53048
TU53053
TU53056
TU53058
TU5308
TU53086
TU53087
TU53088
TU53089
TU5309
TU53093
TU53099
TU53112
TU53121
TU53125
TU5313
TU53131
TU53136
TU53137
TU53140
TU53166
TU5317
TU53177
TU53185
TU53190
TU53191
TU53192
TU53194
TU53199
TU53206
TU53215
TU53223
TU53224
TU53227
TU5323
TU53237
TU53287
TU53291
TU53296
TU53299
TU53342
TU53346
TU53348
TU53362
TU5337
TU5341
TU53438
TU53453
TU53456
TU53488
TU53489
TU5349
TU53503
TU53507
TU53508
TU53509
TU53510
TU53513
TU53515
TU53530
TU53531
TU53559
TU53599
TU53629
TU53630
TU53636
TU53642
TU53648
TU5365
TU5366
TU53665
TU5368
TU53684
TU53685
TU53686
TU5370
TU53701
TU53702
TU53707
TU5371
TU53713
TU53717
TU53720
TU53721
TU53737
TU53738
TU53754
TU5376
TU53767
TU53773
TU53774
TU53775
TU53801
TU53802
TU53846
TU53873
TU53874
TU53877
TU53903
TU53906
TU53907
TU53927
TU53931
TU53932
TU53933
TU53948
TU53949
TU5395
TU53950
TU53951
TU53965
TU53966
TU53967
TU53968
TU53985
TU53988
TU53995
TU53998
TU54
TU54007
TU54017
TU54031
TU54034
TU54046
TU54068
TU54073
TU54077
TU54080
TU54081
TU54085
TU54090
TU54092
TU54099
TU5410
TU54100
TU54114
TU54119
TU54120
TU54136
TU54137
TU54143
TU54144
TU54149
TU54150
TU54158
TU54160
TU54161
TU54169
TU5417
TU54170
TU54171
TU54172
TU54173
TU54175
TU54176
TU54177
TU5418
TU54201
TU54203
TU5428
TU54283
TU5430
TU54304
TU54313
TU54314
TU54332
TU5435
TU54379
TU54390
TU54391
TU54392
TU54393
TU54403
TU54427
TU54428
TU54429
TU54431
TU54432
TU54433
TU54435
TU54437
TU54438
TU5444
TU54441
TU54442
TU54443
TU54444
TU54449
TU54498
TU54534
TU54535
TU54538
TU54551
TU54575
TU54588
TU54589
TU54601
TU54660
TU54695
TU54699
TU54705
TU54712
TU54713
TU54714
TU54715
TU54716
TU54717
TU54718
TU54719
TU54721
TU54739
TU54740
TU54745
TU54746
TU54747
TU54754
TU54758
TU54760
TU54764
TU54765
TU54767
TU54772
TU54773
TU54788
TU54790
TU54791
TU54802
TU54803
TU54804
TU54805
TU54832
TU54835
TU54838
TU54877
TU54927
TU5493
TU54930
TU54942
TU54952
TU54967
TU54977
TU55004
TU55005
TU55006
TU55007
TU55027
TU55028
TU55032
TU55033
TU55044
TU55054
TU55061
TU55068
TU55101
TU55142
TU55150
TU55179
TU55180
TU55188
TU55189
TU55196
TU552
TU55209
TU55213
TU55235
TU55238
TU5524
TU55243
TU55245
TU55246
TU5525
TU55256
TU55260
TU55261
TU55262
TU55263
TU55264
TU55269
TU55270
TU55272
TU55276
TU5528
TU55281
TU55282
TU55283
TU55284
TU55285
TU55286
TU55287
TU55288
TU55295
TU55302
TU55308
TU55309
TU55310
TU55317
TU55318
TU55319
TU55324
TU55331
TU55335
TU55336
TU55337
TU55338
TU55339
TU55340
TU55341
TU55342
TU55343
TU55344
TU55348
TU55351
TU55352
TU55354
TU55355
TU55356
TU55357
TU55359
TU55361
TU55362
TU55375
TU55379
TU55380
TU55382
TU55397
TU55400
TU55402
TU55408
TU55410
TU55411
TU55413
TU55428
TU55429
TU55432
TU55433
TU55434
TU55435
TU55436
TU55439
TU55440
TU55442
TU55464
TU55477
TU55478
TU55479
TU55480
TU55482
TU55487
TU55499
TU55504
TU55505
TU55506
TU55519
TU55528
TU55530
TU55532
TU55536
TU55537
TU55539
TU55540
TU55558
TU55566
TU55569
TU55574
TU55586
TU55590
TU55591
TU55594
TU55597
TU55604
TU55607
TU55613
TU55615
TU5563
TU55634
TU55638
TU55639
TU55640
TU55642
TU55644
TU55648
TU55649
TU5565
TU55657
TU5566
TU55667
TU55668
TU55689
TU5569
TU55697
TU55698
TU55704
TU55706
TU5571
TU55710
TU55718
TU5572
TU55722
TU55730
TU55732
TU5574
TU55740
TU55744
TU55745
TU55750
TU55765
TU55769
TU55770
TU55771
TU55772
TU55790
TU55819
TU55837
TU55847
TU5585
TU55865
TU55882
TU5590
TU55931
TU55958
TU55960
TU55961
TU55964
TU55969
TU56007
TU56009
TU56022
TU56032
TU56035
TU56063
TU56075
TU56093
TU56095
TU56096
TU56097
TU56098
TU56100
TU56101
TU56103
TU56118
TU5612
TU56122
TU56128
TU5613
TU56130
TU56140
TU56141
TU56142
TU56143
TU56145
TU56146
TU56148
TU56157
TU56164
TU56171
TU56172
TU56173
TU56178
TU56184
TU56190
TU56191
TU56192
TU5621
TU56210
TU56212
TU56213
TU56214
TU56216
TU5622
TU56230
TU56231
TU56234
TU56251
TU5627
TU56278
TU56280
TU56288
TU56289
TU56291
TU56292
TU56298
TU56299
TU56300
TU56302
TU56305
TU56307
TU56319
TU56323
TU56343
TU56346
TU56378
TU56385
TU56387
TU56388
TU56407
TU5641
TU56413
TU5642
TU56423
TU56429
TU5643
TU56430
TU56431
TU56434
TU56438
TU56448
TU56454
TU56455
TU56456
TU56457
TU5647
TU56490
TU56491
TU56497
TU56498
TU56505
TU56516
TU56521
TU56526
TU56528
TU56529
TU56542
TU56557
TU56565
TU56592
TU56593
TU566
TU56601
TU56604
TU56605
TU56606
TU56607
TU56608
TU56609
TU56624
TU56625
TU56634
TU56636
TU56638
TU56643
TU56644
TU56645
TU56646
TU56647
TU56653
TU56654
TU56656
TU56658
TU56670
TU5668
TU56682
TU56686
TU56689
TU5669
TU56690
TU56696
TU5670
TU56701
TU56702
TU56703
TU56707
TU5671
TU56710
TU56721
TU56724
TU56735
TU56741
TU56742
TU56743
TU56748
TU56756
TU56757
TU56764
TU56765
TU56767
TU56773
TU56775
TU56784
TU56788
TU56814
TU56819
TU5682
TU56820
TU56821
TU56823
TU56831
TU56835
TU56836
TU56842
TU56844
TU56845
TU56848
TU56849
TU56850
TU56853
TU56855
TU56856
TU56857
TU56858
TU56859
TU56860
TU56861
TU56862
TU56866
TU56867
TU56868
TU56870
TU56871
TU56873
TU56875
TU56881
TU56882
TU56884
TU56891
TU56892
TU56894
TU56895
TU56896
TU56897
TU56898
TU56900
TU56905
TU56906
TU56907
TU56913
TU56915
TU56916
TU56946
TU56949
TU56954
TU56956
TU56961
TU56969
TU56972
TU56975
TU56976
TU56977
TU56984
TU56985
TU56988
TU56991
TU56992
TU56993
TU56995
TU56996
TU56997
TU57008
TU57010
TU57012
TU57026
TU57028
TU57030
TU57031
TU57032
TU57033
TU57038
TU57049
TU57051
TU57052
TU57060
TU57069
TU57074
TU57080
TU57082
TU57083
TU57084
TU57085
TU57087
TU57088
TU5709
TU57090
TU57091
TU57094
TU57098
TU571
TU5710
TU57100
TU57101
TU57103
TU57104
TU57106
TU57107
TU57108
TU57110
TU57113
TU5712
TU57120
TU57121
TU57122
TU57123
TU57124
TU57125
TU57126
TU57128
TU5713
TU57142
TU57143
TU57144
TU57145
TU5715
TU57152
TU57153
TU57154
TU57157
TU57178
TU57182
TU57185
TU57188
TU57206
TU57214
TU57215
TU57216
TU57225
TU57226
TU57227
TU57228
TU57229
TU57230
TU57231
TU57232
TU57234
TU57235
TU57236
TU57237
TU57240
TU57242
TU57249
TU57250
TU57251
TU57252
TU57253
TU57254
TU57255
TU57256
TU57257
TU57258
TU57259
TU57260
TU57261
TU57263
TU57264
TU57269
TU57281
TU57282
TU57290
TU57292
TU57293
TU57314
TU57316
TU57317
TU57319
TU57320
TU57334
TU57335
TU57338
TU57340
TU57347
TU57350
TU57357
TU57358
TU57368
TU57369
TU57370
TU57374
TU57375
TU57376
TU57379
TU57383
TU57386
TU57391
TU574
TU57416
TU57417
TU57421
TU57423
TU57424
TU57442
TU57452
TU57454
TU57458
TU57459
TU57460
TU57480
TU57490
TU57491
TU57492
TU57493
TU57494
TU575
TU5750
TU5751
TU5752
TU57522
TU57523
TU57524
TU57525
TU57528
TU57529
TU57531
TU57534
TU57535
TU5754
TU57562
TU57568
TU57574
TU57576
TU57585
TU57591
TU57592
TU57596
TU576
TU57600
TU57608
TU57616
TU57643
TU57644
TU57648
TU57649
TU57653
TU57655
TU57660
TU57661
TU57662
TU57665
TU57666
TU57684
TU57685
TU57688
TU57698
TU577
TU5770
TU57710
TU57711
TU57735
TU57736
TU57740
TU57759
TU57761
TU57762
TU57781
TU57793
TU57794
TU578
TU57806
TU57809
TU57829
TU57830
TU57838
TU57844
TU57845
TU57846
TU57847
TU57864
TU57866
TU57870
TU57878
TU57879
TU579
TU57914
TU57958
TU57959
TU57960
TU57976
TU57992
TU57993
TU57994
TU57997
TU58
TU580
TU5800
TU58029
TU58030
TU58031
TU58032
TU58033
TU58035
TU58037
TU58042
TU58043
TU58044
TU58045
TU58047
TU58048
TU5805
TU58052
TU58053
TU58054
TU58055
TU58056
TU58057
TU58065
TU5807
TU58077
TU5808
TU5809
TU581
TU5810
TU58121
TU58127
TU58150
TU5817
TU58172
TU58173
TU58196
TU58225
TU58230
TU58247
TU58252
TU58253
TU58260
TU58271
TU58272
TU58277
TU58278
TU58292
TU583
TU58314
TU58315
TU58333
TU58334
TU58335
TU58336
TU58357
TU58361
TU58369
TU58382
TU58383
TU58384
TU58395
TU58399
TU584
TU58400
TU58406
TU58407
TU5841
TU58411
TU58461
TU58466
TU58470
TU58471
TU58472
TU58492
TU58494
TU58495
TU58496
TU58498
TU58499
TU58501
TU58502
TU58518
TU58519
TU58520
TU58521
TU58532
TU58533
TU58535
TU58536
TU58537
TU58538
TU58540
TU58547
TU58570
TU58580
TU58587
TU58595
TU58596
TU58597
TU58598
TU586
TU58606
TU58629
TU58630
TU58635
TU58678
TU58687
TU58689
TU58694
TU58695
TU58704
TU5874
TU58742
TU5875
TU58757
TU58759
TU5876
TU5877
TU5878
TU5879
TU5880
TU58819
TU58821
TU58877
TU58878
TU5888
TU5889
TU58920
TU58922
TU58923
TU58924
TU58925
TU58959
TU58975
TU59023
TU59036
TU59040
TU59047
TU59048
TU59049
TU59060
TU59073
TU59080
TU5916
TU59162
TU59176
TU59191
TU59194
TU59198
TU59209
TU59213
TU59221
TU59249
TU5925
TU59250
TU59251
TU59255
TU59256
TU59257
TU59275
TU59285
TU59287
TU59288
TU59298
TU5931
TU59310
TU59319
TU59324
TU59329
TU59334
TU59335
TU59337
TU59344
TU59352
TU59353
TU59359
TU59360
TU59361
TU59375
TU59380
TU59415
TU59416
TU59457
TU59464
TU59469
TU59472
TU59473
TU59474
TU59475
TU59476
TU59477
TU59478
TU59479
TU59480
TU59495
TU59514
TU59520
TU59525
TU59526
TU59527
TU59528
TU59529
TU59530
TU59536
TU59541
TU59549
TU59550
TU59561
TU59562
TU59563
TU59575
TU59576
TU59577
TU59582
TU59586
TU59593
TU59595
TU59598
TU59606
TU59607
TU59608
TU59609
TU59610
TU59611
TU59612
TU59613
TU59618
TU59622
TU59623
TU59624
TU5964
TU59640
TU59647
TU59649
TU59657
TU59664
TU59665
TU59666
TU5967
TU59683
TU59684
TU59685
TU59686
TU59687
TU59688
TU59690
TU59691
TU59692
TU59695
TU59701
TU59703
TU59708
TU59716
TU59719
TU59720
TU59721
TU59722
TU59725
TU59732
TU59733
TU59735
TU59736
TU59737
TU59738
TU59739
TU59740
TU59741
TU59743
TU59748
TU59750
TU59765
TU59766
TU59767
TU59768
TU59772
TU59777
TU59778
TU59806
TU59822
TU59824
TU59835
TU59838
TU59847
TU59849
TU59851
TU59857
TU59859
TU59860
TU59862
TU59866
TU59867
TU59868
TU59869
TU59870
TU59871
TU59872
TU59874
TU59880
TU59881
TU59882
TU59883
TU59887
TU59889
TU59890
TU59891
TU59893
TU59896
TU59897
TU59899
TU59901
TU59902
TU59903
TU5991
TU59922
TU59963
TU59969
TU59970
TU59971
TU60
TU60004
TU60023
TU60025
TU60026
TU60027
TU60029
TU60031
TU60043
TU60048
TU60050
TU60055
TU60056
TU60059
TU6006
TU60061
TU60064
TU60067
TU60070
TU60076
TU60085
TU60087
TU60088
TU60100
TU60101
TU60102
TU60106
TU60115
TU60116
TU60120
TU60123
TU60124
TU60126
TU60127
TU60128
TU60129
TU60135
TU60141
TU60147
TU60148
TU60162
TU60166
TU60186
TU60187
TU60188
TU60209
TU60210
TU60212
TU60215
TU60216
TU60219
TU6022
TU60229
TU60251
TU60258
TU60273
TU60274
TU60275
TU60276
TU60277
TU60278
TU60279
TU60280
TU60281
TU60282
TU60283
TU60284
TU60285
TU60286
TU60287
TU60288
TU60289
TU60290
TU60297
TU60302
TU60304
TU60306
TU60307
TU60308
TU60335
TU60336
TU6035
TU60371
TU60378
TU60379
TU60381
TU60383
TU60384
TU60390
TU60391
TU60392
TU60401
TU60405
TU60410
TU60417
TU60431
TU60438
TU6044
TU60449
TU60450
TU60459
TU6046
TU60463
TU60464
TU60465
TU60467
TU60474
TU60475
TU60476
TU60477
TU60478
TU60479
TU6049
TU60491
TU60494
TU60496
TU60505
TU60506
TU60509
TU60510
TU60511
TU60512
TU60513
TU60514
TU60515
TU60516
TU6052
TU60522
TU60527
TU60529
TU6053
TU60538
TU60539
TU60540
TU60542
TU60543
TU60546
TU6055
TU60550
TU60553
TU60554
TU60555
TU60556
TU60566
TU60567
TU60568
TU60571
TU60573
TU60574
TU6058
TU6059
TU60592
TU6060
TU60607
TU60612
TU60613
TU60617
TU60619
TU60621
TU60627
TU60628
TU60632
TU60633
TU60634
TU60640
TU60649
TU60658
TU60660
TU60661
TU60671
TU60672
TU60673
TU6068
TU60684
TU60686
TU60689
TU60690
TU60691
TU60696
TU607
TU60703
TU60709
TU60718
TU60729
TU60735
TU60736
TU60739
TU60743
TU60744
TU60748
TU60749
TU60755
TU60772
TU60788
TU60860
TU60863
TU60864
TU60871
TU60872
TU60874
TU60875
TU60906
TU60920
TU60922
TU60924
TU60933
TU6094
TU60942
TU60943
TU60945
TU60947
TU60949
TU6095
TU6096
TU60969
TU6097
TU60970
TU6098
TU60998
TU60999
TU61002
TU61014
TU61016
TU61035
TU61037
TU6104
TU61044
TU61051
TU61068
TU61069
TU61070
TU61072
TU61074
TU61075
TU61097
TU61099
TU6110
TU61101
TU61102
TU6111
TU6112
TU61125
TU61127
TU61128
TU6113
TU61130
TU61131
TU61132
TU61133
TU6114
TU61140
TU61235
TU61243
TU61267
TU61269
TU61274
TU61275
TU61276
TU61305
TU61314
TU61347
TU61361
TU61370
TU61387
TU614
TU61426
TU61472
TU61479
TU61487
TU61488
TU6150
TU6151
TU6152
TU61534
TU61536
TU61565
TU61571
TU61616
TU61644
TU61645
TU61678
TU61679
TU6169
TU61696
TU6172
TU61724
TU61725
TU61726
TU6173
TU61750
TU61751
TU61753
TU61756
TU61758
TU61764
TU61767
TU61770
TU61775
TU61776
TU61777
TU6178
TU6179
TU61792
TU61810
TU61827
TU61828
TU61829
TU61842
TU61843
TU61852
TU6187
TU6189
TU6190
TU6191
TU6192
TU61976
TU61988
TU61994
TU61995
TU6201
TU62012
TU62016
TU62017
TU6202
TU6203
TU6205
TU62059
TU62074
TU62075
TU62089
TU62097
TU62100
TU62112
TU62132
TU6214
TU62165
TU62166
TU62196
TU62216
TU62238
TU62252
TU62254
TU62261
TU62262
TU6227
TU6228
TU62294
TU62334
TU62344
TU62363
TU62399
TU62400
TU6241
TU62417
TU6242
TU62465
TU62476
TU62477
TU62568
TU62572
TU62584
TU62585
TU62586
TU62587
TU62594
TU626
TU62618
TU62619
TU62622
TU6264
TU6267
TU62685
TU62686
TU62687
TU62688
TU62703
TU62706
TU62707
TU62709
TU62710
TU62712
TU62713
TU62716
TU62721
TU62722
TU62723
TU6273
TU6275
TU62757
TU6276
TU62769
TU6279
TU62796
TU62799
TU62800
TU62801
TU62812
TU62813
TU62815
TU62817
TU62861
TU62870
TU62872
TU62873
TU62875
TU62876
TU62886
TU62888
TU62897
TU62904
TU62905
TU6291
TU62913
TU62914
TU62915
TU6292
TU62922
TU62928
TU62929
TU6293
TU62930
TU62935
TU62940
TU62947
TU62953
TU62955
TU62956
TU62976
TU62983
TU63001
TU63013
TU63014
TU63017
TU63022
TU63025
TU63026
TU63034
TU63036
TU63039
TU63042
TU63053
TU63070
TU63077
TU63084
TU6309
TU63095
TU63096
TU63101
TU63102
TU63103
TU63104
TU63105
TU63113
TU63115
TU63117
TU63120
TU63122
TU63124
TU63126
TU63127
TU63138
TU63141
TU63144
TU63145
TU63148
TU63158
TU63160
TU63161
TU63162
TU63163
TU63164
TU63165
TU63174
TU63183
TU63185
TU63187
TU63189
TU63197
TU63198
TU63199
TU63200
TU63211
TU63212
TU6322
TU63224
TU63227
TU6323
TU63230
TU63234
TU63236
TU63237
TU63240
TU63241
TU63242
TU63244
TU63246
TU63247
TU63250
TU63254
TU63256
TU63257
TU63258
TU63259
TU63268
TU63272
TU63277
TU63284
TU63286
TU63296
TU6330
TU63300
TU63303
TU63304
TU63306
TU63307
TU63309
TU63322
TU63323
TU63324
TU63325
TU63326
TU63327
TU63335
TU63348
TU63349
TU63352
TU63354
TU63355
TU63356
TU63364
TU63375
TU63376
TU63377
TU63378
TU63381
TU63382
TU63395
TU63402
TU63403
TU63405
TU63406
TU63408
TU63409
TU63410
TU63411
TU63412
TU63413
TU63414
TU63415
TU63421
TU63426
TU63428
TU63435
TU63436
TU63437
TU63438
TU63443
TU63444
TU63457
TU63470
TU63472
TU63475
TU63488
TU63491
TU63493
TU63496
TU63504
TU63506
TU63509
TU6351
TU63510
TU63512
TU63514
TU6352
TU63527
TU63528
TU6353
TU63534
TU6354
TU63540
TU63549
TU6355
TU63551
TU63577
TU63580
TU63581
TU63582
TU63587
TU63590
TU63592
TU63594
TU63595
TU63599
TU63602
TU63611
TU63614
TU63616
TU63619
TU63622
TU63623
TU63624
TU63625
TU63627
TU63630
TU63635
TU63641
TU63642
TU63644
TU63646
TU63647
TU63648
TU63649
TU63651
TU63652
TU63655
TU63657
TU63670
TU63672
TU63673
TU63678
TU63680
TU63683
TU63687
TU63690
TU63697
TU63698
TU63699
TU63700
TU63701
TU63702
TU63703
TU63711
TU63715
TU63716
TU63719
TU63729
TU63730
TU63732
TU63759
TU63761
TU63762
TU6377
TU63771
TU63774
TU63775
TU63776
TU63778
TU63781
TU63782
TU63787
TU63788
TU63797
TU63798
TU63814
TU63815
TU63818
TU63822
TU63829
TU63848
TU63866
TU63872
TU63877
TU63880
TU63881
TU63883
TU63885
TU63891
TU63892
TU63893
TU6390
TU63900
TU63905
TU6391
TU63910
TU63914
TU63929
TU63930
TU63937
TU63938
TU63939
TU63952
TU63953
TU63954
TU63960
TU63962
TU63966
TU63969
TU63970
TU63976
TU63981
TU63987
TU640
TU64004
TU64015
TU64018
TU64020
TU64023
TU64024
TU64032
TU64035
TU6404
TU64047
TU64052
TU64053
TU64054
TU64055
TU64056
TU64057
TU64058
TU64059
TU64060
TU64063
TU64069
TU64080
TU64081
TU64082
TU64084
TU64086
TU64093
TU641
TU64111
TU64116
TU64117
TU64119
TU64120
TU64121
TU64122
TU64123
TU64124
TU64125
TU64130
TU64131
TU64134
TU64135
TU64136
TU64137
TU64139
TU64140
TU64142
TU64143
TU64144
TU64145
TU64146
TU64147
TU64149
TU64151
TU64152
TU64160
TU64166
TU64167
TU64168
TU64169
TU64170
TU64184
TU64185
TU64186
TU64187
TU64188
TU64193
TU64196
TU642
TU64201
TU64202
TU64203
TU64204
TU64205
TU64206
TU64207
TU64208
TU64209
TU64210
TU64211
TU64212
TU64213
TU64214
TU64216
TU64217
TU64218
TU64219
TU64220
TU64226
TU64236
TU64238
TU64240
TU64241
TU64242
TU64245
TU64249
TU64253
TU64262
TU64266
TU64268
TU64275
TU64277
TU64278
TU64279
TU64291
TU64292
TU643
TU64310
TU64312
TU64316
TU64317
TU64320
TU64322
TU64341
TU64345
TU64351
TU6436
TU64370
TU64379
TU64381
TU64385
TU64396
TU64403
TU64408
TU64412
TU64419
TU64421
TU64422
TU64426
TU64429
TU64439
TU64440
TU64452
TU64453
TU64455
TU64465
TU64471
TU64481
TU64485
TU64487
TU64488
TU64491
TU64497
TU645
TU64501
TU64503
TU64504
TU64509
TU64517
TU64518
TU64520
TU64524
TU64528
TU64529
TU64534
TU64536
TU64540
TU64541
TU64542
TU64548
TU64549
TU64550
TU64551
TU64552
TU64553
TU64554
TU64555
TU64556
TU64557
TU64568
TU64576
TU64584
TU64586
TU64589
TU64602
TU64605
TU64607
TU64609
TU64610
TU64612
TU64616
TU64617
TU64635
TU64646
TU64649
TU64654
TU6466
TU64663
TU64666
TU64667
TU64668
TU64675
TU64682
TU64686
TU64695
TU64696
TU64697
TU64699
TU64700
TU64701
TU64702
TU64708
TU64710
TU64711
TU64722
TU64724
TU64726
TU64728
TU64730
TU64737
TU64740
TU6475
TU64752
TU64754
TU64759
TU64762
TU64764
TU64765
TU64766
TU64770
TU64787
TU64789
TU64790
TU64795
TU64806
TU64808
TU64814
TU64816
TU64818
TU64819
TU64820
TU64821
TU64824
TU64825
TU64826
TU64827
TU64828
TU64829
TU64830
TU64831
TU64833
TU64852
TU64853
TU64854
TU64856
TU64857
TU64858
TU64859
TU64861
TU64864
TU64865
TU64870
TU64872
TU64875
TU64876
TU64880
TU64882
TU64884
TU64885
TU64886
TU64887
TU64891
TU64893
TU64895
TU64897
TU64898
TU64899
TU64900
TU64901
TU64902
TU64903
TU64904
TU64906
TU64907
TU64910
TU64911
TU64918
TU64921
TU64935
TU64936
TU64937
TU64938
TU64939
TU64940
TU64941
TU64945
TU64946
TU64947
TU64950
TU64951
TU64954
TU64956
TU6497
TU64970
TU64971
TU64973
TU64990
TU64992
TU64994
TU64998
TU65013
TU65030
TU65031
TU65032
TU65043
TU6505
TU65055
TU65058
TU65063
TU65069
TU65073
TU65074
TU65081
TU65087
TU651
TU6510
TU65111
TU65112
TU65117
TU65118
TU6512
TU65120
TU65137
TU65139
TU65140
TU6515
TU65156
TU6516
TU65163
TU65165
TU6517
TU65170
TU65171
TU65173
TU65176
TU65177
TU65178
TU6518
TU65181
TU6519
TU65191
TU65192
TU65193
TU65197
TU6520
TU65204
TU65207
TU65214
TU65215
TU65221
TU65222
TU65223
TU65235
TU65240
TU65241
TU65244
TU65250
TU65251
TU65252
TU65256
TU65258
TU65260
TU65261
TU65262
TU65264
TU65265
TU65266
TU65267
TU65272
TU65273
TU65277
TU65289
TU65290
TU65292
TU65293
TU65294
TU65295
TU65296
TU65299
TU65300
TU65301
TU65303
TU65309
TU65322
TU65323
TU65325
TU65326
TU65327
TU65328
TU65329
TU65330
TU65333
TU65335
TU65337
TU65338
TU65339
TU6534
TU65340
TU65344
TU65346
TU65349
TU65351
TU65352
TU65353
TU65356
TU65357
TU65358
TU65369
TU65370
TU65371
TU65373
TU65374
TU65375
TU65376
TU65379
TU65380
TU65381
TU65382
TU65383
TU65386
TU65391
TU65392
TU65393
TU65394
TU65395
TU65396
TU65397
TU65399
TU65400
TU65401
TU65402
TU65403
TU65404
TU65405
TU65408
TU65410
TU65411
TU65412
TU65418
TU65419
TU65423
TU65425
TU65436
TU65444
TU65445
TU65448
TU65455
TU65473
TU65474
TU65475
TU65476
TU65478
TU65482
TU65487
TU65488
TU65489
TU65492
TU65496
TU65499
TU65501
TU65504
TU65510
TU65512
TU65513
TU65515
TU65516
TU65517
TU65518
TU65519
TU65520
TU65521
TU65529
TU65532
TU65533
TU65535
TU65551
TU65552
TU65553
TU65555
TU65560
TU65563
TU65564
TU65565
TU6557
TU65570
TU65571
TU65578
TU65579
TU6558
TU65580
TU65581
TU65588
TU65589
TU6559
TU65590
TU65591
TU65599
TU65607
TU6561
TU65616
TU65617
TU65618
TU65619
TU65621
TU65623
TU65625
TU65626
TU65629
TU65632
TU65636
TU65640
TU65642
TU65653
TU65654
TU65655
TU65656
TU6566
TU65665
TU65668
TU65669
TU65671
TU65672
TU65678
TU65679
TU65685
TU65688
TU65690
TU65692
TU65694
TU65696
TU65698
TU65699
TU6570
TU65706
TU65710
TU65718
TU6572
TU65720
TU65722
TU65724
TU65727
TU65728
TU65730
TU65731
TU65733
TU65738
TU65739
TU65742
TU65744
TU65745
TU65746
TU65751
TU65752
TU65754
TU65764
TU65766
TU65767
TU65770
TU65773
TU65774
TU65785
TU65788
TU65790
TU65797
TU65799
TU65800
TU65801
TU65802
TU65803
TU65804
TU65805
TU65817
TU65818
TU65820
TU65821
TU65822
TU65827
TU65828
TU65832
TU65834
TU65835
TU65836
TU65838
TU65841
TU65843
TU65844
TU65845
TU65846
TU65847
TU65854
TU65856
TU65860
TU65864
TU65866
TU65867
TU65868
TU65869
TU65875
TU65880
TU65883
TU65884
TU65887
TU65900
TU65902
TU65903
TU65904
TU65905
TU65906
TU65907
TU65908
TU65909
TU65910
TU65911
TU65935
TU65938
TU65939
TU6594
TU65948
TU6595
TU65956
TU65957
TU65958
TU65959
TU65960
TU65962
TU65963
TU65964
TU65965
TU65968
TU6597
TU65971
TU65973
TU65986
TU65987
TU65988
TU65990
TU65995
TU65999
TU66
TU6600
TU66000
TU66003
TU66004
TU66009
TU66013
TU66014
TU66016
TU66019
TU66022
TU66037
TU66038
TU66039
TU66041
TU66042
TU66044
TU66045
TU66046
TU6605
TU6606
TU6607
TU66078
TU66092
TU66093
TU66098
TU66099
TU66102
TU66103
TU66111
TU66112
TU66114
TU66115
TU66116
TU66123
TU66125
TU66127
TU66128
TU66129
TU66131
TU66132
TU66133
TU66141
TU66149
TU66160
TU66161
TU66163
TU66165
TU66166
TU66167
TU66168
TU66176
TU66186
TU66187
TU66193
TU66218
TU66226
TU66236
TU66249
TU66250
TU66274
TU66276
TU66306
TU66335
TU66336
TU66337
TU66345
TU66346
TU66347
TU66349
TU66350
TU66351
TU66353
TU66364
TU66366
TU66381
TU66390
TU66393
TU66396
TU66397
TU66398
TU66399
TU66400
TU66401
TU66404
TU66429
TU66435
TU66436
TU66438
TU66440
TU66442
TU66443
TU66445
TU66449
TU66450
TU66451
TU66452
TU66453
TU66457
TU66460
TU66466
TU66468
TU66469
TU6647
TU66470
TU66471
TU66472
TU66473
TU66474
TU66475
TU66476
TU66477
TU66478
TU66479
TU66480
TU66481
TU66495
TU66501
TU66503
TU66506
TU66508
TU66516
TU66519
TU66520
TU66521
TU66522
TU66523
TU66524
TU66525
TU66526
TU66527
TU6653
TU66534
TU66536
TU66537
TU66539
TU6654
TU66541
TU66542
TU66543
TU66544
TU66548
TU66549
TU66551
TU66562
TU66569
TU66578
TU66579
TU66584
TU66585
TU66596
TU66606
TU66629
TU66645
TU66659
TU66660
TU66662
TU66664
TU66665
TU66667
TU66675
TU66681
TU66682
TU66692
TU66696
TU66698
TU667
TU6670
TU66701
TU66714
TU66721
TU66727
TU6673
TU66740
TU66742
TU66743
TU66755
TU66757
TU66763
TU66774
TU66775
TU66776
TU66780
TU66804
TU6681
TU66815
TU6682
TU6683
TU66836
TU6684
TU66841
TU66846
TU66848
TU66852
TU66858
TU66863
TU66872
TU66876
TU66887
TU66891
TU66892
TU66894
TU66895
TU66899
TU66908
TU66913
TU66917
TU66919
TU6692
TU66920
TU6693
TU66945
TU6696
TU66964
TU6697
TU66983
TU66984
TU66998
TU67
TU6700
TU67009
TU6701
TU67022
TU67039
TU6704
TU67043
TU67046
TU67047
TU67105
TU67114
TU67175
TU67176
TU67177
TU67178
TU6720
TU67206
TU67209
TU67211
TU67212
TU67218
TU67219
TU6722
TU67220
TU67221
TU6723
TU6725
TU67314
TU67319
TU67325
TU67327
TU67329
TU6733
TU67364
TU67365
TU67366
TU67367
TU67369
TU67370
TU67371
TU67378
TU67381
TU67382
TU67385
TU67386
TU67387
TU67388
TU67389
TU67390
TU67391
TU67392
TU67393
TU67394
TU67395
TU67396
TU67397
TU67398
TU67399
TU67402
TU67405
TU67420
TU67423
TU67424
TU67427
TU67429
TU67432
TU67440
TU67442
TU67474
TU67477
TU67478
TU67483
TU67484
TU67485
TU67486
TU67487
TU67488
TU67495
TU67499
TU6750
TU67510
TU67511
TU67518
TU67519
TU67520
TU67521
TU67559
TU6757
TU67575
TU67576
TU67583
TU67585
TU67588
TU67589
TU6759
TU67590
TU67591
TU6760
TU6761
TU67610
TU67612
TU67616
TU67619
TU6762
TU67624
TU67633
TU67634
TU67635
TU67638
TU67644
TU67648
TU67652
TU67656
TU67660
TU67661
TU67662
TU67663
TU67664
TU67673
TU67679
TU67680
TU67681
TU67682
TU67683
TU67684
TU67686
TU67687
TU67688
TU67689
TU6769
TU67692
TU67698
TU67701
TU67702
TU67703
TU6771
TU67712
TU67713
TU67732
TU67733
TU67734
TU67735
TU67739
TU6774
TU67741
TU67742
TU67748
TU67751
TU67765
TU67767
TU67769
TU67776
TU6778
TU67781
TU67782
TU67784
TU67786
TU67787
TU67788
TU67789
TU67790
TU67791
TU67792
TU67795
TU67796
TU67807
TU67808
TU67813
TU67816
TU67822
TU67829
TU67833
TU67847
TU67850
TU67858
TU67869
TU6787
TU6788
TU67881
TU67883
TU67884
TU67886
TU67888
TU67894
TU67905
TU67907
TU67915
TU67916
TU67919
TU67926
TU67927
TU67928
TU67929
TU67930
TU67931
TU67940
TU67944
TU67945
TU67946
TU67948
TU67949
TU67954
TU67957
TU67966
TU67982
TU67985
TU67988
TU67990
TU67992
TU68
TU68004
TU68005
TU68006
TU68010
TU68011
TU68016
TU68019
TU68045
TU68053
TU68061
TU68062
TU68071
TU68073
TU68086
TU68087
TU68088
TU68089
TU68090
TU68098
TU68099
TU68112
TU68132
TU68137
TU68155
TU68156
TU68164
TU68176
TU68186
TU68187
TU68188
TU6819
TU68210
TU68211
TU68212
TU68214
TU6822
TU68229
TU68230
TU68247
TU68257
TU68258
TU68259
TU6826
TU68260
TU68262
TU68265
TU6827
TU68276
TU68282
TU68284
TU68285
TU68290
TU68291
TU68297
TU68308
TU68315
TU68316
TU68318
TU68319
TU6832
TU68325
TU68327
TU68328
TU68337
TU68343
TU6835
TU68351
TU68352
TU68354
TU68355
TU68361
TU68365
TU68373
TU68392
TU68406
TU68407
TU68409
TU68410
TU68412
TU68422
TU68428
TU68432
TU68435
TU68438
TU6844
TU68443
TU6845
TU68454
TU6846
TU68462
TU68464
TU68465
TU68466
TU68467
TU68468
TU68469
TU6847
TU68470
TU68474
TU68477
TU6848
TU68480
TU68481
TU68484
TU685
TU68505
TU68511
TU68512
TU68514
TU68515
TU6853
TU6854
TU68544
TU6855
TU68567
TU68569
TU68570
TU686
TU68638
TU68639
TU68643
TU68645
TU68651
TU68662
TU68666
TU68680
TU68709
TU68710
TU68711
TU68731
TU68732
TU68733
TU68734
TU68735
TU6874
TU68749
TU6875
TU68771
TU6879
TU68793
TU6880
TU68803
TU68804
TU68805
TU68806
TU68807
TU6881
TU68818
TU68835
TU68846
TU68847
TU68852
TU68854
TU68855
TU68885
TU68900
TU68905
TU68906
TU68907
TU68917
TU68918
TU68919
TU68920
TU68931
TU6894
TU68957
TU68972
TU68975
TU68976
TU68977
TU69027
TU69029
TU69030
TU69031
TU6904
TU69066
TU69067
TU69080
TU69102
TU69103
TU69104
TU69105
TU69106
TU69127
TU69131
TU69132
TU69134
TU69137
TU69147
TU69148
TU69154
TU69156
TU69157
TU69160
TU69161
TU69162
TU69163
TU69164
TU69165
TU69169
TU69187
TU69188
TU69189
TU69191
TU692
TU69219
TU69230
TU69246
TU69248
TU69276
TU693
TU69319
TU69322
TU69323
TU69340
TU69342
TU69343
TU69368
TU694
TU69445
TU69454
TU69481
TU695
TU69501
TU69513
TU69514
TU69538
TU69539
TU69544
TU69548
TU69577
TU69587
TU69588
TU69599
TU69639
TU69640
TU69641
TU69642
TU69658
TU69659
TU69660
TU69661
TU69672
TU69684
TU69686
TU69687
TU69688
TU69689
TU69693
TU6970
TU69700
TU69701
TU69702
TU6972
TU69725
TU69766
TU69777
TU69798
TU69799
TU6981
TU69813
TU69814
TU69815
TU69832
TU69833
TU69834
TU69851
TU69858
TU69861
TU69862
TU69871
TU69894
TU69896
TU69906
TU69907
TU69921
TU69928
TU69931
TU69932
TU69933
TU69934
TU69935
TU69941
TU69942
TU69943
TU69967
TU69981
TU69982
TU69983
TU69984
TU69991
TU69997
TU70
TU70034
TU70037
TU70045
TU70048
TU70051
TU70068
TU70079
TU70084
TU70085
TU70088
TU70103
TU70104
TU70105
TU70106
TU70107
TU70108
TU70109
TU70124
TU70136
TU70147
TU70149
TU70153
TU70165
TU70172
TU70173
TU70177
TU70178
TU70179
TU70180
TU70183
TU70195
TU70203
TU70204
TU70205
TU70206
TU70207
TU70220
TU70221
TU70223
TU70242
TU70256
TU70260
TU70262
TU70263
TU70264
TU70265
TU70266
TU70268
TU70269
TU70273
TU703
TU70346
TU70347
TU70348
TU70353
TU70365
TU70366
TU70368
TU7037
TU70374
TU70396
TU70398
TU70399
TU70400
TU70406
TU70445
TU70457
TU70468
TU70487
TU70488
TU70490
TU70491
TU70504
TU70508
TU70511
TU70513
TU70519
TU70537
TU70540
TU70544
TU70546
TU70547
TU70550
TU70564
TU70565
TU70566
TU70571
TU70582
TU70596
TU70597
TU70611
TU70612
TU70615
TU70639
TU70640
TU70641
TU70642
TU70662
TU70690
TU70695
TU7071
TU70721
TU70722
TU70732
TU70753
TU70765
TU70767
TU70771
TU70776
TU70777
TU70778
TU70780
TU70782
TU70789
TU7079
TU70790
TU70792
TU70793
TU70794
TU70796
TU70797
TU70798
TU70799
TU70803
TU70805
TU70806
TU70823
TU70831
TU70843
TU70851
TU70852
TU70853
TU70854
TU70855
TU70874
TU70875
TU70899
TU70903
TU70908
TU7091
TU70910
TU70926
TU70927
TU70930
TU70931
TU70932
TU70939
TU70942
TU70950
TU70963
TU70972
TU70973
TU70976
TU70986
TU70993
TU71019
TU71021
TU71026
TU71049
TU71056
TU71064
TU71065
TU71066
TU71067
TU71077
TU71078
TU71079
TU71093
TU71098
TU71109
TU71110
TU71112
TU71113
TU71114
TU71115
TU71131
TU71132
TU71134
TU71150
TU71155
TU71156
TU71168
TU71169
TU7117
TU71192
TU71205
TU71216
TU71217
TU71220
TU71223
TU71224
TU71230
TU71236
TU71244
TU71245
TU71246
TU71254
TU71258
TU71259
TU71260
TU71266
TU71297
TU71309
TU71311
TU71349
TU71352
TU71353
TU71355
TU71356
TU71357
TU71362
TU71374
TU71376
TU71377
TU7139
TU71393
TU71394
TU7140
TU71413
TU71421
TU7143
TU71431
TU71433
TU71440
TU71459
TU71460
TU71462
TU71464
TU71470
TU71472
TU71477
TU71479
TU71494
TU71496
TU71501
TU71506
TU71521
TU71538
TU71542
TU71558
TU71578
TU71582
TU71584
TU71588
TU71589
TU71591
TU71604
TU71606
TU71610
TU7162
TU71628
TU71632
TU71633
TU71636
TU71638
TU71639
TU71666
TU71675
TU71676
TU71677
TU71678
TU71679
TU71686
TU71688
TU71689
TU71690
TU71693
TU71706
TU71707
TU71708
TU71709
TU71710
TU71711
TU71712
TU71713
TU71714
TU71715
TU71716
TU71717
TU71718
TU71719
TU71720
TU71721
TU71722
TU71723
TU71724
TU71725
TU71726
TU71727
TU71728
TU71729
TU71730
TU71731
TU71732
TU71733
TU71734
TU71735
TU71736
TU71737
TU71757
TU71786
TU71788
TU71791
TU718
TU71801
TU71802
TU71806
TU71813
TU71816
TU71829
TU71836
TU71847
TU71849
TU71862
TU71864
TU71870
TU71871
TU71890
TU71919
TU7192
TU71920
TU71921
TU71922
TU71923
TU71924
TU71925
TU71926
TU71927
TU71928
TU71929
TU71930
TU71931
TU71932
TU71933
TU71934
TU71935
TU71936
TU71937
TU71938
TU71939
TU71940
TU71942
TU71944
TU71954
TU71955
TU71985
TU71986
TU71987
TU72
TU7202
TU72028
TU72085
TU72091
TU72097
TU72105
TU72112
TU72144
TU72149
TU72152
TU72154
TU72155
TU72156
TU72157
TU72158
TU72159
TU72160
TU72161
TU72169
TU72181
TU72200
TU72201
TU72205
TU72207
TU72209
TU72211
TU72220
TU72221
TU72223
TU72234
TU72248
TU72264
TU72271
TU72275
TU72279
TU72286
TU72308
TU72315
TU72329
TU72343
TU72344
TU72364
TU72365
TU72368
TU72369
TU72374
TU72375
TU72382
TU72389
TU72392
TU72393
TU72394
TU72395
TU72396
TU72397
TU72398
TU72399
TU72400
TU72401
TU72402
TU72405
TU72406
TU72409
TU72411
TU72412
TU72416
TU72417
TU72422
TU72423
TU72424
TU72425
TU72426
TU72427
TU72428
TU72429
TU72430
TU72431
TU72439
TU72440
TU72453
TU72473
TU72474
TU72476
TU72490
TU72492
TU72496
TU72497
TU72498
TU72499
TU72517
TU72527
TU72528
TU72529
TU72577
TU72580
TU72587
TU72597
TU72604
TU72612
TU72619
TU72630
TU72631
TU72633
TU72648
TU72649
TU72650
TU72651
TU72652
TU72653
TU72654
TU72655
TU72656
TU72657
TU72660
TU72683
TU72705
TU72741
TU72745
TU72746
TU7275
TU72751
TU7276
TU72789
TU72790
TU72801
TU72820
TU72823
TU72834
TU72837
TU72838
TU7285
TU72852
TU72866
TU7288
TU72886
TU72887
TU72888
TU72894
TU72897
TU72902
TU72919
TU72927
TU72928
TU72970
TU72974
TU72978
TU72979
TU7298
TU72985
TU72987
TU72988
TU72998
TU73001
TU73004
TU73012
TU73013
TU73014
TU73021
TU73022
TU73023
TU73025
TU73027
TU73039
TU73041
TU73042
TU73049
TU73050
TU73051
TU7306
TU73063
TU73064
TU73065
TU73066
TU73067
TU73068
TU73074
TU73077
TU73085
TU73087
TU73089
TU73090
TU73091
TU73094
TU73095
TU73096
TU73098
TU73106
TU73113
TU73122
TU73127
TU73128
TU73129
TU7313
TU73130
TU73131
TU73133
TU73134
TU73139
TU73147
TU73148
TU73149
TU73152
TU73157
TU73158
TU73161
TU73164
TU73170
TU73176
TU73177
TU73187
TU73190
TU73191
TU73196
TU73197
TU73198
TU73199
TU73200
TU73201
TU73205
TU73208
TU73209
TU73210
TU73214
TU73215
TU73221
TU73223
TU73225
TU73226
TU73232
TU73233
TU73234
TU73238
TU73239
TU73240
TU73241
TU73242
TU73243
TU73244
TU73245
TU73248
TU73249
TU73250
TU73254
TU73258
TU73259
TU73261
TU73263
TU73264
TU73273
TU73274
TU73276
TU73277
TU73281
TU73285
TU73296
TU73297
TU73298
TU73299
TU7330
TU73300
TU73301
TU73302
TU73308
TU7331
TU73310
TU73312
TU73316
TU73317
TU73318
TU73319
TU7332
TU73324
TU73326
TU73327
TU73328
TU73341
TU73353
TU73372
TU73373
TU73374
TU73375
TU73376
TU73377
TU73378
TU73383
TU73384
TU73388
TU73392
TU73401
TU73403
TU73414
TU73415
TU73425
TU73427
TU73428
TU73433
TU73435
TU73436
TU73437
TU73439
TU73441
TU73447
TU73459
TU73462
TU73466
TU73467
TU73469
TU73471
TU73473
TU73475
TU73498
TU735
TU73512
TU73518
TU73519
TU73520
TU73537
TU73538
TU73544
TU73545
TU73548
TU73550
TU73555
TU73556
TU73557
TU73564
TU73565
TU73567
TU73568
TU73570
TU73572
TU73573
TU73575
TU73583
TU73585
TU73587
TU73596
TU73603
TU73605
TU73606
TU73607
TU73612
TU7362
TU73657
TU73658
TU73663
TU73664
TU73669
TU7367
TU73685
TU73688
TU73693
TU73697
TU73698
TU73699
TU73700
TU73701
TU73704
TU73705
TU73710
TU73711
TU73712
TU73715
TU73719
TU73721
TU73722
TU73730
TU73737
TU73738
TU73743
TU73752
TU73776
TU73779
TU73781
TU73789
TU73791
TU73792
TU73828
TU73829
TU73861
TU73862
TU73886
TU73887
TU73889
TU73890
TU73891
TU73892
TU73896
TU73897
TU73898
TU73903
TU73916
TU7394
TU7395
TU73950
TU73952
TU7396
TU73973
TU73980
TU73991
TU74
TU74000
TU74001
TU74002
TU74004
TU74007
TU74008
TU74011
TU74012
TU74018
TU74019
TU7403
TU74051
TU74052
TU7406
TU74078
TU74083
TU74088
TU74089
TU74090
TU74091
TU74107
TU74111
TU74112
TU74114
TU74128
TU74132
TU74137
TU74145
TU74147
TU74171
TU74195
TU74197
TU74199
TU74203
TU74208
TU74209
TU7421
TU74210
TU74211
TU7422
TU74220
TU7423
TU7424
TU74252
TU7426
TU74261
TU74266
TU74268
TU74269
TU74276
TU74277
TU74278
TU74280
TU74288
TU74289
TU74373
TU74379
TU74387
TU74402
TU74409
TU74446
TU74483
TU74491
TU74505
TU74506
TU74508
TU74509
TU7451
TU74510
TU74511
TU74529
TU74541
TU74551
TU74556
TU74561
TU74564
TU74568
TU74575
TU74589
TU74590
TU74591
TU74615
TU74616
TU74620
TU74621
TU74625
TU74627
TU74639
TU74641
TU74643
TU74645
TU74646
TU74647
TU74648
TU74649
TU74650
TU74651
TU74652
TU74663
TU74665
TU74672
TU74682
TU74686
TU74688
TU74696
TU74697
TU74698
TU74699
TU74702
TU74713
TU74714
TU74740
TU74741
TU74742
TU74763
TU74764
TU74769
TU7477
TU74792
TU74805
TU74807
TU74817
TU74819
TU74820
TU74821
TU74822
TU74823
TU74825
TU74830
TU74832
TU74839
TU74840
TU74847
TU74857
TU74866
TU74878
TU7488
TU74881
TU74882
TU74891
TU74892
TU74893
TU74898
TU74905
TU7492
TU74923
TU74929
TU7493
TU7494
TU7495
TU74952
TU74955
TU74956
TU74957
TU74958
TU74967
TU74969
TU7497
TU74972
TU74973
TU74983
TU7499
TU74992
TU74993
TU74994
TU74996
TU74997
TU74998
TU74999
TU75
TU7500
TU75011
TU75012
TU75013
TU75014
TU75027
TU75028
TU75032
TU75037
TU75038
TU75039
TU75040
TU75044
TU75049
TU75050
TU75051
TU75052
TU75066
TU75068
TU75077
TU75081
TU75083
TU75084
TU75091
TU75093
TU75095
TU75130
TU75141
TU75142
TU75144
TU75145
TU75146
TU75155
TU75157
TU75167
TU7517
TU75189
TU75190
TU75191
TU75194
TU75195
TU75196
TU75197
TU75198
TU75199
TU75201
TU7522
TU7523
TU75240
TU75244
TU75250
TU75251
TU75254
TU75267
TU75268
TU7527
TU75270
TU75271
TU75272
TU75285
TU75286
TU75291
TU75295
TU75298
TU75299
TU75300
TU75301
TU75302
TU75304
TU75305
TU75309
TU75311
TU75312
TU75313
TU75318
TU7532
TU75320
TU75323
TU75324
TU75325
TU7533
TU75333
TU75334
TU75336
TU75337
TU75338
TU75339
TU7534
TU75340
TU75343
TU75345
TU75356
TU75357
TU75359
TU7536
TU75360
TU75361
TU75379
TU75383
TU75388
TU75392
TU75393
TU75394
TU75395
TU75396
TU75397
TU75398
TU75399
TU75402
TU75409
TU75411
TU75439
TU75441
TU75442
TU75443
TU75445
TU75446
TU75448
TU75449
TU75463
TU75464
TU75468
TU75471
TU75473
TU75478
TU75479
TU75485
TU75486
TU75492
TU75493
TU75494
TU75502
TU75503
TU75504
TU7551
TU7552
TU7555
TU75550
TU75551
TU75553
TU75565
TU75566
TU75568
TU75593
TU75594
TU75595
TU7560
TU7563
TU75634
TU75638
TU75649
TU75658
TU75678
TU75679
TU75686
TU7569
TU75695
TU75712
TU75717
TU75721
TU75724
TU75725
TU75726
TU75727
TU75736
TU7574
TU75743
TU75744
TU75745
TU75750
TU75751
TU75758
TU75762
TU75775
TU75793
TU75801
TU75808
TU7581
TU75811
TU75812
TU75819
TU75821
TU75822
TU75843
TU75844
TU75872
TU75878
TU75879
TU75902
TU75904
TU75905
TU75906
TU75907
TU75908
TU75918
TU75924
TU75925
TU75926
TU75928
TU75929
TU75930
TU75931
TU75938
TU7594
TU75948
TU75952
TU75964
TU75965
TU75966
TU75967
TU75978
TU75980
TU75986
TU75996
TU75997
TU75999
TU76000
TU76001
TU76002
TU76003
TU76019
TU76023
TU76025
TU76034
TU76035
TU76037
TU76041
TU76042
TU76043
TU76045
TU76048
TU76052
TU76053
TU76071
TU76074
TU76084
TU76086
TU7610
TU7611
TU76111
TU76112
TU76113
TU76114
TU76115
TU76116
TU7612
TU76128
TU76129
TU7613
TU76130
TU76134
TU76156
TU76157
TU76158
TU76167
TU76169
TU76171
TU76174
TU76176
TU76180
TU76181
TU76182
TU76183
TU76213
TU76219
TU76224
TU76225
TU76227
TU76228
TU76229
TU76230
TU76231
TU76233
TU76234
TU76235
TU76239
TU7624
TU76240
TU76243
TU76244
TU76253
TU76254
TU76255
TU76256
TU76258
TU76259
TU76270
TU76274
TU76285
TU76289
TU7629
TU76290
TU76291
TU76294
TU76296
TU763
TU76300
TU7631
TU76316
TU76317
TU76319
TU76330
TU76343
TU76348
TU76349
TU76350
TU76354
TU76356
TU76373
TU76377
TU76378
TU76379
TU76380
TU76383
TU7639
TU76394
TU764
TU76404
TU76405
TU76409
TU76410
TU76418
TU7642
TU76420
TU7643
TU76434
TU76436
TU76437
TU7644
TU76441
TU76442
TU76443
TU76444
TU76445
TU76446
TU76447
TU76448
TU76449
TU7645
TU76450
TU76451
TU76452
TU76455
TU76457
TU76458
TU76460
TU76470
TU76474
TU76480
TU76487
TU76500
TU76501
TU76504
TU76506
TU76512
TU76514
TU76515
TU76516
TU76518
TU76524
TU76525
TU76529
TU76532
TU76541
TU76542
TU76543
TU76544
TU76545
TU76549
TU76558
TU76559
TU76561
TU76571
TU76604
TU76605
TU76606
TU76607
TU76608
TU76609
TU76610
TU76611
TU76612
TU76613
TU76614
TU76616
TU76617
TU76618
TU76620
TU76625
TU76627
TU76628
TU76629
TU76630
TU76631
TU76644
TU76646
TU76656
TU76664
TU76667
TU76668
TU76669
TU76670
TU76671
TU76672
TU76675
TU76693
TU76708
TU7672
TU76730
TU7674
TU7675
TU76756
TU76757
TU76758
TU76773
TU76777
TU76785
TU7679
TU76822
TU76835
TU76839
TU7684
TU7685
TU76853
TU7686
TU76868
TU76869
TU7687
TU76870
TU76871
TU76872
TU76873
TU76874
TU7688
TU76909
TU7691
TU76912
TU76920
TU76922
TU76944
TU76957
TU76958
TU76959
TU76960
TU76961
TU77001
TU77005
TU77009
TU7701
TU77010
TU77014
TU77041
TU77057
TU7706
TU77062
TU77063
TU77068
TU77069
TU77071
TU77073
TU77074
TU7708
TU77105
TU77106
TU77109
TU77112
TU77114
TU77140
TU77167
TU77171
TU77172
TU77199
TU77200
TU77204
TU77212
TU77224
TU77225
TU77229
TU77233
TU77235
TU77236
TU77237
TU77239
TU77240
TU77253
TU77305
TU77306
TU77335
TU77350
TU77361
TU7737
TU77393
TU7740
TU77411
TU77426
TU77432
TU77436
TU7744
TU77449
TU7745
TU77450
TU7746
TU77462
TU77464
TU77469
TU77470
TU77515
TU77517
TU77518
TU77519
TU77520
TU77530
TU77542
TU77552
TU77557
TU77558
TU77559
TU77560
TU77562
TU77563
TU77564
TU77574
TU77585
TU7759
TU77590
TU7761
TU77610
TU77618
TU7762
TU7763
TU77630
TU7764
TU77652
TU77740
TU77742
TU77761
TU77767
TU77768
TU77769
TU77774
TU77857
TU77860
TU77861
TU7788
TU779
TU77941
TU77944
TU77946
TU77947
TU77949
TU77950
TU77951
TU77953
TU77955
TU77956
TU77957
TU77967
TU77970
TU77971
TU77978
TU77987
TU77990
TU77997
TU77998
TU77999
TU78057
TU78059
TU78073
TU78093
TU78099
TU78100
TU78101
TU78103
TU78104
TU78105
TU7811
TU78138
TU78147
TU78154
TU78155
TU78165
TU78169
TU78171
TU78173
TU78174
TU78176
TU78178
TU78198
TU78201
TU78202
TU7824
TU78247
TU78248
TU78249
TU7825
TU78254
TU7826
TU78278
TU7828
TU7829
TU7831
TU7832
TU7833
TU78363
TU78364
TU78365
TU78366
TU78367
TU78368
TU78369
TU78380
TU78382
TU78383
TU7840
TU78405
TU78406
TU78407
TU78409
TU78424
TU78425
TU78426
TU78431
TU78441
TU78444
TU78445
TU78447
TU78448
TU78449
TU78491
TU78492
TU78493
TU78494
TU78495
TU78498
TU78511
TU78516
TU78517
TU78519
TU78521
TU78527
TU78531
TU78532
TU78533
TU78544
TU78545
TU78546
TU78548
TU78549
TU78550
TU78553
TU78554
TU78556
TU78566
TU78567
TU78568
TU78570
TU78571
TU78572
TU78573
TU78574
TU78575
TU78576
TU78577
TU78579
TU78581
TU78582
TU78584
TU78585
TU78586
TU78587
TU78589
TU78610
TU78627
TU78628
TU78629
TU78630
TU78631
TU78632
TU78633
TU78634
TU78635
TU78636
TU78637
TU78638
TU78642
TU78649
TU78650
TU78651
TU78652
TU78655
TU78660
TU78661
TU78662
TU78663
TU78664
TU78666
TU78671
TU78676
TU78677
TU78681
TU78683
TU78685
TU78687
TU78689
TU78690
TU78699
TU7870
TU78700
TU78708
TU78709
TU7871
TU78710
TU78711
TU78712
TU78713
TU78719
TU7872
TU78720
TU78721
TU78722
TU78723
TU78724
TU78727
TU7873
TU78733
TU78734
TU7874
TU78740
TU78743
TU7875
TU78757
TU78759
TU78761
TU78762
TU78764
TU78765
TU78766
TU78767
TU78768
TU78769
TU7877
TU78770
TU78771
TU78772
TU78773
TU78802
TU78805
TU78807
TU78810
TU78813
TU78819
TU78820
TU78822
TU78828
TU78830
TU78838
TU78840
TU78841
TU78843
TU78844
TU78851
TU78855
TU78856
TU78857
TU78858
TU78859
TU78863
TU78869
TU78871
TU78893
TU78910
TU78911
TU78913
TU78914
TU78919
TU78932
TU78933
TU78934
TU78935
TU78958
TU78959
TU78961
TU78970
TU78972
TU78973
TU78978
TU78979
TU78980
TU79012
TU79013
TU79014
TU79015
TU79016
TU79017
TU79038
TU79039
TU7904
TU79054
TU79061
TU79067
TU79069
TU79070
TU79074
TU79075
TU79076
TU79077
TU79080
TU79081
TU79100
TU79101
TU79109
TU79139
TU7914
TU79141
TU79149
TU79150
TU79151
TU79164
TU79165
TU79173
TU7918
TU79197
TU79198
TU79214
TU79219
TU79221
TU79236
TU79237
TU79245
TU79246
TU79249
TU79252
TU79255
TU79256
TU79259
TU79268
TU79269
TU79270
TU79273
TU79275
TU79284
TU79288
TU79294
TU79301
TU7931
TU7932
TU79323
TU79328
TU79329
TU7933
TU79330
TU79331
TU79332
TU79333
TU79335
TU79336
TU79337
TU79339
TU79340
TU79341
TU79343
TU79344
TU79345
TU79346
TU79347
TU79348
TU79358
TU79369
TU79378
TU79379
TU79380
TU79381
TU79382
TU79383
TU79389
TU79390
TU79394
TU79395
TU79396
TU79405
TU79406
TU79407
TU79419
TU79422
TU79425
TU79426
TU79427
TU79428
TU79436
TU79446
TU79447
TU79448
TU79449
TU79450
TU79451
TU79452
TU79458
TU79459
TU79461
TU79462
TU79465
TU79467
TU79472
TU79474
TU79482
TU79483
TU79484
TU79485
TU79487
TU79503
TU79529
TU79530
TU79531
TU79539
TU79546
TU79547
TU79548
TU79549
TU79551
TU79552
TU79554
TU79556
TU79557
TU7956
TU79562
TU79566
TU79573
TU79574
TU79578
TU79579
TU79586
TU79592
TU79594
TU79596
TU79599
TU79624
TU79625
TU79627
TU79632
TU79640
TU7965
TU79670
TU79671
TU79683
TU7969
TU79691
TU79695
TU79696
TU79697
TU79698
TU79699
TU79700
TU79701
TU79703
TU79705
TU79751
TU79755
TU79756
TU79758
TU79763
TU79764
TU79765
TU79766
TU79767
TU79773
TU79774
TU79777
TU79808
TU7981
TU79845
TU79853
TU79854
TU79855
TU79857
TU79871
TU79896
TU79897
TU79898
TU79899
TU79906
TU79913
TU79914
TU79917
TU79919
TU79920
TU79933
TU79952
TU79954
TU79958
TU79975
TU79977
TU79978
TU7998
TU80003
TU80010
TU80011
TU8002
TU8003
TU80035
TU80048
TU8005
TU80050
TU8006
TU80062
TU80068
TU80071
TU80072
TU80073
TU80074
TU80075
TU80076
TU80079
TU80080
TU80086
TU80087
TU80091
TU80113
TU80143
TU80146
TU80147
TU80148
TU80149
TU80150
TU80151
TU80152
TU80158
TU80160
TU80172
TU80175
TU80181
TU80182
TU80184
TU80185
TU80186
TU80195
TU80196
TU8020
TU80211
TU80212
TU80213
TU80214
TU80220
TU80253
TU8026
TU80268
TU80269
TU80270
TU80276
TU80277
TU80289
TU80292
TU8030
TU80300
TU80303
TU80306
TU80320
TU80324
TU80327
TU80340
TU80341
TU80342
TU80343
TU80344
TU80357
TU80360
TU80361
TU8038
TU80384
TU80386
TU80387
TU80388
TU8039
TU80404
TU80407
TU80409
TU8041
TU80410
TU80413
TU80419
TU8042
TU80425
TU8043
TU80430
TU80434
TU80439
TU80442
TU80443
TU80444
TU80445
TU80447
TU80448
TU80456
TU80460
TU80461
TU80463
TU80465
TU80466
TU80467
TU80468
TU80469
TU80475
TU80476
TU8048
TU80482
TU80484
TU80485
TU80486
TU80489
TU8049
TU80492
TU80493
TU80494
TU80495
TU80497
TU8050
TU80500
TU80504
TU80505
TU80506
TU80507
TU8051
TU80516
TU8052
TU80526
TU80527
TU8053
TU80531
TU80535
TU80536
TU8054
TU80541
TU80542
TU80545
TU80549
TU8055
TU8056
TU80563
TU80569
TU8057
TU80570
TU80572
TU80601
TU80605
TU80607
TU80609
TU80616
TU80617
TU80624
TU80625
TU80629
TU80655
TU8066
TU80661
TU80663
TU80670
TU80671
TU80677
TU80678
TU80681
TU80683
TU80695
TU80698
TU80699
TU80700
TU80701
TU80702
TU80704
TU80710
TU80711
TU8072
TU80720
TU80721
TU80723
TU80737
TU80739
TU8074
TU80741
TU8075
TU80756
TU8076
TU80766
TU80767
TU8077
TU80773
TU80778
TU8078
TU80780
TU80783
TU80784
TU80785
TU80789
TU8079
TU80790
TU80798
TU8080
TU80805
TU80809
TU8081
TU80812
TU80813
TU80816
TU80835
TU80837
TU80838
TU80839
TU80840
TU80841
TU80842
TU80852
TU80858
TU80859
TU8086
TU80861
TU8087
TU80877
TU80878
TU8088
TU80884
TU80888
TU8089
TU8093
TU80936
TU80937
TU80938
TU8094
TU8095
TU8096
TU80965
TU8097
TU80978
TU80980
TU8099
TU8100
TU8101
TU8102
TU8103
TU8104
TU8105
TU81062
TU8107
TU81101
TU81112
TU81113
TU81120
TU81121
TU81135
TU81143
TU81148
TU81149
TU81150
TU81151
TU81152
TU81155
TU81156
TU81157
TU81165
TU81166
TU81167
TU81176
TU81180
TU81181
TU81214
TU81222
TU81230
TU81241
TU81274
TU8128
TU81286
TU81287
TU81288
TU81289
TU81310
TU81318
TU81319
TU8132
TU81348
TU81354
TU81355
TU81356
TU81357
TU81358
TU81360
TU81362
TU81408
TU8141
TU81429
TU81432
TU81436
TU81439
TU81467
TU81468
TU81469
TU81488
TU81513
TU81518
TU81520
TU81521
TU81523
TU81542
TU81560
TU81565
TU81585
TU81589
TU8159
TU81590
TU81591
TU81592
TU81593
TU8160
TU81609
TU8161
TU81613
TU81616
TU81617
TU81618
TU8162
TU81625
TU8163
TU8164
TU8165
TU8166
TU8168
TU81683
TU81688
TU81689
TU8169
TU81690
TU81691
TU81692
TU81703
TU81704
TU81707
TU81708
TU81718
TU8172
TU8173
TU81736
TU8174
TU8175
TU8176
TU8177
TU81782
TU81785
TU81820
TU81829
TU8183
TU81840
TU81841
TU81848
TU81849
TU81850
TU81879
TU81883
TU81894
TU81913
TU81921
TU81925
TU81926
TU81927
TU81928
TU81935
TU81936
TU81939
TU81945
TU8196
TU8198
TU81997
TU81999
TU8200
TU82014
TU8202
TU82021
TU82022
TU82024
TU8203
TU82031
TU82032
TU8204
TU82040
TU82042
TU82057
TU82059
TU82060
TU82061
TU82062
TU82064
TU82070
TU82071
TU82076
TU82086
TU82087
TU82096
TU82099
TU82100
TU82120
TU82121
TU82132
TU82133
TU82154
TU82159
TU82170
TU82171
TU82172
TU82173
TU82186
TU82187
TU82188
TU82189
TU82190
TU82191
TU82192
TU82193
TU82194
TU82195
TU82196
TU82197
TU82198
TU82199
TU82200
TU82201
TU82202
TU82205
TU82206
TU82207
TU82208
TU82209
TU82220
TU82237
TU82246
TU8226
TU82260
TU82264
TU82268
TU82278
TU82282
TU8229
TU82291
TU82292
TU82294
TU82296
TU82297
TU82298
TU82306
TU82324
TU82327
TU82328
TU82340
TU82353
TU82358
TU82362
TU82365
TU82370
TU82391
TU82392
TU82404
TU82410
TU82413
TU82416
TU82417
TU8242
TU82422
TU82423
TU82428
TU82432
TU82440
TU82441
TU8245
TU82452
TU8246
TU82461
TU82463
TU82464
TU82465
TU82482
TU82486
TU82487
TU82489
TU8249
TU82491
TU82492
TU82494
TU82495
TU82496
TU82497
TU82499
TU82500
TU82502
TU82503
TU82504
TU82507
TU82510
TU82512
TU82513
TU82514
TU82515
TU82516
TU82517
TU82524
TU82526
TU82527
TU82528
TU82529
TU82530
TU82531
TU82532
TU82533
TU82534
TU82537
TU82538
TU82539
TU82540
TU82541
TU82542
TU82546
TU82547
TU82548
TU82549
TU82550
TU82551
TU82552
TU82553
TU82554
TU82557
TU82558
TU82560
TU82562
TU82563
TU82564
TU82565
TU82566
TU82567
TU82569
TU82576
TU82578
TU8258
TU82584
TU82597
TU82598
TU82599
TU82602
TU82603
TU82607
TU82608
TU82610
TU82611
TU82618
TU82620
TU82625
TU82644
TU82650
TU82665
TU82689
TU8270
TU82700
TU82703
TU82704
TU8271
TU82713
TU8272
TU82722
TU82726
TU82727
TU82729
TU82731
TU82732
TU82734
TU8274
TU82758
TU8276
TU82769
TU82772
TU82773
TU82785
TU82786
TU82787
TU82788
TU8279
TU828
TU8281
TU82815
TU82817
TU82819
TU82831
TU82832
TU82838
TU8284
TU82840
TU82844
TU82845
TU82846
TU82847
TU82848
TU82859
TU82860
TU82861
TU82864
TU82865
TU8288
TU82882
TU82883
TU82884
TU82885
TU82887
TU82888
TU82889
TU829
TU8290
TU82900
TU82907
TU82908
TU82937
TU82938
TU82939
TU82940
TU82941
TU82942
TU82943
TU82944
TU82945
TU82946
TU82948
TU82950
TU82984
TU82996
TU830
TU83008
TU83009
TU83014
TU83040
TU83041
TU83048
TU83049
TU83050
TU83054
TU83055
TU83056
TU83057
TU83058
TU83061
TU83066
TU83067
TU83069
TU83071
TU83072
TU83074
TU83077
TU83080
TU83081
TU83083
TU831
TU8310
TU83113
TU83117
TU83154
TU83155
TU83156
TU83168
TU83169
TU83186
TU83191
TU83209
TU83212
TU83222
TU83223
TU83224
TU83243
TU83248
TU83251
TU83268
TU83272
TU83281
TU83288
TU83303
TU83321
TU83325
TU83332
TU83344
TU83345
TU83346
TU83353
TU83354
TU83373
TU83375
TU83376
TU83392
TU834
TU83414
TU83424
TU83431
TU83447
TU83471
TU8352
TU83520
TU83547
TU83565
TU8357
TU83579
TU83587
TU8359
TU83603
TU83604
TU83605
TU83655
TU83660
TU8370
TU8371
TU83718
TU83719
TU83740
TU83745
TU83758
TU83789
TU83791
TU83800
TU83808
TU83828
TU83829
TU83830
TU83831
TU83844
TU8385
TU8388
TU83882
TU83883
TU83884
TU8389
TU8390
TU83908
TU8391
TU83914
TU83920
TU83925
TU83937
TU83938
TU83939
TU83940
TU83975
TU83976
TU83978
TU83979
TU83990
TU83991
TU83992
TU83993
TU83994
TU83995
TU84005
TU84012
TU84015
TU84016
TU84020
TU84021
TU84022
TU84023
TU84024
TU84025
TU84026
TU84027
TU84028
TU84029
TU8403
TU84030
TU84031
TU84032
TU84033
TU84035
TU84036
TU84037
TU84038
TU84039
TU84044
TU8408
TU84086
TU84087
TU84088
TU841
TU84102
TU84108
TU84116
TU84119
TU84120
TU84123
TU84124
TU84125
TU84129
TU84132
TU84133
TU84134
TU84141
TU84146
TU84147
TU84150
TU84155
TU84158
TU84164
TU84168
TU84169
TU84170
TU84186
TU84188
TU84189
TU84190
TU84194
TU84196
TU842
TU84200
TU84209
TU84210
TU84220
TU84221
TU8423
TU8424
TU84258
TU84259
TU8426
TU8427
TU8428
TU8429
TU8430
TU84304
TU84307
TU8431
TU84311
TU8432
TU84322
TU84327
TU84353
TU84354
TU84357
TU8438
TU84387
TU84406
TU84409
TU84419
TU84423
TU84424
TU84425
TU84428
TU84429
TU84430
TU84432
TU84434
TU84435
TU84436
TU84437
TU84439
TU84440
TU84441
TU84449
TU84450
TU8446
TU84465
TU84466
TU84467
TU8447
TU84470
TU84471
TU84472
TU84473
TU84474
TU84475
TU84476
TU84477
TU84485
TU84488
TU8449
TU84495
TU84496
TU84497
TU84498
TU84499
TU845
TU84510
TU84517
TU84518
TU8452
TU84524
TU84527
TU84528
TU84529
TU8453
TU84530
TU84534
TU84537
TU84538
TU84539
TU8454
TU8455
TU84550
TU8456
TU8457
TU84571
TU84573
TU8458
TU84593
TU84594
TU84596
TU84602
TU84603
TU84604
TU84605
TU84606
TU84628
TU8463
TU84630
TU84639
TU84640
TU84649
TU84650
TU84652
TU84653
TU84654
TU84655
TU84656
TU84657
TU84658
TU84663
TU84664
TU84666
TU84667
TU84669
TU84670
TU84671
TU84674
TU84675
TU84681
TU84682
TU84685
TU84689
TU84704
TU84705
TU84707
TU84708
TU84711
TU84712
TU84715
TU84718
TU84719
TU84720
TU84721
TU84723
TU84724
TU84726
TU84727
TU84742
TU84745
TU84759
TU84760
TU84761
TU84787
TU84791
TU848
TU84800
TU84802
TU84803
TU84806
TU84810
TU84814
TU84817
TU84818
TU84825
TU84827
TU8484
TU84849
TU84880
TU84881
TU8489
TU8490
TU84900
TU84922
TU84951
TU84957
TU8496
TU8497
TU84973
TU8498
TU8499
TU84995
TU850
TU85001
TU85017
TU85018
TU85019
TU85038
TU85043
TU85049
TU85058
TU85059
TU85062
TU85075
TU85080
TU85107
TU85120
TU8513
TU85139
TU85142
TU85151
TU85154
TU85162
TU85187
TU85210
TU85222
TU8523
TU8525
TU85256
TU8529
TU85296
TU853
TU85308
TU8531
TU8533
TU85344
TU85345
TU85352
TU85363
TU85366
TU85373
TU85374
TU85375
TU85376
TU85386
TU85402
TU85403
TU85405
TU85407
TU85418
TU85424
TU85429
TU8546
TU85466
TU85468
TU85485
TU8550
TU85500
TU8552
TU85523
TU85525
TU85557
TU8557
TU85575
TU85577
TU85597
TU85598
TU85599
TU856
TU85600
TU85601
TU85602
TU85603
TU85604
TU85605
TU85606
TU85624
TU85630
TU85634
TU8567
TU85673
TU8568
TU85681
TU85689
TU85694
TU85699
TU85703
TU85704
TU85705
TU85709
TU85711
TU85712
TU85729
TU85730
TU85731
TU85732
TU85733
TU85743
TU85746
TU85747
TU85748
TU85749
TU85793
TU85794
TU85796
TU85808
TU85810
TU85814
TU85815
TU85816
TU85821
TU85823
TU85824
TU85830
TU85831
TU85837
TU8584
TU85843
TU85844
TU85845
TU85846
TU85847
TU8585
TU85850
TU85852
TU85853
TU8586
TU8587
TU8588
TU85911
TU85912
TU85913
TU85914
TU85927
TU85930
TU85931
TU85936
TU85937
TU85938
TU85954
TU85956
TU85957
TU85958
TU85962
TU85965
TU8597
TU85973
TU8598
TU85983
TU85984
TU85994
TU85995
TU85998
TU86002
TU86003
TU86011
TU86012
TU86013
TU86020
TU86021
TU86023
TU86024
TU86035
TU86039
TU86040
TU86043
TU86054
TU86055
TU86064
TU86070
TU86071
TU86072
TU86073
TU86081
TU86084
TU86085
TU86086
TU86092
TU86106
TU86111
TU86112
TU86113
TU86117
TU86118
TU86119
TU86120
TU86123
TU86127
TU86130
TU86131
TU86135
TU86141
TU86143
TU86152
TU86189
TU86195
TU86198
TU86208
TU86209
TU86211
TU86223
TU86224
TU86226
TU86241
TU86242
TU86245
TU86247
TU86251
TU86252
TU86255
TU86259
TU86260
TU86264
TU86266
TU86267
TU86269
TU86274
TU86275
TU86295
TU86296
TU86297
TU86299
TU86300
TU86301
TU86302
TU86303
TU86310
TU86311
TU86312
TU86314
TU86317
TU86320
TU86322
TU86325
TU86326
TU86327
TU86333
TU86343
TU86344
TU86345
TU86346
TU86354
TU86357
TU86358
TU86359
TU86360
TU86361
TU86363
TU86364
TU86365
TU86366
TU86367
TU86369
TU86370
TU86371
TU86372
TU86373
TU86374
TU86375
TU86376
TU86377
TU86378
TU86379
TU86380
TU86381
TU86382
TU86383
TU86385
TU86386
TU86387
TU86388
TU86389
TU86395
TU864
TU86405
TU86406
TU86423
TU86428
TU86433
TU86439
TU86456
TU86458
TU86459
TU86460
TU86462
TU86464
TU86465
TU86474
TU86477
TU86478
TU86479
TU86484
TU86488
TU86489
TU86490
TU86506
TU86528
TU86533
TU86535
TU86538
TU86543
TU86544
TU86550
TU86553
TU86554
TU86555
TU86566
TU86579
TU86588
TU86607
TU86629
TU86631
TU86648
TU86649
TU86652
TU86661
TU86662
TU86663
TU86664
TU86667
TU86678
TU86681
TU86695
TU86696
TU86698
TU86699
TU86708
TU86711
TU86712
TU86713
TU86715
TU86716
TU86717
TU86722
TU86724
TU86725
TU86726
TU86727
TU86732
TU86739
TU86741
TU86743
TU86746
TU86748
TU86749
TU86750
TU86751
TU86752
TU86755
TU86757
TU86763
TU86779
TU86789
TU86790
TU86803
TU86804
TU86805
TU86806
TU86820
TU86823
TU86824
TU86826
TU86827
TU86842
TU86843
TU86860
TU86861
TU86866
TU86875
TU86879
TU86880
TU86881
TU86885
TU86886
TU86901
TU86902
TU86913
TU86924
TU86943
TU86944
TU86945
TU8696
TU86962
TU86991
TU87004
TU87007
TU87008
TU87047
TU8705
TU8706
TU87080
TU87085
TU87089
TU87090
TU87091
TU87093
TU87118
TU87120
TU87123
TU87137
TU87139
TU87167
TU87175
TU87176
TU87180
TU87187
TU87207
TU87210
TU87215
TU8722
TU87223
TU87230
TU87240
TU8725
TU8729
TU87313
TU87315
TU87321
TU87323
TU87324
TU87329
TU87331
TU87367
TU87369
TU87379
TU87385
TU87387
TU87388
TU87396
TU87397
TU87434
TU87435
TU87436
TU87442
TU87447
TU87465
TU87467
TU87468
TU87497
TU87502
TU87509
TU87523
TU87524
TU87525
TU87527
TU87530
TU87532
TU87543
TU87550
TU87572
TU87575
TU87610
TU87616
TU87646
TU87649
TU8766
TU87687
TU87688
TU87689
TU87690
TU87691
TU87692
TU87693
TU87694
TU87723
TU87751
TU87754
TU87755
TU87756
TU87757
TU87759
TU87760
TU87769
TU87785
TU87786
TU87851
TU87852
TU87853
TU87854
TU87855
TU87856
TU87868
TU8787
TU87908
TU87909
TU8791
TU87910
TU8793
TU87934
TU8794
TU87940
TU87943
TU87944
TU87954
TU87955
TU87961
TU87976
TU88
TU880
TU8801
TU88022
TU88023
TU88029
TU8803
TU88031
TU88032
TU88033
TU88038
TU8804
TU88041
TU88044
TU88077
TU88084
TU88087
TU88091
TU88094
TU88095
TU881
TU88100
TU88101
TU88110
TU88139
TU8816
TU88161
TU88162
TU8818
TU8823
TU88236
TU8824
TU88261
TU88271
TU883
TU88331
TU88345
TU88346
TU88347
TU88348
TU88364
TU88366
TU88375
TU88376
TU88378
TU88379
TU8839
TU884
TU8841
TU8846
TU8847
TU88508
TU88515
TU88519
TU88520
TU88523
TU88531
TU88533
TU88535
TU88537
TU8855
TU88551
TU88555
TU88561
TU88568
TU88571
TU88577
TU88579
TU88583
TU88590
TU886
TU88600
TU88602
TU88613
TU88614
TU88624
TU88626
TU88632
TU88633
TU88635
TU88636
TU88637
TU8864
TU88643
TU88644
TU88679
TU88685
TU88690
TU88698
TU88699
TU887
TU88737
TU88739
TU88740
TU88759
TU8876
TU88764
TU88767
TU88768
TU88783
TU88784
TU88785
TU88786
TU88787
TU8879
TU888
TU8880
TU8881
TU88814
TU8882
TU88829
TU8883
TU88830
TU8885
TU88852
TU88854
TU88867
TU88871
TU88874
TU8888
TU88886
TU88887
TU88889
TU8889
TU88894
TU889
TU88917
TU88938
TU88971
TU88976
TU88982
TU88986
TU88988
TU88996
TU88998
TU890
TU8900
TU89030
TU89031
TU89032
TU89033
TU89034
TU89035
TU89036
TU89039
TU89070
TU89076
TU89077
TU89090
TU89092
TU891
TU89103
TU89110
TU89119
TU89125
TU89129
TU89135
TU89141
TU89144
TU89146
TU89147
TU89149
TU89151
TU89153
TU89155
TU89156
TU89175
TU89180
TU89184
TU89188
TU89189
TU89196
TU89199
TU892
TU89220
TU89222
TU89223
TU89234
TU89235
TU89241
TU89242
TU89243
TU89269
TU89275
TU89278
TU89279
TU89280
TU89281
TU89288
TU89289
TU89290
TU89291
TU893
TU89309
TU89310
TU89314
TU89323
TU89331
TU89336
TU89338
TU89340
TU89376
TU89377
TU89382
TU89390
TU89391
TU89392
TU89393
TU89394
TU89398
TU894
TU89406
TU89407
TU89439
TU89441
TU89443
TU89448
TU89458
TU89497
TU89498
TU895
TU89502
TU89503
TU89505
TU89528
TU89534
TU89537
TU8958
TU896
TU8962
TU898
TU8988
TU8992
TU8993
TU8994
TU8995
TU8996
TU8997
TU8998
TU8999
TU9000
TU901
TU9011
TU9015
TU902
TU9020
TU9024
TU9028
TU903
TU904
TU9054
TU9057
TU9058
TU9059
TU9070
TU9071
TU9072
TU9076
TU9083
TU9086
TU9087
TU9088
TU9089
TU9090
TU9091
TU9092
TU9093
TU9109
TU9118
TU9119
TU9123
TU9136
TU9137
TU9138
TU9155
TU9156
TU9157
TU9158
TU9159
TU9169
TU9172
TU9173
TU9179
TU918
TU9183
TU9191
TU9194
TU9195
TU9198
TU9199
TU92
TU9210
TU9211
TU922
TU9223
TU9231
TU9255
TU928
TU9284
TU929
TU93
TU9317
TU9321
TU9324
TU9325
TU9337
TU9338
TU9339
TU9340
TU9349
TU9355
TU9356
TU9357
TU9359
TU9366
TU9367
TU937
TU9370
TU9371
TU9372
TU9373
TU9374
TU9376
TU9378
TU9379
TU9380
TU9383
TU9386
TU9387
TU9393
TU9395
TU9396
TU9404
TU9418
TU9419
TU9423
TU943
TU9436
TU944
TU9442
TU9444
TU9451
TU9456
TU9458
TU9459
TU9467
TU9468
TU9469
TU947
TU948
TU949
TU9495
TU9497
TU9498
TU9499
TU950
TU9501
TU951
TU9513
TU9525
TU953
TU9532
TU9533
TU954
TU9544
TU9545
TU9549
TU955
TU9553
TU9554
TU9555
TU9556
TU9557
TU9558
TU9559
TU9560
TU9563
TU9577
TU9578
TU9581
TU9585
TU959
TU9591
TU9597
TU9633
TU9639
TU9641
TU9642
TU9646
TU9660
TU9679
TU9681
TU9687
TU9689
TU9692
TU9699
TU970
TU9700
TU9701
TU9702
TU9703
TU9704
TU9705
TU9706
TU9707
TU9708
TU971
TU9719
TU972
TU9720
TU9721
TU9723
TU9724
TU973
TU9766
TU9795
TU9801
TU9806
TU9817
TU9818
TU9819
TU9820
TU9821
TU9836
TU9847
TU9850
TU9862
TU987
TU9875
TU9878
TU989
TU9896
TU9924
TU9953
TU9973
TU9985
