# Supplementary material for: Epigenomic analysis reveals prevalent contribution of transposable elements to cis-regulatory elements, tissue-specific expression, and alternative promoters in zebrafish
Source: Genome Res. 2022 Jul;32(7):1424–36. doi: 10.1101/gr.276052.121 (PMC9341505; doi:10.1101/gr.276052.121)
Supplement: Supplemental Material [file supp_gr.276052.121_Supplemental_code.zip › Supplemental_code/5_TEprof_zebrafish/alt_isoform_by_tissue.txt]

TCONS_00000105	Testis
TCONS_00000228	Liver
TCONS_00000228	Testis
TCONS_00000239	embryonic-Brain
TCONS_00000239	Skin
TCONS_00000240	embryonic-Brain
TCONS_00000240	Skin
TCONS_00000330	Testis
TCONS_00000391	Testis
TCONS_00000515	Heart
TCONS_00000861	Blood
TCONS_00000861	Testis
TCONS_00001046	Testis
TCONS_00001100	Spleen
TCONS_00001100	Testis
TCONS_00001136	embryonic-Trunk
TCONS_00001239	Testis
TCONS_00001322	Spleen
TCONS_00001354	Testis
TCONS_00001669	Testis
TCONS_00001722	Liver
TCONS_00001725	Colon
TCONS_00001725	Intestine
TCONS_00001725	Liver
TCONS_00001737	Testis
TCONS_00001809	embryonic-Trunk
TCONS_00001811	embryonic-Trunk
TCONS_00001811	Testis
TCONS_00001819	Spleen
TCONS_00001854	Kidney
TCONS_00001854	Testis
TCONS_00001855	Kidney
TCONS_00001855	Testis
TCONS_00001906	Testis
TCONS_00001942	Blood
TCONS_00001942	embryonic-Trunk
TCONS_00001943	Blood
TCONS_00001943	embryonic-Trunk
TCONS_00002005	Testis
TCONS_00002072	Spleen
TCONS_00002085	Testis
TCONS_00002147	Testis
TCONS_00002288	Skin
TCONS_00002370	Testis
TCONS_00002639	embryonic-Trunk
TCONS_00002639	Testis
TCONS_00002660	Muscle
TCONS_00002660	Spleen
TCONS_00002783	Testis
TCONS_00002851	Brain
TCONS_00002851	embryonic-Trunk
TCONS_00002896	Testis
TCONS_00002897	Testis
TCONS_00002933	Testis
TCONS_00003011	Liver
TCONS_00003011	Spleen
TCONS_00003177	Colon
TCONS_00003177	embryonic-Trunk
TCONS_00003177	Intestine
TCONS_00003177	Testis
TCONS_00003183	Colon
TCONS_00003183	Skin
TCONS_00003183	Testis
TCONS_00003198	Testis
TCONS_00003288	Spleen
TCONS_00003474	embryonic-Brain
TCONS_00003474	embryonic-Trunk
TCONS_00003474	Testis
TCONS_00003599	Testis
TCONS_00003668	Testis
TCONS_00003742	Heart
TCONS_00003742	Testis
TCONS_00003862	Testis
TCONS_00003934	embryonic-Brain
TCONS_00003967	Testis
TCONS_00003978	Testis
TCONS_00003979	Testis
TCONS_00004108	Brain
TCONS_00004108	embryonic-Trunk
TCONS_00004108	Skin
TCONS_00004108	Spleen
TCONS_00004108	Testis
TCONS_00004122	Blood
TCONS_00004122	Skin
TCONS_00004174	Brain
TCONS_00004174	embryonic-Trunk
TCONS_00004174	Heart
TCONS_00004174	Intestine
TCONS_00004174	Kidney
TCONS_00004174	Liver
TCONS_00004174	Muscle
TCONS_00004174	Spleen
TCONS_00004174	Testis
TCONS_00004317	Testis
TCONS_00004359	Testis
TCONS_00004479	Spleen
TCONS_00004511	Testis
TCONS_00004600	Testis
TCONS_00004606	Skin
TCONS_00004692	Spleen
TCONS_00004842	Testis
TCONS_00004892	Kidney
TCONS_00004892	Liver
TCONS_00004991	Skin
TCONS_00005030	embryonic-Brain
TCONS_00005030	embryonic-Trunk
TCONS_00005195	embryonic-Brain
TCONS_00005200	Testis
TCONS_00005206	Testis
TCONS_00005347	Testis
TCONS_00005460	Testis
TCONS_00005496	Testis
TCONS_00005707	Blood
TCONS_00005707	Spleen
TCONS_00005708	Blood
TCONS_00005708	Spleen
TCONS_00005721	Testis
TCONS_00005778	Testis
TCONS_00005794	Liver
TCONS_00005988	Muscle
TCONS_00006206	Testis
TCONS_00006234	Testis
TCONS_00006278	embryonic-Brain
TCONS_00006278	embryonic-Trunk
TCONS_00006278	Testis
TCONS_00006498	Colon
TCONS_00006560	Skin
TCONS_00006637	Testis
TCONS_00006791	Muscle
TCONS_00006791	Spleen
TCONS_00006795	Testis
TCONS_00006818	Brain
TCONS_00006818	embryonic-Trunk
TCONS_00006818	Liver
TCONS_00006818	Muscle
TCONS_00006818	Spleen
TCONS_00006826	Brain
TCONS_00006826	Liver
TCONS_00006877	Kidney
TCONS_00006879	Testis
TCONS_00006888	Testis
TCONS_00006933	Testis
TCONS_00006967	Testis
TCONS_00007003	Testis
TCONS_00007069	Liver
TCONS_00007095	Testis
TCONS_00007151	Testis
TCONS_00007162	Testis
TCONS_00007243	embryonic-Brain
TCONS_00007302	Testis
TCONS_00007303	Testis
TCONS_00007328	Liver
TCONS_00007402	Testis
TCONS_00007686	Testis
TCONS_00007715	Colon
TCONS_00007789	Testis
TCONS_00007790	Testis
TCONS_00007886	Testis
TCONS_00007907	Testis
TCONS_00007927	Testis
TCONS_00007966	Liver
TCONS_00008038	embryonic-Trunk
TCONS_00008175	Testis
TCONS_00008205	Kidney
TCONS_00008237	embryonic-Trunk
TCONS_00008237	Testis
TCONS_00008427	Colon
TCONS_00008429	Testis
TCONS_00008439	embryonic-Trunk
TCONS_00008439	Heart
TCONS_00008439	Spleen
TCONS_00008439	Testis
TCONS_00008574	Brain
TCONS_00008574	Testis
TCONS_00008614	Testis
TCONS_00008665	Heart
TCONS_00008665	Skin
TCONS_00008701	Colon
TCONS_00008738	Skin
TCONS_00008764	Testis
TCONS_00008834	Testis
TCONS_00009052	Testis
TCONS_00009130	Spleen
TCONS_00009166	Testis
TCONS_00009171	Testis
TCONS_00009211	Colon
TCONS_00009211	Testis
TCONS_00009212	Testis
TCONS_00009235	embryonic-Brain
TCONS_00009316	Blood
TCONS_00009316	Heart
TCONS_00009316	Spleen
TCONS_00009370	Liver
TCONS_00009431	Colon
TCONS_00009431	Kidney
TCONS_00009431	Testis
TCONS_00009434	Intestine
TCONS_00009434	Testis
TCONS_00009498	Brain
TCONS_00009498	Colon
TCONS_00009498	embryonic-Trunk
TCONS_00009498	Intestine
TCONS_00009498	Liver
TCONS_00009498	Skin
TCONS_00009498	Testis
TCONS_00009657	Intestine
TCONS_00009708	Testis
TCONS_00009798	Testis
TCONS_00009881	Skin
TCONS_00009959	Kidney
TCONS_00009959	Liver
TCONS_00010029	Liver
TCONS_00010029	Muscle
TCONS_00010029	Spleen
TCONS_00010029	Testis
TCONS_00010292	Testis
TCONS_00010293	Testis
TCONS_00010559	Testis
TCONS_00010620	Testis
TCONS_00010795	Intestine
TCONS_00010849	Brain
TCONS_00010963	Testis
TCONS_00010976	Kidney
TCONS_00010981	Colon
TCONS_00011160	Testis
TCONS_00011278	embryonic-Trunk
TCONS_00011278	Kidney
TCONS_00011278	Testis
TCONS_00011279	embryonic-Trunk
TCONS_00011279	Kidney
TCONS_00011279	Testis
TCONS_00011439	Testis
TCONS_00011536	Testis
TCONS_00011626	embryonic-Brain
TCONS_00011692	Heart
TCONS_00011735	Testis
TCONS_00011776	Testis
TCONS_00011783	embryonic-Trunk
TCONS_00011783	Spleen
TCONS_00011783	Testis
TCONS_00011851	Testis
TCONS_00011887	Spleen
TCONS_00011942	Testis
TCONS_00012103	Testis
TCONS_00012233	Brain
TCONS_00012233	Kidney
TCONS_00012233	Muscle
TCONS_00012233	Testis
TCONS_00012266	Brain
TCONS_00012266	embryonic-Trunk
TCONS_00012266	Heart
TCONS_00012663	Kidney
TCONS_00012663	Testis
TCONS_00012670	Colon
TCONS_00012670	Heart
TCONS_00012670	Intestine
TCONS_00012670	Kidney
TCONS_00012670	Muscle
TCONS_00012670	Spleen
TCONS_00012670	Testis
TCONS_00012797	Skin
TCONS_00012877	Blood
TCONS_00012996	Testis
TCONS_00013071	Spleen
TCONS_00013546	embryonic-Brain
TCONS_00013546	embryonic-Trunk
TCONS_00013566	Kidney
TCONS_00013588	embryonic-Brain
TCONS_00013675	Blood
TCONS_00013675	embryonic-Brain
TCONS_00013678	Testis
TCONS_00013686	Spleen
TCONS_00013820	Blood
TCONS_00013820	Colon
TCONS_00013820	embryonic-Brain
TCONS_00013820	Intestine
TCONS_00013820	Kidney
TCONS_00013820	Liver
TCONS_00013820	Testis
TCONS_00013823	Blood
TCONS_00013955	Liver
TCONS_00013955	Testis
TCONS_00014088	Intestine
TCONS_00014146	Brain
TCONS_00014146	embryonic-Trunk
TCONS_00014146	Testis
TCONS_00014189	embryonic-Brain
TCONS_00014189	Liver
TCONS_00014189	Testis
TCONS_00014441	Testis
TCONS_00014442	Testis
TCONS_00014539	Blood
TCONS_00014539	Colon
TCONS_00014539	embryonic-Trunk
TCONS_00014539	Heart
TCONS_00014539	Kidney
TCONS_00014539	Liver
TCONS_00014539	Muscle
TCONS_00014539	Skin
TCONS_00014539	Testis
TCONS_00014554	Testis
TCONS_00014612	Brain
TCONS_00014626	Blood
TCONS_00014626	Colon
TCONS_00014626	embryonic-Trunk
TCONS_00014626	Kidney
TCONS_00014631	Intestine
TCONS_00014633	Testis
TCONS_00014842	Intestine
TCONS_00014842	Skin
TCONS_00014860	Testis
TCONS_00014906	Blood
TCONS_00014906	embryonic-Brain
TCONS_00015029	Spleen
TCONS_00015087	Testis
TCONS_00015271	Brain
TCONS_00015271	Testis
TCONS_00015275	Kidney
TCONS_00015275	Testis
TCONS_00015303	Testis
TCONS_00015455	Testis
TCONS_00015456	Testis
TCONS_00015565	Testis
TCONS_00015566	Skin
TCONS_00015607	Colon
TCONS_00015607	Testis
TCONS_00015611	embryonic-Brain
TCONS_00015611	embryonic-Trunk
TCONS_00015611	Testis
TCONS_00015709	Testis
TCONS_00015729	Skin
TCONS_00015737	Testis
TCONS_00015745	Spleen
TCONS_00015784	Blood
TCONS_00015784	Heart
TCONS_00015784	Intestine
TCONS_00015826	Testis
TCONS_00015836	embryonic-Brain
TCONS_00015836	embryonic-Trunk
TCONS_00015848	Colon
TCONS_00015848	Liver
TCONS_00015848	Testis
TCONS_00015855	embryonic-Trunk
TCONS_00015855	Testis
TCONS_00015887	Kidney
TCONS_00015900	Testis
TCONS_00016084	Testis
TCONS_00016487	embryonic-Trunk
TCONS_00016487	Testis
TCONS_00016596	Testis
TCONS_00016759	Skin
TCONS_00016892	Testis
TCONS_00016900	embryonic-Brain
TCONS_00017063	Blood
TCONS_00017063	embryonic-Trunk
TCONS_00017063	Kidney
TCONS_00017226	embryonic-Trunk
TCONS_00017226	Testis
TCONS_00017350	Testis
TCONS_00017393	Brain
TCONS_00017393	embryonic-Brain
TCONS_00017427	Testis
TCONS_00017432	embryonic-Brain
TCONS_00017432	embryonic-Trunk
TCONS_00017543	Blood
TCONS_00017547	Colon
TCONS_00017571	Testis
TCONS_00017607	Skin
TCONS_00017607	Testis
TCONS_00017611	Skin
TCONS_00017659	Testis
TCONS_00017797	embryonic-Brain
TCONS_00017797	embryonic-Trunk
TCONS_00017827	Liver
TCONS_00017827	Muscle
TCONS_00017873	Testis
TCONS_00018274	Brain
TCONS_00018274	embryonic-Brain
TCONS_00018299	Brain
TCONS_00018299	embryonic-Brain
TCONS_00018357	Testis
TCONS_00018412	Spleen
TCONS_00018438	Brain
TCONS_00018438	Colon
TCONS_00018438	embryonic-Trunk
TCONS_00018438	Intestine
TCONS_00018438	Kidney
TCONS_00018438	Skin
TCONS_00018512	Testis
TCONS_00018516	Testis
TCONS_00018517	Testis
TCONS_00018529	Colon
TCONS_00018529	Kidney
TCONS_00018529	Liver
TCONS_00018529	Testis
TCONS_00018569	Blood
TCONS_00018569	Liver
TCONS_00018569	Spleen
TCONS_00018610	Testis
TCONS_00018612	Colon
TCONS_00018612	Kidney
TCONS_00018612	Skin
TCONS_00018936	Colon
TCONS_00019048	Testis
TCONS_00019197	Spleen
TCONS_00019197	Testis
TCONS_00019199	Spleen
TCONS_00019337	Intestine
TCONS_00019390	Kidney
TCONS_00019401	Testis
TCONS_00019447	Brain
TCONS_00019447	Testis
TCONS_00019450	Testis
TCONS_00019533	embryonic-Brain
TCONS_00019533	embryonic-Trunk
TCONS_00019533	Heart
TCONS_00019533	Kidney
TCONS_00019533	Testis
TCONS_00019595	Colon
TCONS_00019595	Kidney
TCONS_00019595	Testis
TCONS_00019614	Brain
TCONS_00019614	Liver
TCONS_00019614	Spleen
TCONS_00019615	Brain
TCONS_00019615	Liver
TCONS_00019615	Spleen
TCONS_00019644	Kidney
TCONS_00019644	Testis
TCONS_00019726	Brain
TCONS_00019726	Spleen
TCONS_00019767	Spleen
TCONS_00019853	Spleen
TCONS_00019940	Testis
TCONS_00019947	Liver
TCONS_00020003	Testis
TCONS_00020317	Testis
TCONS_00020371	Testis
TCONS_00020376	embryonic-Brain
TCONS_00020383	Skin
TCONS_00020525	embryonic-Trunk
TCONS_00020525	Heart
TCONS_00020525	Kidney
TCONS_00020525	Spleen
TCONS_00020645	Testis
TCONS_00020712	Testis
TCONS_00020792	Blood
TCONS_00020792	embryonic-Brain
TCONS_00020813	Skin
TCONS_00020844	Spleen
TCONS_00020900	embryonic-Trunk
TCONS_00020900	Muscle
TCONS_00021049	Colon
TCONS_00021058	Blood
TCONS_00021058	Brain
TCONS_00021058	Colon
TCONS_00021058	embryonic-Brain
TCONS_00021058	embryonic-Trunk
TCONS_00021058	Heart
TCONS_00021058	Intestine
TCONS_00021058	Kidney
TCONS_00021058	Muscle
TCONS_00021058	Testis
TCONS_00021195	embryonic-Trunk
TCONS_00021195	Heart
TCONS_00021195	Intestine
TCONS_00021195	Skin
TCONS_00021195	Testis
TCONS_00021239	embryonic-Brain
TCONS_00021239	Kidney
TCONS_00021239	Testis
TCONS_00021274	Skin
TCONS_00021274	Testis
TCONS_00021391	Testis
TCONS_00021424	Testis
TCONS_00021440	embryonic-Brain
TCONS_00021459	Testis
TCONS_00021474	Brain
TCONS_00021474	Colon
TCONS_00021474	Heart
TCONS_00021474	Kidney
TCONS_00021474	Muscle
TCONS_00021474	Skin
TCONS_00021474	Spleen
TCONS_00021475	Heart
TCONS_00021475	Muscle
TCONS_00021510	Testis
TCONS_00021574	embryonic-Brain
TCONS_00021574	embryonic-Trunk
TCONS_00021574	Kidney
TCONS_00021598	Testis
TCONS_00021636	embryonic-Trunk
TCONS_00021645	Blood
TCONS_00021648	Testis
TCONS_00021863	Blood
TCONS_00021863	Colon
TCONS_00021863	embryonic-Brain
TCONS_00021863	embryonic-Trunk
TCONS_00021863	Kidney
TCONS_00021863	Skin
TCONS_00021921	Colon
TCONS_00021921	Intestine
TCONS_00021921	Skin
TCONS_00021921	Spleen
TCONS_00021921	Testis
TCONS_00022006	Blood
TCONS_00022006	Intestine
TCONS_00022006	Kidney
TCONS_00022006	Liver
TCONS_00022006	Skin
TCONS_00022006	Spleen
TCONS_00022145	Testis
TCONS_00022191	Brain
TCONS_00022191	embryonic-Brain
TCONS_00022191	embryonic-Trunk
TCONS_00022191	Heart
TCONS_00022191	Kidney
TCONS_00022191	Muscle
TCONS_00022191	Testis
TCONS_00022264	embryonic-Brain
TCONS_00022264	embryonic-Trunk
TCONS_00022264	Heart
TCONS_00022264	Skin
TCONS_00022264	Testis
TCONS_00022484	Spleen
TCONS_00022484	Testis
TCONS_00022615	Intestine
TCONS_00022690	Liver
TCONS_00022871	Testis
TCONS_00023017	Blood
TCONS_00023017	embryonic-Brain
TCONS_00023017	Skin
TCONS_00023301	Blood
TCONS_00023301	embryonic-Brain
TCONS_00023398	Spleen
TCONS_00023458	embryonic-Trunk
TCONS_00023565	Blood
TCONS_00023565	Brain
TCONS_00023565	Heart
TCONS_00023565	Liver
TCONS_00023565	Muscle
TCONS_00023574	Testis
TCONS_00023780	Testis
TCONS_00024054	Testis
TCONS_00024086	Liver
TCONS_00024222	Testis
TCONS_00024452	Testis
TCONS_00024553	Liver
TCONS_00024638	Muscle
TCONS_00024667	Spleen
TCONS_00024850	Spleen
TCONS_00024893	Heart
TCONS_00024893	Intestine
TCONS_00024893	Kidney
TCONS_00025005	Testis
TCONS_00025199	embryonic-Brain
TCONS_00025199	Intestine
TCONS_00025199	Testis
TCONS_00025200	embryonic-Brain
TCONS_00025200	Intestine
TCONS_00025200	Testis
TCONS_00025660	Liver
TCONS_00025782	embryonic-Brain
TCONS_00025782	embryonic-Trunk
TCONS_00026035	Testis
TCONS_00026089	Liver
TCONS_00026089	Testis
TCONS_00026108	embryonic-Trunk
TCONS_00026108	Heart
TCONS_00026108	Spleen
TCONS_00026113	Brain
TCONS_00026113	Colon
TCONS_00026113	embryonic-Brain
TCONS_00026113	embryonic-Trunk
TCONS_00026153	Muscle
TCONS_00026153	Skin
TCONS_00026153	Testis
TCONS_00026154	Muscle
TCONS_00026154	Skin
TCONS_00026154	Testis
TCONS_00026207	Muscle
TCONS_00026300	Testis
TCONS_00026315	Intestine
TCONS_00026477	Brain
TCONS_00026477	Colon
TCONS_00026477	embryonic-Trunk
TCONS_00026477	Testis
TCONS_00026592	Heart
TCONS_00026745	Testis
TCONS_00026927	Testis
TCONS_00026997	Spleen
TCONS_00027019	Testis
TCONS_00027126	embryonic-Trunk
TCONS_00027126	Testis
TCONS_00027150	Testis
TCONS_00027171	Colon
TCONS_00027171	Skin
TCONS_00027423	Brain
TCONS_00027642	Colon
TCONS_00027658	embryonic-Trunk
TCONS_00027658	Testis
TCONS_00027699	Blood
TCONS_00027804	Spleen
TCONS_00027873	Skin
TCONS_00027888	embryonic-Brain
TCONS_00027888	Muscle
TCONS_00027949	Blood
TCONS_00027949	Kidney
TCONS_00028012	Blood
TCONS_00028012	Colon
TCONS_00028012	Heart
TCONS_00028012	Kidney
TCONS_00028012	Testis
TCONS_00028193	Testis
TCONS_00028208	Testis
TCONS_00028224	Kidney
TCONS_00028357	Heart
TCONS_00028359	Heart
TCONS_00028417	Testis
TCONS_00028447	Testis
TCONS_00028471	Testis
TCONS_00028529	Testis
TCONS_00028592	Spleen
TCONS_00028607	Colon
TCONS_00028885	Kidney
TCONS_00028919	Kidney
TCONS_00028950	Testis
TCONS_00029193	Testis
TCONS_00029201	Colon
TCONS_00029337	Colon
TCONS_00029337	Heart
TCONS_00029337	Muscle
TCONS_00029337	Skin
TCONS_00029354	embryonic-Trunk
TCONS_00029354	Testis
TCONS_00029482	Blood
TCONS_00029488	Blood
TCONS_00029488	embryonic-Brain
TCONS_00029488	embryonic-Trunk
TCONS_00029488	Heart
TCONS_00029488	Intestine
TCONS_00029488	Kidney
TCONS_00029488	Muscle
TCONS_00029497	Testis
TCONS_00029684	Spleen
TCONS_00029695	Testis
TCONS_00029743	Testis
TCONS_00029769	Testis
TCONS_00029829	Blood
TCONS_00029829	Colon
TCONS_00029829	embryonic-Brain
TCONS_00029829	Testis
TCONS_00029891	Intestine
TCONS_00029891	Testis
TCONS_00029928	Testis
TCONS_00030023	Testis
TCONS_00030030	Testis
TCONS_00030070	Liver
TCONS_00030192	Testis
TCONS_00030282	Testis
TCONS_00030290	embryonic-Trunk
TCONS_00030290	Testis
TCONS_00030361	Testis
TCONS_00030459	Testis
TCONS_00030483	Testis
TCONS_00030526	Colon
TCONS_00030526	embryonic-Trunk
TCONS_00030526	Intestine
TCONS_00030526	Spleen
TCONS_00030526	Testis
TCONS_00030556	Testis
TCONS_00030680	embryonic-Trunk
TCONS_00030680	Spleen
TCONS_00030727	Testis
TCONS_00030773	Testis
TCONS_00030998	Spleen
TCONS_00031056	Testis
TCONS_00031069	Testis
TCONS_00031171	Skin
TCONS_00031631	Testis
TCONS_00031710	Kidney
TCONS_00031710	Muscle
TCONS_00031747	embryonic-Brain
TCONS_00031759	Testis
TCONS_00031847	Testis
TCONS_00031867	Testis
TCONS_00032091	Testis
TCONS_00032110	embryonic-Brain
TCONS_00032110	embryonic-Trunk
TCONS_00032311	embryonic-Brain
TCONS_00032311	Muscle
TCONS_00032658	Colon
TCONS_00032658	Intestine
TCONS_00032658	Liver
TCONS_00032658	Skin
TCONS_00032668	Testis
TCONS_00032758	Testis
TCONS_00032836	Blood
TCONS_00032836	Colon
TCONS_00032836	Intestine
TCONS_00032836	Spleen
TCONS_00033186	Testis
TCONS_00033298	embryonic-Trunk
TCONS_00033298	Heart
TCONS_00033298	Intestine
TCONS_00033298	Kidney
TCONS_00033298	Skin
TCONS_00033298	Spleen
TCONS_00033298	Testis
TCONS_00033300	Skin
TCONS_00033488	Colon
TCONS_00033488	Intestine
TCONS_00033488	Kidney
TCONS_00033488	Liver
TCONS_00033520	Testis
TCONS_00033529	Testis
TCONS_00033530	Testis
TCONS_00033639	Testis
TCONS_00033728	Testis
TCONS_00033793	Testis
TCONS_00033822	Colon
TCONS_00033822	Muscle
TCONS_00033867	embryonic-Brain
TCONS_00033913	Liver
TCONS_00033931	Colon
TCONS_00034022	embryonic-Brain
TCONS_00034022	Testis
TCONS_00034023	embryonic-Brain
TCONS_00034023	Testis
TCONS_00034156	Colon
TCONS_00034156	Spleen
TCONS_00034156	Testis
TCONS_00034205	Blood
TCONS_00034215	Testis
TCONS_00034220	Blood
TCONS_00034232	Colon
TCONS_00034232	Intestine
TCONS_00034246	Intestine
TCONS_00034267	Testis
TCONS_00034296	Colon
TCONS_00034341	Colon
TCONS_00034341	Heart
TCONS_00034341	Kidney
TCONS_00034341	Liver
TCONS_00034341	Skin
TCONS_00034359	Colon
TCONS_00034359	Muscle
TCONS_00034359	Spleen
TCONS_00034433	Testis
TCONS_00034486	embryonic-Brain
TCONS_00034486	Testis
TCONS_00034490	embryonic-Brain
TCONS_00034490	Testis
TCONS_00034541	Kidney
TCONS_00034572	Spleen
TCONS_00034714	Kidney
TCONS_00034903	Testis
TCONS_00034940	Skin
TCONS_00034944	embryonic-Trunk
TCONS_00034982	embryonic-Trunk
TCONS_00034982	Testis
TCONS_00035029	Kidney
TCONS_00035059	Colon
TCONS_00035059	Intestine
TCONS_00035059	Kidney
TCONS_00035059	Testis
TCONS_00035205	Colon
TCONS_00035205	embryonic-Trunk
TCONS_00035205	Heart
TCONS_00035205	Kidney
TCONS_00035205	Liver
TCONS_00035205	Skin
TCONS_00035205	Testis
TCONS_00035237	embryonic-Trunk
TCONS_00035237	Testis
TCONS_00035383	Brain
TCONS_00035383	Muscle
TCONS_00035409	Heart
TCONS_00035409	Muscle
TCONS_00035427	Skin
TCONS_00035427	Spleen
TCONS_00035482	Testis
TCONS_00035622	Testis
TCONS_00035630	embryonic-Brain
TCONS_00035630	embryonic-Trunk
TCONS_00035754	Testis
TCONS_00035799	Intestine
TCONS_00035799	Testis
TCONS_00035891	Skin
TCONS_00035902	Spleen
TCONS_00035973	Testis
TCONS_00036078	Intestine
TCONS_00036083	embryonic-Brain
TCONS_00036083	embryonic-Trunk
TCONS_00036093	embryonic-Trunk
TCONS_00036109	Liver
TCONS_00036116	Colon
TCONS_00036116	embryonic-Brain
TCONS_00036116	Kidney
TCONS_00036205	Kidney
TCONS_00036382	embryonic-Trunk
TCONS_00036386	Testis
TCONS_00036442	Testis
TCONS_00036447	Testis
TCONS_00036468	Colon
TCONS_00036468	embryonic-Trunk
TCONS_00036468	Intestine
TCONS_00036468	Liver
TCONS_00036468	Testis
TCONS_00036570	Testis
TCONS_00036797	Kidney
TCONS_00036797	Testis
TCONS_00036798	Kidney
TCONS_00036798	Testis
TCONS_00036965	Testis
TCONS_00037220	embryonic-Trunk
TCONS_00037316	Colon
TCONS_00037316	embryonic-Brain
TCONS_00037316	embryonic-Trunk
TCONS_00037316	Heart
TCONS_00037316	Intestine
TCONS_00037316	Kidney
TCONS_00037316	Muscle
TCONS_00037316	Skin
TCONS_00037316	Spleen
TCONS_00037316	Testis
TCONS_00037395	Testis
TCONS_00037444	Spleen
TCONS_00037496	Testis
TCONS_00037527	Colon
TCONS_00037527	Intestine
TCONS_00037630	Testis
TCONS_00037631	Testis
TCONS_00037632	Testis
TCONS_00037727	embryonic-Trunk
TCONS_00037727	Testis
TCONS_00037880	Testis
TCONS_00037938	Testis
TCONS_00037956	Blood
TCONS_00038126	Testis
TCONS_00038127	Testis
TCONS_00038350	Testis
TCONS_00038498	Colon
TCONS_00038498	Heart
TCONS_00038512	Heart
TCONS_00038512	Liver
TCONS_00038636	embryonic-Brain
TCONS_00038636	Skin
TCONS_00038637	Colon
TCONS_00038637	Heart
TCONS_00038637	Intestine
TCONS_00038637	Kidney
TCONS_00038733	Spleen
TCONS_00038837	embryonic-Brain
TCONS_00038837	Testis
TCONS_00038913	Testis
TCONS_00038948	Testis
TCONS_00039138	Testis
TCONS_00039160	Brain
TCONS_00039160	embryonic-Brain
TCONS_00039160	embryonic-Trunk
TCONS_00039179	Testis
TCONS_00039419	Spleen
TCONS_00039438	Kidney
TCONS_00039438	Skin
TCONS_00039438	Spleen
TCONS_00039485	Brain
TCONS_00039485	Testis
TCONS_00039506	Testis
TCONS_00039686	Testis
TCONS_00039791	Colon
TCONS_00039791	embryonic-Brain
TCONS_00039791	Testis
TCONS_00039849	Brain
TCONS_00039868	Brain
TCONS_00039868	embryonic-Brain
TCONS_00039868	Heart
TCONS_00039868	Testis
TCONS_00039978	Spleen
TCONS_00040034	Brain
TCONS_00040103	embryonic-Trunk
TCONS_00040103	Heart
TCONS_00040103	Kidney
TCONS_00040103	Muscle
TCONS_00040103	Skin
TCONS_00040103	Spleen
TCONS_00040103	Testis
TCONS_00040263	Kidney
TCONS_00040263	Skin
TCONS_00040365	Testis
TCONS_00040393	Skin
TCONS_00040414	Testis
TCONS_00040442	embryonic-Trunk
TCONS_00040442	Liver
TCONS_00040442	Skin
TCONS_00040476	embryonic-Trunk
TCONS_00040500	Liver
TCONS_00040502	Brain
TCONS_00040502	Colon
TCONS_00040502	embryonic-Brain
TCONS_00040502	embryonic-Trunk
TCONS_00040502	Heart
TCONS_00040502	Intestine
TCONS_00040502	Kidney
TCONS_00040502	Liver
TCONS_00040502	Muscle
TCONS_00040502	Skin
TCONS_00040502	Spleen
TCONS_00040502	Testis
TCONS_00040539	embryonic-Brain
TCONS_00040539	embryonic-Trunk
TCONS_00040577	embryonic-Trunk
TCONS_00040577	Muscle
TCONS_00040578	embryonic-Trunk
TCONS_00040578	Muscle
TCONS_00040609	Testis
TCONS_00040894	Testis
TCONS_00041008	embryonic-Brain
TCONS_00041049	Testis
TCONS_00041094	Brain
TCONS_00041094	embryonic-Brain
TCONS_00041094	Muscle
TCONS_00041094	Spleen
TCONS_00041094	Testis
TCONS_00041194	Testis
TCONS_00041200	Testis
TCONS_00041308	embryonic-Trunk
TCONS_00041308	Liver
TCONS_00041308	Muscle
TCONS_00041308	Testis
TCONS_00041324	embryonic-Trunk
TCONS_00041324	Kidney
TCONS_00041324	Skin
TCONS_00041324	Spleen
TCONS_00041369	Colon
TCONS_00041477	embryonic-Brain
TCONS_00041477	embryonic-Trunk
TCONS_00041477	Muscle
TCONS_00041477	Testis
TCONS_00041574	embryonic-Trunk
TCONS_00041587	Spleen
TCONS_00041778	Testis
TCONS_00041794	Blood
TCONS_00041794	embryonic-Trunk
TCONS_00041795	Blood
TCONS_00041795	embryonic-Trunk
TCONS_00041910	Testis
TCONS_00041960	Blood
TCONS_00042135	Blood
TCONS_00042135	Colon
TCONS_00042135	embryonic-Brain
TCONS_00042135	embryonic-Trunk
TCONS_00042135	Kidney
TCONS_00042135	Spleen
TCONS_00042136	Blood
TCONS_00042136	Brain
TCONS_00042136	Colon
TCONS_00042136	embryonic-Brain
TCONS_00042136	embryonic-Trunk
TCONS_00042136	Heart
TCONS_00042136	Intestine
TCONS_00042136	Kidney
TCONS_00042136	Liver
TCONS_00042136	Muscle
TCONS_00042136	Skin
TCONS_00042136	Spleen
TCONS_00042136	Testis
TCONS_00042194	Brain
TCONS_00042194	Colon
TCONS_00042194	Heart
TCONS_00042194	Intestine
TCONS_00042194	Liver
TCONS_00042194	Testis
TCONS_00042196	Brain
TCONS_00042196	Colon
TCONS_00042196	Heart
TCONS_00042196	Intestine
TCONS_00042196	Liver
TCONS_00042196	Testis
TCONS_00042390	embryonic-Trunk
TCONS_00042519	Testis
TCONS_00042524	Testis
TCONS_00042553	Testis
TCONS_00042554	Testis
TCONS_00042559	Colon
TCONS_00042559	Intestine
TCONS_00042559	Liver
TCONS_00042559	Muscle
TCONS_00042559	Spleen
TCONS_00042572	Brain
TCONS_00042616	embryonic-Brain
TCONS_00042616	embryonic-Trunk
TCONS_00042635	Brain
TCONS_00042635	embryonic-Brain
TCONS_00042635	embryonic-Trunk
TCONS_00042635	Kidney
TCONS_00042635	Testis
TCONS_00042648	Skin
TCONS_00042674	Testis
TCONS_00042683	Testis
TCONS_00042711	Brain
TCONS_00042711	Colon
TCONS_00042711	embryonic-Brain
TCONS_00042711	embryonic-Trunk
TCONS_00042711	Heart
TCONS_00042711	Intestine
TCONS_00042711	Kidney
TCONS_00042711	Muscle
TCONS_00042711	Skin
TCONS_00042711	Spleen
TCONS_00042711	Testis
TCONS_00042732	Blood
TCONS_00043021	Kidney
TCONS_00043021	Spleen
TCONS_00043022	Testis
TCONS_00043058	embryonic-Brain
TCONS_00043374	Intestine
TCONS_00043388	Testis
TCONS_00043447	Intestine
TCONS_00043447	Spleen
TCONS_00043447	Testis
TCONS_00043483	embryonic-Trunk
TCONS_00043483	Testis
TCONS_00043524	Brain
TCONS_00043524	embryonic-Trunk
TCONS_00043524	Heart
TCONS_00043524	Intestine
TCONS_00043524	Testis
TCONS_00043532	embryonic-Trunk
TCONS_00043532	Testis
TCONS_00043564	embryonic-Brain
TCONS_00043564	embryonic-Trunk
TCONS_00043596	Testis
TCONS_00043609	Colon
TCONS_00043609	Spleen
TCONS_00043693	Testis
TCONS_00043770	Intestine
TCONS_00043805	Testis
TCONS_00044396	Blood
TCONS_00044396	embryonic-Trunk
TCONS_00044396	Testis
TCONS_00044522	Testis
TCONS_00044523	Brain
TCONS_00044523	Colon
TCONS_00044523	Heart
TCONS_00044523	Intestine
TCONS_00044523	Kidney
TCONS_00044523	Liver
TCONS_00044523	Testis
TCONS_00044655	Spleen
TCONS_00044901	Testis
TCONS_00045211	Brain
TCONS_00045577	Blood
TCONS_00045577	Colon
TCONS_00045577	embryonic-Trunk
TCONS_00045577	Kidney
TCONS_00045577	Liver
TCONS_00045577	Spleen
TCONS_00045577	Testis
TCONS_00046072	Kidney
TCONS_00046072	Skin
TCONS_00046083	Testis
TCONS_00046110	Testis
TCONS_00046196	embryonic-Brain
TCONS_00046196	Skin
TCONS_00046196	Testis
TCONS_00046260	Blood
TCONS_00046342	Blood
TCONS_00046342	Brain
TCONS_00046342	Colon
TCONS_00046342	embryonic-Brain
TCONS_00046342	embryonic-Trunk
TCONS_00046342	Heart
TCONS_00046342	Intestine
TCONS_00046342	Kidney
TCONS_00046342	Liver
TCONS_00046342	Muscle
TCONS_00046342	Skin
TCONS_00046433	embryonic-Trunk
TCONS_00046433	Testis
TCONS_00046542	Testis
TCONS_00047032	Testis
TCONS_00047090	Brain
TCONS_00047090	Skin
TCONS_00047090	Spleen
TCONS_00047140	Blood
TCONS_00047140	Colon
TCONS_00047140	embryonic-Brain
TCONS_00047140	embryonic-Trunk
TCONS_00047140	Intestine
TCONS_00047140	Skin
TCONS_00047140	Spleen
TCONS_00047140	Testis
TCONS_00047157	embryonic-Trunk
TCONS_00047504	Brain
TCONS_00047845	embryonic-Trunk
TCONS_00047845	Skin
TCONS_00047896	Testis
TCONS_00047969	embryonic-Brain
TCONS_00048065	Testis
TCONS_00048070	embryonic-Trunk
TCONS_00048103	Kidney
TCONS_00048103	Testis
TCONS_00048629	Kidney
TCONS_00048635	Colon
TCONS_00048635	Intestine
TCONS_00048635	Liver
TCONS_00048650	Brain
TCONS_00048650	embryonic-Trunk
TCONS_00048650	Kidney
TCONS_00048650	Spleen
TCONS_00048650	Testis
TCONS_00048733	Testis
TCONS_00048833	Kidney
TCONS_00048834	Kidney
TCONS_00048856	Brain
TCONS_00048856	embryonic-Brain
TCONS_00048856	Intestine
TCONS_00048856	Skin
TCONS_00048876	Blood
TCONS_00048876	Liver
TCONS_00048876	Spleen
TCONS_00048876	Testis
TCONS_00048903	Brain
TCONS_00049018	Spleen
TCONS_00049028	embryonic-Brain
TCONS_00049078	embryonic-Trunk
TCONS_00049121	Heart
TCONS_00049170	Skin
TCONS_00049185	Testis
TCONS_00049195	Brain
TCONS_00049195	embryonic-Trunk
TCONS_00049195	Liver
TCONS_00049195	Testis
TCONS_00049212	Testis
TCONS_00049252	embryonic-Brain
TCONS_00049279	Colon
TCONS_00049279	embryonic-Trunk
TCONS_00049279	Liver
TCONS_00049279	Testis
TCONS_00049336	Intestine
TCONS_00049336	Skin
TCONS_00049336	Testis
TCONS_00049337	Intestine
TCONS_00049337	Skin
TCONS_00049337	Testis
TCONS_00049393	Spleen
TCONS_00049396	Liver
TCONS_00049404	Testis
TCONS_00049406	Testis
TCONS_00049411	Brain
TCONS_00049411	embryonic-Brain
TCONS_00049411	Heart
TCONS_00049411	Testis
TCONS_00049417	Testis
TCONS_00049697	embryonic-Trunk
TCONS_00049697	Testis
TCONS_00049728	embryonic-Trunk
TCONS_00049728	Testis
TCONS_00049862	embryonic-Trunk
TCONS_00049862	Testis
TCONS_00049870	Testis
TCONS_00049995	embryonic-Brain
TCONS_00049995	embryonic-Trunk
TCONS_00049995	Kidney
TCONS_00049999	Testis
TCONS_00050046	Testis
TCONS_00050271	Colon
TCONS_00050271	Kidney
TCONS_00050271	Liver
TCONS_00050271	Muscle
TCONS_00050301	Blood
TCONS_00050301	embryonic-Brain
TCONS_00050301	embryonic-Trunk
TCONS_00050301	Intestine
TCONS_00050301	Testis
TCONS_00050320	Spleen
TCONS_00050450	Colon
TCONS_00050450	embryonic-Brain
TCONS_00050450	embryonic-Trunk
TCONS_00050450	Heart
TCONS_00050450	Kidney
TCONS_00050450	Muscle
TCONS_00050450	Spleen
TCONS_00050450	Testis
TCONS_00050451	Testis
TCONS_00050468	Colon
TCONS_00050468	Intestine
TCONS_00050468	Kidney
TCONS_00050468	Testis
TCONS_00050482	Testis
TCONS_00050590	Testis
TCONS_00050610	Testis
TCONS_00050928	Testis
TCONS_00051122	Brain
TCONS_00051122	Heart
TCONS_00051122	Intestine
TCONS_00051122	Muscle
TCONS_00051122	Spleen
TCONS_00051122	Testis
TCONS_00051123	Brain
TCONS_00051123	Heart
TCONS_00051123	Intestine
TCONS_00051123	Muscle
TCONS_00051123	Spleen
TCONS_00051123	Testis
TCONS_00051373	Blood
TCONS_00051373	Kidney
TCONS_00051661	embryonic-Brain
TCONS_00051661	embryonic-Trunk
TCONS_00051663	Brain
TCONS_00051707	Liver
TCONS_00051783	Blood
TCONS_00051783	Testis
TCONS_00051784	Blood
TCONS_00051784	Testis
TCONS_00051910	Testis
TCONS_00051957	Testis
TCONS_00051997	embryonic-Trunk
TCONS_00051997	Testis
TCONS_00052009	Testis
TCONS_00052040	Testis
TCONS_00052067	Testis
TCONS_00052181	Testis
TCONS_00052218	Testis
TCONS_00052275	embryonic-Brain
TCONS_00052288	embryonic-Trunk
TCONS_00052404	embryonic-Brain
TCONS_00052404	Testis
TCONS_00052405	Testis
TCONS_00052431	Testis
TCONS_00052778	embryonic-Trunk
TCONS_00052793	Testis
TCONS_00052819	Kidney
TCONS_00052819	Spleen
TCONS_00052924	Testis
TCONS_00053006	Testis
TCONS_00053095	embryonic-Brain
TCONS_00053095	Testis
TCONS_00053156	Testis
TCONS_00053216	Testis
TCONS_00053261	Testis
TCONS_00053277	embryonic-Brain
TCONS_00053473	Brain
TCONS_00053473	Heart
TCONS_00053473	Liver
TCONS_00053473	Muscle
TCONS_00053473	Spleen
TCONS_00053473	Testis
TCONS_00053500	Testis
TCONS_00053549	embryonic-Brain
TCONS_00053549	embryonic-Trunk
TCONS_00053549	Kidney
TCONS_00053549	Testis
TCONS_00053559	Skin
TCONS_00053615	embryonic-Trunk
TCONS_00053631	Heart
TCONS_00053631	Muscle
TCONS_00053684	Testis
TCONS_00053898	embryonic-Brain
TCONS_00053964	Colon
TCONS_00053964	Intestine
TCONS_00053990	Testis
TCONS_00054045	Testis
TCONS_00054390	Testis
TCONS_00054393	Testis
TCONS_00054395	Testis
TCONS_00054420	Testis
TCONS_00054437	Testis
TCONS_00054447	Skin
TCONS_00054452	Heart
TCONS_00054452	Testis
TCONS_00054456	Spleen
TCONS_00054487	embryonic-Trunk
TCONS_00054568	Testis
TCONS_00054569	Muscle
TCONS_00054569	Spleen
TCONS_00054740	Muscle
TCONS_00054745	Colon
TCONS_00054745	Intestine
TCONS_00054745	Muscle
TCONS_00054754	Brain
TCONS_00054754	Colon
TCONS_00054754	embryonic-Brain
TCONS_00054754	embryonic-Trunk
TCONS_00054754	Heart
TCONS_00054754	Intestine
TCONS_00054754	Kidney
TCONS_00054754	Liver
TCONS_00054754	Muscle
TCONS_00054754	Skin
TCONS_00054754	Spleen
TCONS_00054754	Testis
TCONS_00054878	Testis
TCONS_00054914	Testis
TCONS_00054979	Spleen
TCONS_00055412	Testis
TCONS_00055442	Blood
TCONS_00055546	Blood
TCONS_00055546	Intestine
TCONS_00055546	Muscle
TCONS_00055546	Skin
TCONS_00055771	Testis
TCONS_00055806	Colon
TCONS_00055806	embryonic-Brain
TCONS_00055806	embryonic-Trunk
TCONS_00055806	Skin
TCONS_00055806	Spleen
TCONS_00056016	Blood
TCONS_00056016	embryonic-Brain
TCONS_00056016	embryonic-Trunk
TCONS_00056020	embryonic-Brain
TCONS_00056033	Testis
TCONS_00056055	Testis
TCONS_00056087	Colon
TCONS_00056087	Testis
TCONS_00056098	Testis
TCONS_00056101	embryonic-Brain
TCONS_00056104	Testis
TCONS_00056115	Testis
TCONS_00056437	Colon
TCONS_00056474	Testis
TCONS_00056617	Testis
TCONS_00056671	Testis
TCONS_00056921	embryonic-Trunk
TCONS_00056937	Testis
TCONS_00057112	Testis
TCONS_00057169	Testis
TCONS_00057184	Testis
TCONS_00057389	embryonic-Brain
TCONS_00057539	Skin
TCONS_00057603	Testis
TCONS_00057627	Heart
TCONS_00057709	Testis
TCONS_00057930	Testis
TCONS_00057984	Spleen
TCONS_00058033	Testis
TCONS_00058142	Testis
TCONS_00058191	Spleen
TCONS_00058200	Brain
TCONS_00058262	Liver
TCONS_00058262	Spleen
TCONS_00058280	Testis
TCONS_00058312	Testis
TCONS_00058380	Blood
TCONS_00058380	Colon
TCONS_00058380	embryonic-Brain
TCONS_00058380	Intestine
TCONS_00058380	Kidney
TCONS_00058380	Liver
TCONS_00058380	Muscle
TCONS_00058514	Testis
TCONS_00058607	Brain
TCONS_00058616	Brain
TCONS_00058616	Colon
TCONS_00058616	embryonic-Trunk
TCONS_00058616	Heart
TCONS_00058616	Intestine
TCONS_00058616	Kidney
TCONS_00058616	Liver
TCONS_00058616	Muscle
TCONS_00058616	Skin
TCONS_00058616	Spleen
TCONS_00058616	Testis
TCONS_00058703	Brain
TCONS_00058703	Muscle
TCONS_00058703	Testis
TCONS_00058712	Brain
TCONS_00058712	Colon
TCONS_00058712	embryonic-Brain
TCONS_00058712	embryonic-Trunk
TCONS_00058712	Heart
TCONS_00058712	Intestine
TCONS_00058712	Kidney
TCONS_00058712	Liver
TCONS_00058712	Muscle
TCONS_00058712	Skin
TCONS_00058712	Spleen
TCONS_00058712	Testis
TCONS_00058844	Testis
TCONS_00058847	Liver
TCONS_00059045	Testis
TCONS_00059064	Testis
TCONS_00059208	Testis
TCONS_00059281	Spleen
TCONS_00059281	Testis
TCONS_00059395	Testis
TCONS_00059454	Testis
TCONS_00059481	Testis
TCONS_00059497	Testis
TCONS_00059577	Testis
TCONS_00059624	Kidney
TCONS_00059624	Testis
TCONS_00059626	Testis
TCONS_00059839	Brain
TCONS_00059839	Colon
TCONS_00059839	Heart
TCONS_00059839	Kidney
TCONS_00059839	Muscle
TCONS_00059839	Spleen
TCONS_00059839	Testis
TCONS_00059883	Spleen
TCONS_00060006	embryonic-Brain
TCONS_00060145	embryonic-Trunk
TCONS_00060145	Testis
TCONS_00060177	embryonic-Brain
TCONS_00060177	Testis
TCONS_00060256	Liver
TCONS_00060288	Testis
TCONS_00060495	Brain
TCONS_00060495	Colon
TCONS_00060495	Heart
TCONS_00060495	Liver
TCONS_00060495	Spleen
TCONS_00060495	Testis
TCONS_00060510	Testis
TCONS_00060542	Blood
TCONS_00060542	embryonic-Brain
TCONS_00060542	embryonic-Trunk
TCONS_00060542	Heart
TCONS_00060542	Intestine
TCONS_00060542	Skin
TCONS_00060542	Testis
TCONS_00060543	Blood
TCONS_00060543	embryonic-Brain
TCONS_00060543	embryonic-Trunk
TCONS_00060543	Heart
TCONS_00060543	Intestine
TCONS_00060543	Skin
TCONS_00060543	Testis
TCONS_00060592	Testis
TCONS_00060747	Blood
TCONS_00060747	Testis
TCONS_00060888	embryonic-Trunk
TCONS_00060888	Spleen
TCONS_00060916	Brain
TCONS_00060916	Colon
TCONS_00060916	Heart
TCONS_00060916	Intestine
TCONS_00060916	Liver
TCONS_00060916	Muscle
TCONS_00060916	Testis
TCONS_00060965	Testis
TCONS_00061400	Testis
TCONS_00061405	embryonic-Brain
TCONS_00061405	embryonic-Trunk
TCONS_00061405	Testis
TCONS_00061580	Testis
TCONS_00061619	Testis
TCONS_00061620	Testis
TCONS_00061675	Heart
TCONS_00061675	Testis
TCONS_00061763	Blood
TCONS_00061763	embryonic-Brain
TCONS_00061763	embryonic-Trunk
TCONS_00061771	Intestine
TCONS_00061771	Skin
TCONS_00061856	Brain
TCONS_00061856	Spleen
TCONS_00061866	Testis
TCONS_00061925	Testis
TCONS_00061931	Testis
TCONS_00061990	Intestine
TCONS_00062012	Testis
TCONS_00062027	Liver
TCONS_00062159	Testis
TCONS_00062347	Skin
TCONS_00062347	Spleen
TCONS_00062403	Heart
TCONS_00062403	Testis
TCONS_00062404	Testis
TCONS_00062431	Testis
TCONS_00062498	Testis
TCONS_00062516	Testis
TCONS_00062552	Testis
TCONS_00062606	Testis
TCONS_00062635	Testis
TCONS_00062636	Spleen
TCONS_00062816	Testis
TCONS_00062817	Testis
TCONS_00062848	Testis
TCONS_00062851	embryonic-Brain
TCONS_00062851	embryonic-Trunk
TCONS_00063019	Brain
TCONS_00063019	Colon
TCONS_00063019	Heart
TCONS_00063019	Liver
TCONS_00063019	Muscle
TCONS_00063019	Testis
